# Supplementary material for: The barley stripe mosaic virus expression system reveals the wheat C2H2 zinc finger protein TaZFP1B as a key regulator of drought tolerance
Source: BMC Plant Biol. 2020 Apr 7;20:144. doi: 10.1186/s12870-020-02355-x (PMC7140352; doi:10.1186/s12870-020-02355-x)
Supplement: Supplementary file 3 — Additional file 3: Table S1. List of genes up-regulated by TaZFP1B overexpression. [file 12870_2020_2355_MOESM3_ESM.xlsx]

## Sheet: Up-regulated genes
		Wild-type plants								Empty-vector plants								1B-OEX plants								1B-siRNA plants								Criteria of selection
Name		Control	Control	Mean	SD	Drought	Drought	Mean	SD	Control	Control	Mean	SD	Drought	Drought	Mean	SD	Control	Control	Mean	SD	Drought	Drought	Mean	SD	Control	Control	Mean	SD	Drought	Drought	Mean	SD	OEX/WT	OEXDR/WTDR	OEXDR/SiDR>3	OEXDRREP1/REP2<2>0,5	OEXDR/BSMVDR>1,5	OEXDR-WTDR>1	WTDR/SiDR>5
TRIAE_CS42_1AL_TGACv1_000411_AA0011480.1	(R)-specific Enoyl CoA hydratase	0	0	0	0	0	0	0	0	0	0	0	0	0	0	0	0	0	0	0	0	1.07206	1.1086	1.09033	0.0258377	0	0	0	0	0	0	0	0	#DIV/0!	#DIV/0!	#DIV/0!	0.96704	#DIV/0!	1.09033	#DIV/0!
TRIAE_CS42_5AL_TGACv1_375505_AA1222860.2	(S)-2-hydroxy-acid oxidase	0	0	0	0	1.11667	0.751987	0.934329	0.25787	0.463015	0	0.231508	0.327401	0	0	0	0	0.747698	0.585851	0.666775	0.114443	2.61877	2.54568	2.58223	0.0516824	1.32717	1.15588	1.24152	0.12112	0	0	0	0	#DIV/0!	2.76372	#DIV/0!	1.02871	#DIV/0!	1.6479	#DIV/0!
TRIAE_CS42_5AL_TGACv1_377055_AA1243620.1	14 kDa proline-rich protein	0	0	0	0	0	0	0	0	0	0	0	0	0	0	0	0	0.631455	0.594207	0.612831	0.0263383	2.62379	2.90235	2.76307	0.196972	0.178423	0.372081	0.275252	0.136937	0	0	0	0	#DIV/0!	#DIV/0!	#DIV/0!	0.904023	#DIV/0!	2.76307	#DIV/0!
TRIAE_CS42_4DL_TGACv1_343143_AA1130470.1	14 kDa proline-rich protein DC2.15	0	0	0	0	0.742758	0.752986	0.747872	0.00723229	0	0	0	0	0	0	0	0	2.07533	1.96628	2.02081	0.07711	20.9271	20.4439	20.6855	0.341674	1.13831	0.907234	1.02277	0.163395	0.12283	0.124008	0.123419	0.000832972	#DIV/0!	27.6591	167.604	1.02364	#DIV/0!	19.9376	6.05962
TRIAE_CS42_2BL_TGACv1_129938_AA0399910.2	2,3-dimethylmalate lyase	0	0	0	0	1.26553	0.656914	0.961222	0.430357	1.24973	1.39503	1.32238	0.102743	1.83246	1.49659	1.66453	0.237496	0.339345	0.530536	0.434941	0.135192	3.20001	2.83218	3.01609	0.260095	0	0	0	0	0	0	0	0	#DIV/0!	3.13777	#DIV/0!	1.12988	1.81199	2.05487	#DIV/0!
TRIAE_CS42_5AS_TGACv1_392552_AA1260700.3	2-aminoethanethiol dioxygenase	0	0	0	0	0	0	0	0	0.167403	0.147178	0.15729	0.0143012	0	0	0	0	0	0	0	0	2.64778	1.57808	2.11293	0.756392	0	0	0	0	0	0	0	0	#DIV/0!	#DIV/0!	#DIV/0!	1.67785	#DIV/0!	2.11293	#DIV/0!
TRIAE_CS42_7AS_TGACv1_569896_AA1826560.4	3-hydroxy-3-methylglutaryl coenzyme A reductase	0	0	0	0	0	0	0	0	0	0	0	0	0	0	0	0	0	0	0	0	2.02787	1.05527	1.54157	0.687732	0	0	0	0	0	0	0	0	#DIV/0!	#DIV/0!	#DIV/0!	1.92166	#DIV/0!	1.54157	#DIV/0!
TRIAE_CS42_3B_TGACv1_222829_AA0771420.1	3-ketoacyl-CoA synthase	0	0	0	0	0	0	0	0	0	0	0	0	0	0.271255	0.135628	0.191806	0.0828305	0.0831398	0.0829852	0.000218708	1.01308	1.0281	1.02059	0.0106207	0	0	0	0	0	0	0	0	#DIV/0!	#DIV/0!	#DIV/0!	0.985391	7.52495	1.02059	#DIV/0!
TRIAE_CS42_7DL_TGACv1_603425_AA1983450.1	3'-N-debenzoyl-2'-deoxytaxol N-benzoyltransferase	0	0	0	0	0.368995	0.374076	0.371536	0.00359281	0	0	0	0	0.122155	0.124648	0.123401	0.00176282	0.153662	0.154236	0.153949	0.000405879	2.74885	2.65691	2.70288	0.0650114	0	0	0	0	0	0	0	0	#DIV/0!	7.27489	#DIV/0!	1.0346	21.9031	2.33134	#DIV/0!
TRIAE_CS42_7BS_TGACv1_593415_AA1951220.3	3-oxoacyl-[acyl-carrier-protein] synthase 1	0	0	0	0	2.37447	2.85328	2.61388	0.33857	0.827295	1.00524	0.916268	0.125826	1.90469	2.13131	2.018	0.160245	0.926574	0.829794	0.878184	0.0684338	4.2109	3.28857	3.74973	0.652186	0.264264	0.290031	0.277147	0.01822	0.163009	0.877246	0.520127	0.505042	#DIV/0!	1.43455	7.20926	1.28047	1.85814	1.13586	5.02545
TRIAE_CS42_6AS_TGACv1_486350_AA1560220.1	40S ribosomal protein S14	0	0	0	0	0.132935	0.395907	0.264421	0.185949	0.120632	0.456235	0.288434	0.237307	1.08402	1.68193	1.38298	0.422786	0	0	0	0	2.66797	2.95611	2.81204	0.203746	0	0	0	0	0	0	0	0	#DIV/0!	10.6347	#DIV/0!	0.902527	2.03333	2.54762	#DIV/0!
TRIAE_CS42_5BL_TGACv1_404436_AA1299740.2	40S ribosomal protein S2-3	0	0	0	0	1.5576	1.53095	1.54428	0.0188444	0	0	0	0	0	0	0	0	0	0	0	0	3.93968	3.80208	3.87088	0.0972979	0	0	0	0	0	0	0	0	#DIV/0!	2.5066	#DIV/0!	1.03619	#DIV/0!	2.3266	#DIV/0!
TRIAE_CS42_U_TGACv1_644377_AA2139090.2	40S ribosomal protein S24	0	0	0	0	0	0.120492	0.060246	0.0852007	0.0510077	0.0519872	0.0514975	0.000692611	0.411548	0.358396	0.384972	0.0375841	0.395218	0.392041	0.393629	0.00224648	1.13561	1.14385	1.13973	0.00582656	0	0	0	0	0	0	0	0	#DIV/0!	18.9179	#DIV/0!	0.992796	2.96055	1.07948	#DIV/0!
TRIAE_CS42_7DL_TGACv1_605387_AA2006370.2	40S ribosomal protein S27	0	0	0	0	0	0	0	0	0	0	0	0	0.48693	0.255842	0.371386	0.163404	0	0	0	0	3.10297	3.24599	3.17448	0.10113	0	0	0	0	0	0	0	0	#DIV/0!	#DIV/0!	#DIV/0!	0.955939	8.54766	3.17448	#DIV/0!
TRIAE_CS42_U_TGACv1_641629_AA2099870.2	40S ribosomal protein S9-2	0	0	0	0	0.874788	0.586852	0.73082	0.203601	0.444114	0.38441	0.414262	0.0422171	1.71757	2.1469	1.93223	0.303582	0.0917576	0	0.0458788	0.0648824	5.36545	4.54415	4.9548	0.580747	0	0	0	0	0	0	0	0	#DIV/0!	6.77978	#DIV/0!	1.18074	2.56428	4.22398	#DIV/0!
TRIAE_CS42_5DL_TGACv1_432965_AA1396160.3	50S ribosomal protein L27	0	0	0	0	4.01857	0	2.00929	2.84156	2.36746	0	1.18373	1.67405	0	0	0	0	0.941575	0	0.470788	0.665794	3.5436	4.19297	3.86829	0.459174	0.879317	0	0.439659	0.621771	0	0	0	0	#DIV/0!	1.9252	#DIV/0!	0.845129	#DIV/0!	1.859	#DIV/0!
TRIAE_CS42_2AS_TGACv1_112139_AA0331240.2	50S ribosomal protein L7/L12	0	0	0	0	3.32278	3.3752	3.34899	0.0370665	0	1.08531	0.542655	0.76743	1.44426	1.64399	1.54413	0.14123	0.210728	0.277138	0.243933	0.046959	4.45025	6.66054	5.55539	1.56291	0.0923706	0.37085	0.23161	0.196915	0	0	0	0	#DIV/0!	1.65883	#DIV/0!	0.668152	3.59776	2.20641	#DIV/0!
TRIAE_CS42_4AL_TGACv1_292199_AA0998090.1	50S ribosomal protein L7/L12	0	0	0	0	1.11185	1.02027	1.06606	0.0647568	0.190167	0.23286	0.211514	0.0301885	1.43549	1.45451	1.445	0.0134492	0.0926024	0.185896	0.139249	0.0659685	4.20511	4.14709	4.1761	0.0410263	0	0	0	0	0	0	0	0	#DIV/0!	3.91732	#DIV/0!	1.01399	2.89003	3.11004	#DIV/0!
TRIAE_CS42_3DL_TGACv1_251433_AA0881440.1	5'-3' exonuclease family protein XNR	0	0	0	0	0	0	0	0	0	0	0	0	1.09117	0.837513	0.964341	0.179363	0	0.628215	0.314107	0.444215	2.08225	2.32073	2.20149	0.168631	0	0	0	0	0	0	0	0	#DIV/0!	#DIV/0!	#DIV/0!	0.897239	2.28289	2.20149	#DIV/0!
TRIAE_CS42_5AS_TGACv1_394686_AA1281490.1	5-methylthioadenosine/S-adenosylhomocysteine deaminase	0	0	0	0	0.519157	0.723307	0.621232	0.144356	0.884195	1.53994	1.21207	0.463682	0	0	0	0	0.254673	0.0852081	0.169941	0.11983	1.57702	1.67331	1.62516	0.0680873	0.0744225	0	0.0372113	0.0526247	0	0	0	0	#DIV/0!	2.61604	#DIV/0!	0.942455	#DIV/0!	1.00393	#DIV/0!
TRIAE_CS42_7BL_TGACv1_579586_AA1908700.2	60S ribosomal protein L13	0	0	0	0	1.29889	1.80696	1.55293	0.35926	0	0.444888	0.222444	0.314583	0.484938	0.480425	0.482681	0.00319117	0	0	0	0	2.24303	3.0069	2.62496	0.540138	0	0	0	0	0	0	0	0	#DIV/0!	1.69034	#DIV/0!	0.745961	5.4383	1.07204	#DIV/0!
TRIAE_CS42_1BL_TGACv1_030449_AA0090910.1	60S ribosomal protein L2	0	0	0	0	0.412891	0.478374	0.445632	0.0463035	0.1025	0.209667	0.156083	0.0757785	1.65402	1.72892	1.69147	0.0529623	0.0982527	0.0537011	0.0759769	0.0315027	5.29281	5.47813	5.38547	0.131041	0	0	0	0	0	0	0	0	#DIV/0!	12.085	#DIV/0!	0.966171	3.1839	4.93984	#DIV/0!
TRIAE_CS42_6DS_TGACv1_543537_AA1741360.1	60S ribosomal protein L6	0	0	0	0	1.00818	2.56738	1.78778	1.10252	2.94785	6.09035	4.5191	2.22208	1.41821	0.646317	1.03226	0.545811	0	0	0	0	8.52232	8.67492	8.59862	0.107904	0	0	0	0	0	0.304825	0.152413	0.215544	#DIV/0!	4.80966	56.4168	0.982409	8.32987	6.81084	11.7299
TRIAE_CS42_5BL_TGACv1_404462_AA1300580.3	65 kda Microtubule associated protein 6 (MAP65-6)	0	0	0	0	0.489872	0.851859	0.670866	0.255963	0.892005	0.923071	0.907538	0.021967	1.23196	0.664889	0.948425	0.40098	0.225843	0.351443	0.288643	0.0888126	2.49126	1.39325	1.94226	0.77641	0	0.704631	0.352316	0.498249	0	0	0	0	#DIV/0!	2.89515	#DIV/0!	1.78809	2.04788	1.27139	#DIV/0!
TRIAE_CS42_7DS_TGACv1_622149_AA2033910.1	ABA-induced protein	0	0	0	0	5.63666	5.40671	5.52168	0.162599	2.55204	2.81516	2.6836	0.186054	7.94767	6.05668	7.00217	1.33713	1.68756	1.7641	1.72583	0.054122	14.9257	7.77613	11.3509	5.05551	1.03846	0.664197	0.851328	0.264644	1.12894	0.854823	0.991882	0.19383	#DIV/0!	2.0557	11.4438	1.91943	1.62106	5.82923	5.56688
TRIAE_CS42_3DS_TGACv1_271994_AA0912650.2	ABC transporter C family member 8	0	0	0	0	0	0	0	0	0	0	0	0	0.296215	0.895627	0.595921	0.423848	0.32048	0	0.16024	0.226614	1.28694	1.18676	1.23685	0.070838	0	0	0	0	0	0	0	0	#DIV/0!	#DIV/0!	#DIV/0!	1.08441	2.07553	1.23685	#DIV/0!
TRIAE_CS42_3DL_TGACv1_249419_AA0848320.1	ABC transporter G family member 10	0	0	0	0	0.113483	0.0476904	0.0805867	0.0465224	0	0	0	0	0.0375681	0.115005	0.0762865	0.0547562	0	0	0	0	2.26715	2.8227	2.54493	0.392833	0	0	0	0	0	0	0	0	#DIV/0!	31.58	#DIV/0!	0.803185	33.3601	2.46434	#DIV/0!
TRIAE_CS42_3DL_TGACv1_249203_AA0841110.1	Abscisic stress-ripening protein 1	0	0	0	0	0.28977	0.293761	0.291766	0.00282206	0	0	0	0	0	0	0	0	0.724023	0.726727	0.725375	0.00191202	1.619	1.50225	1.56062	0.0825547	0	0	0	0	0	0	0	0	#DIV/0!	5.3489	#DIV/0!	1.07772	#DIV/0!	1.26886	#DIV/0!
TRIAE_CS42_4AL_TGACv1_290312_AA0983910.2	acetyltransferase NATA1-like	0	0	0	0	0.440544	0.673473	0.557009	0.164706	0.448786	0.462426	0.455606	0.00964494	0.53665	0.273802	0.405226	0.185862	0.172334	0.338795	0.255564	0.117706	1.44931	1.81664	1.63298	0.259742	0	0	0	0	0	0	0	0	#DIV/0!	2.93169	#DIV/0!	0.797797	4.02979	1.07597	#DIV/0!
TRIAE_CS42_5DL_TGACv1_433929_AA1425460.1	ACT domain-containing protein ACR12	0	0	0	0	0	5.29811	2.64906	3.74633	1.44891	0	0.724455	1.02453	0	0	0	0	0	0.888105	0.444053	0.627985	7.77158	9.15381	8.4627	0.977384	0	0	0	0	0.633673	0	0.316837	0.448074	#DIV/0!	3.19461	26.71	0.848999	#DIV/0!	5.81364	8.36095
TRIAE_CS42_1AS_TGACv1_019041_AA0058740.1	Actin depolymerizing factor	0	0	0	0	0	0	0	0	0.848376	1.47137	1.15987	0.440523	0	0	0	0	0	0	0	0	1.0826	1.81235	1.44747	0.516011	0	0	0	0	0	0	0	0	#DIV/0!	#DIV/0!	#DIV/0!	0.597346	#DIV/0!	1.44747	#DIV/0!
TRIAE_CS42_7BL_TGACv1_580845_AA1915720.1	acyl transferase 7-like	0	0	0	0	0.338979	0.206188	0.272583	0.0938974	0	0	0	0	0.538646	0.618348	0.578497	0.0563578	0.56465	0.510083	0.537366	0.0385847	2.0979	2.05026	2.07408	0.0336866	0	0	0	0	0	0	0	0	#DIV/0!	7.60897	#DIV/0!	1.02324	3.58529	1.8015	#DIV/0!
TRIAE_CS42_1DL_TGACv1_061233_AA0189390.5	Acylamino-acid-releasing enzyme	0	0	0	0	3.6399	1.64976	2.64483	1.40724	12.4337	2.10877	7.27123	7.30083	5.13419e-08	0	2.56709e-08	3.63042e-08	0.0344875	0	0.0172437	0.0243863	8.63599	4.81413	6.72506	2.70246	0	1.5155	0.75775	1.07162	0.223304	0.24527	0.234287	0.0155323	#DIV/0!	2.54272	28.7044	1.79388	2.61972e+08	4.08023	11.2888
TRIAE_CS42_5DL_TGACv1_433766_AA1421610.1	acyl-CoA thioesterase	0	0	0	0	0	0	0	0	0	0	0	0	0	0	0	0	0	0	0	0	1.34708	1.80548	1.57628	0.324138	0	0	0	0	0	0	0	0	#DIV/0!	#DIV/0!	#DIV/0!	0.746106	#DIV/0!	1.57628	#DIV/0!
TRIAE_CS42_5AL_TGACv1_378088_AA1251140.1	acyl-CoA thioesterase 13	0	0	0	0	0	0	0	0	0	0	0	0	0	0	0	0	1.67839	2.24622	1.96231	0.401516	1.48669	1.93469	1.71069	0.316784	0	0	0	0	0	0	0	0	#DIV/0!	#DIV/0!	#DIV/0!	0.768438	#DIV/0!	1.71069	#DIV/0!
TRIAE_CS42_2DL_TGACv1_159731_AA0542070.3	acyl-CoA thioesterase 2-like	0	0	0	0	1.02349	1.82033	1.42191	0.563451	2.54883	1.51643	2.03263	0.730017	0	2.81831	1.40915	1.99285	0	0.714461	0.357231	0.5052	3.70338	6.74224	5.22281	2.1488	0	3.38202	1.69101	2.39145	0	0	0	0	#DIV/0!	3.67309	#DIV/0!	0.54928	3.70634	3.8009	#DIV/0!
TRIAE_CS42_3B_TGACv1_227401_AA0823270.1	Adenine nucleotide alpha hydrolases-like superfamily protein	0	0	0	0	0.116307	0.117909	0.117108	0.00113279	0	0	0	0	0	0	0	0	1.25929	1.22158	1.24044	0.026665	1.27101	1.50743	1.38922	0.167174	0	0	0	0	0	0	0	0	#DIV/0!	11.8627	#DIV/0!	0.843164	#DIV/0!	1.27211	#DIV/0!
TRIAE_CS42_6DL_TGACv1_528171_AA1712170.1	Adenine phosphoribosyltransferase 2	0	0	0	0	0	0	0	0	0	0	0	0	0.171143	0.175813	0.173478	0.00330219	0.255813	0.256768	0.25629	0.000675287	1.72459	1.7817	1.75314	0.0403829	0	0	0	0	0	0	0	0	#DIV/0!	#DIV/0!	#DIV/0!	0.967946	10.1059	1.75314	#DIV/0!
TRIAE_CS42_7DS_TGACv1_623542_AA2054340.2	ADP,ATP carrier protein	0	0	0	0	3.02823	3.44547	3.23685	0.295033	0	0	0	0	0	0	0	0	0	0	0	0	8.08998	8.6494	8.36969	0.39557	0	0	0	0	0.546547	0.551787	0.549167	0.00370524	#DIV/0!	2.58575	15.2407	0.935323	#DIV/0!	5.13284	5.89411
TRIAE_CS42_7BS_TGACv1_594027_AA1955600.1	ADP,ATP carrier protein	0	0	0	0	0.174658	0.179695	0.177177	0.0035617	0	0	0	0	0	0	0	0	0	0	0	0	1.45126	1.41477	1.43302	0.0258023	0	0	0	0	0	0	0	0	#DIV/0!	8.08806	#DIV/0!	1.02579	#DIV/0!	1.25584	#DIV/0!
TRIAE_CS42_4DL_TGACv1_344346_AA1146240.2	Alba DNA/RNA-binding protein	0	0	0	0	4.33318	4.89417	4.61367	0.39668	0	2.75884	1.37942	1.95079	0	6.43601	3.218	4.55095	0	0	0	0	12.3423	12.8332	12.5877	0.347119	0	0	0	0	0	0	0	0	#DIV/0!	2.72836	#DIV/0!	0.961748	3.91166	7.97408	#DIV/0!
TRIAE_CS42_4AL_TGACv1_290177_AA0982590.1	Alcohol dehydrogenase ADH1A	0	0	0	0	0.536765	1.10606	0.821413	0.402552	0	0	0	0	0	0	0	0	0	0	0	0	20.3772	17.5267	18.952	2.01561	0	0	0	0	0	0	0	0	#DIV/0!	23.0724	#DIV/0!	1.16264	#DIV/0!	18.1305	#DIV/0!
TRIAE_CS42_4BS_TGACv1_330673_AA1108470.2	Aldo/keto reductase family protein	0	0	0	0	0.563717	0.835005	0.699361	0.19183	0.142433	0.197551	0.169992	0.0389743	0.482511	0.667859	0.575185	0.131061	0.686758	0	0.343379	0.485611	3.6508	2.76188	3.20634	0.628561	0.513063	0	0.256532	0.36279	0	0	0	0	#DIV/0!	4.58467	#DIV/0!	1.32185	5.57445	2.50698	#DIV/0!
TRIAE_CS42_2BS_TGACv1_148226_AA0491490.2	Alpha-1,6-mannosyl-glycoprotein 2-beta-N-acetylglucosaminyltransferase	0	0	0	0	0	1.63791	0.818955	1.15818	2.76153	3.53152	3.14653	0.544465	0	3.27423	1.63712	2.31523	0	3.29744	1.64872	2.33164	3.69777	4.29273	3.99525	0.4207	0	0	0	0	0	0	0	0	#DIV/0!	4.87847	#DIV/0!	0.861403	2.44042	3.17629	#DIV/0!
TRIAE_CS42_7DL_TGACv1_605316_AA2006020.1	Alpha-amylase	0	0	0	0	3.17051	2.95985	3.06518	0.148959	0.259074	0.246257	0.252665	0.00906299	3.80546	4.03218	3.91882	0.160315	0	0	0	0	5.7759	6.16953	5.97271	0.278338	0	0	0	0	0	0	0	0	#DIV/0!	1.94857	#DIV/0!	0.936198	1.52411	2.90754	#DIV/0!
TRIAE_CS42_6BL_TGACv1_500124_AA1599550.2	Alpha-galactosidase	0	0	0	0	1.39436	1.06388	1.22912	0.233685	0.413571	0.398538	0.406054	0.0106299	2.82198	3.30425	3.06311	0.341016	0.216669	0.130235	0.173452	0.0611181	4.82989	4.65488	4.74239	0.123751	0	0	0	0	0.288109	0	0.144055	0.203724	#DIV/0!	3.85836	32.9208	1.0376	1.54822	3.51327	8.53233
TRIAE_CS42_2DS_TGACv1_177654_AA0581940.3	Amine oxidase	0	0	0	0	3.15154	2.03147	2.5915	0.792009	0.42465	0.402785	0.413718	0.0154609	3.0929	2.74664	2.91977	0.244843	3.4077	3.13965	3.27367	0.18954	6.78616	7.50346	7.14481	0.507208	0	0	0	0	0	0	0	0	#DIV/0!	2.75701	#DIV/0!	0.904404	2.44705	4.5533	#DIV/0!
TRIAE_CS42_6BS_TGACv1_516005_AA1673370.1	Amylase inhibitor-like protein	0	0	0	0	0	0	0	0	0	0	0	0	0	0	0	0	0	0	0	0	2.083	1.83213	1.95757	0.177392	0	0	0	0	0	0	0	0	#DIV/0!	#DIV/0!	#DIV/0!	1.13693	#DIV/0!	1.95757	#DIV/0!
TRIAE_CS42_7BS_TGACv1_592562_AA1940420.4	AP-1 complex gamma 2-like	0	0	0	0	1.64644	2.15372	1.90008	0.358701	1.04507	6.7512e-10	0.522535	0.738976	0.00685275	0	0.00342638	0.00484563	2.28154	1.06668	1.67411	0.859036	4.00418	2.18743	3.0958	1.28464	0.63882	1.95769	1.29825	0.932582	0	1.4664e-08	7.332e-09	1.0369e-08	#DIV/0!	1.6293	4.22232e+08	1.83054	903.522	1.19572	2.59149e+08
TRIAE_CS42_5AS_TGACv1_394208_AA1278830.1	AP-5 complex subunit mu	0	0	0	0	2.98629e-06	0.789706	0.394854	0.558404	0	1.08302	0.54151	0.765811	0	0	0	0	0	0	0	0	2.31851	3.39079	2.85465	0.758216	0.500628	0.604882	0.552755	0.0737187	0	1.21182e-09	6.0591e-10	8.56886e-10	#DIV/0!	7.22963	4.71134e+09	0.683767	#DIV/0!	2.4598	6.51672e+08
TRIAE_CS42_6AL_TGACv1_473057_AA1528320.2	Arf GTPase	0	0	0	0	0	0	0	0	0	1.80113e-06	9.00565e-07	1.27359e-06	0.685345	1.17621	0.930778	0.347094	0	0	0	0	3.46103	3.00789	3.23446	0.320418	0	0	0	0	0	0	0	0	#DIV/0!	#DIV/0!	#DIV/0!	1.15065	3.47501	3.23446	#DIV/0!
TRIAE_CS42_6DL_TGACv1_526573_AA1687350.2	ARM repeat superfamily protein	0	0	0	0	2.02022	1.98038	2.0003	0.0281711	1.14822	1.12614	1.13718	0.0156129	3.55634e-07	0	1.77817e-07	2.51471e-07	0.346273	0.394333	0.370303	0.0339836	3.65353	3.23514	3.44433	0.295846	0	0	0	0	0	0	0	0	#DIV/0!	1.72191	#DIV/0!	1.12933	1.93701e+07	1.44403	#DIV/0!
TRIAE_CS42_4BS_TGACv1_328956_AA1096100.1	ARM repeat superfamily protein	0	0	0	0	0.466955	0.94677	0.706862	0.33928	0.798664	0.860747	0.829705	0.0438993	1.50283	1.32834	1.41559	0.123383	0	0	0	0	2.67883	2.65087	2.66485	0.0197707	0.216111	0.185923	0.201017	0.0213461	0	0	0	0	#DIV/0!	3.76997	#DIV/0!	1.01055	1.88251	1.95799	#DIV/0!
TRIAE_CS42_2AL_TGACv1_093194_AA0274680.1	Arogenate dehydratase PAL	0	0	0	0	0.122707	0.119935	0.121321	0.0019601	0.0467172	0.0478067	0.0472619	0.000770393	0.470808	0.567531	0.51917	0.0683935	0.0457169	0.045788	0.0457525	5.02753e-05	1.17062	1.51986	1.34524	0.24695	0	0	0	0	0	0	0	0	#DIV/0!	11.0883	#DIV/0!	0.770216	2.59114	1.22392	#DIV/0!
TRIAE_CS42_7DL_TGACv1_602612_AA1962750.1	Arogenate dehydrogenase 2, chloroplastic	0	0	0	0	0.124419	0.126132	0.125275	0.00121127	0.747283	0.755946	0.751615	0.00612567	0.185349	0.159586	0.172467	0.0182172	0.414499	0.509024	0.461762	0.0668393	0.987661	1.37339	1.18053	0.272752	0	0	0	0	0	0	0	0	#DIV/0!	9.42343	#DIV/0!	0.719141	6.84492	1.05525	#DIV/0!
TRIAE_CS42_4DL_TGACv1_343075_AA1129000.1	Aromatic-L-amino-acid decarboxylase	0	0	0	0	0	0	0	0	0	0	0	0	0	0	0	0	0.0720144	0.0361417	0.0540781	0.0253658	1.85548	1.86515	1.86031	0.00683772	0	0	0	0	0	0	0	0	#DIV/0!	#DIV/0!	#DIV/0!	0.994815	#DIV/0!	1.86031	#DIV/0!
TRIAE_CS42_7AS_TGACv1_570735_AA1840120.3	Arsenate reductase	0	0	0	0	0.707531	0.747253	0.727392	0.0280877	0	0	0	0	2.00261	0	1.0013	1.41606	0	0	0	0	3.99348	3.01353	3.5035	0.692929	0	0	0	0	0	0	0	0	#DIV/0!	4.81653	#DIV/0!	1.32518	3.49894	2.77611	#DIV/0!
TRIAE_CS42_5BL_TGACv1_408413_AA1363360.1	ASC1-like protein 1	0	0	0	0	0.579635	0.000519228	0.290077	0.409497	0.227131	0.0792043	0.153168	0.1046	0.57064	0.772809	0.671725	0.142955	0.347132	0.33871	0.342921	0.00595525	1.66243	2.3573	2.00987	0.491347	0	0	0	0	0	0.0943994	0.0471997	0.0667505	#DIV/0!	6.92873	42.5822	0.705226	2.9921	1.71979	6.14574
TRIAE_CS42_3B_TGACv1_222532_AA0766530.3	ATP synthase subunit beta	0	0	0	0	0.743574	0.682739	0.713156	0.0430168	0.355512	0.43494	0.395226	0.0561641	0.501784	0.241602	0.371693	0.183976	0.305576	0.282402	0.293989	0.0163865	1.90367	2.20736	2.05551	0.214741	0	0	0	0	0.23836	0	0.11918	0.168546	#DIV/0!	2.88228	17.2471	0.862419	5.53014	1.34236	5.98386
TRIAE_CS42_4DL_TGACv1_344329_AA1146130.1	ATP-binding cassette (ABC) transporter	0	0	0	0	0.413045	0.290313	0.351679	0.0867846	0.164879	0	0.0824395	0.116587	1.14887	0.705758	0.927314	0.313328	0	0	0	0	2.04743	1.4993	1.77337	0.387586	0	0	0	0	0	0	0	0	#DIV/0!	5.04257	#DIV/0!	1.36559	1.91237	1.42169	#DIV/0!
TRIAE_CS42_1BS_TGACv1_050603_AA0173840.2	ATP-binding cassette (ABC) transporter	0	0	0	0	0	1.92696	0.96348	1.36257	0	0	0	0	0	6.70445e-08	3.35223e-08	4.74076e-08	0	0	0	0	2.45077	1.64237	2.04657	0.571625	0	0	0	0	0	0	0	0	#DIV/0!	2.12414	#DIV/0!	1.49222	6.10511e+07	1.08309	#DIV/0!
TRIAE_CS42_4AL_TGACv1_290300_AA0983760.1	ATP-dependent 6-phosphofructokinase 5 chloroplastic-like	0	0	0	0	0	0	0	0	0	0	0	0	0	0	0	0	0	0	0	0	2.60394	3.48998	3.04696	0.626525	0	0	0	0	0	0	0	0	#DIV/0!	#DIV/0!	#DIV/0!	0.746119	#DIV/0!	3.04696	#DIV/0!
TRIAE_CS42_5BS_TGACv1_423450_AA1377000.2	Auxin response factor	0	0	0	0	0	0	0	0	0	0	0	0	0	0	0	0	0	0	0	0	1.1335	0.927091	1.0303	0.145953	0	0	0	0	0	0	0	0	#DIV/0!	#DIV/0!	#DIV/0!	1.22264	#DIV/0!	1.0303	#DIV/0!
TRIAE_CS42_6DS_TGACv1_542552_AA1724150.1	Auxin-responsive protein SAUR71	0	0	0	0	0.319483	0.215922	0.267703	0.0732287	1.73038	1.86618	1.79828	0.0960251	0.317292	0.32377	0.320531	0.00458064	0.177392	0.267082	0.222237	0.0634204	2.38001	3.20467	2.79234	0.583123	0	0	0	0	0	0	0	0	#DIV/0!	10.4308	#DIV/0!	0.742669	8.71161	2.52464	#DIV/0!
TRIAE_CS42_6AS_TGACv1_486459_AA1561390.1	Auxin-responsive protein SAUR71	0	0	0	0	0.100406	0.101788	0.101097	0.000977222	0	0	0	0	0.199434	0.203506	0.20147	0.00287934	0	0	0	0	1.72611	1.70869	1.7174	0.0123178	0	0	0	0	0	0	0	0	#DIV/0!	16.9876	#DIV/0!	1.01019	8.52435	1.6163	#DIV/0!
TRIAE_CS42_3DL_TGACv1_250443_AA0868310.1	Bax inhibitor-1 family protein	0	0	0	0	0	0	0	0	0.480897	0.34642	0.413659	0.0950896	0.422925	0.409949	0.416437	0.00917542	0	0	0	0	1.54643	1.45446	1.50045	0.0650326	0	0	0	0	0	0	0	0	#DIV/0!	#DIV/0!	#DIV/0!	1.06323	3.60305	1.50045	#DIV/0!
TRIAE_CS42_7AL_TGACv1_556719_AA1769570.1	B-box zinc finger protein 20	0	0	0	0	1.98614	1.71119	1.84867	0.194419	1.26097	1.50468	1.38282	0.172329	1.20939	1.38807	1.29873	0.126346	0	0.322627	0.161313	0.228132	6.15157	5.80948	5.98053	0.241894	0	0	0	0	0	0	0	0	#DIV/0!	3.23505	#DIV/0!	1.05888	4.6049	4.13186	#DIV/0!
TRIAE_CS42_3B_TGACv1_223285_AA0779670.1	BEL1-like homeodomain protein 9	0	0	0	0	0.593994	0.914267	0.754131	0.226467	1.79443	1.89452	1.84448	0.0707743	0	0.954415	0.477208	0.674873	0.989439	1.41286	1.20115	0.299404	2.09117	2.27703	2.1841	0.131423	0.336072	0.400665	0.368368	0.0456741	0.0336281	0	0.0168141	0.0237787	#DIV/0!	2.89618	129.897	0.918376	4.57684	1.42997	44.8512
TRIAE_CS42_1DL_TGACv1_061598_AA0199620.1	Beta-galactosidase	0	0	0	0	0.276258	0.36692	0.321589	0.0641077	0	0	0	0	0	0	0	0	0	0	0	0	1.40936	1.62786	1.51861	0.154503	0	0	0	0	0	0	0	0	#DIV/0!	4.72221	#DIV/0!	0.865775	#DIV/0!	1.19702	#DIV/0!
TRIAE_CS42_3DL_TGACv1_249576_AA0851790.4	Beta-galactosidase 3	0	0	0	0	0.0280637	0	0.0140319	0.019844	0.0225033	0.073767	0.0481352	0.0362489	0	0	0	0	0	0	0	0	1.13122	1.08851	1.10987	0.0302005	0	0	0	0	0	0	0	0	#DIV/0!	79.0961	#DIV/0!	1.03924	#DIV/0!	1.09583	#DIV/0!
TRIAE_CS42_5DL_TGACv1_436125_AA1458320.1	beta-glucosidase BoGH3B-like	0	0	0	0	0.0372004	0.0377127	0.0374566	0.000362251	0	0	0	0	0.184726	0.188497	0.186611	0.0026665	0	0	0	0	1.87958	2.15604	2.01781	0.195487	0	0	0	0	0	0	0	0	#DIV/0!	53.8707	#DIV/0!	0.871774	10.8129	1.98035	#DIV/0!
TRIAE_CS42_1BL_TGACv1_031139_AA0108480.2	beta-glucuronosyltransferase	0	0	0	0	0.314568	0.617551	0.466059	0.214241	0.954532	0	0.477266	0.674956	0	0	0	0	0	0	0	0	2.45004	3.39001	2.92002	0.664659	0	1.26747	0.633735	0.896237	0.00759768	0.00421862	0.00590815	0.00238936	#DIV/0!	6.26535	494.237	0.722724	#DIV/0!	2.45397	78.8842
TRIAE_CS42_3B_TGACv1_222745_AA0769940.3	Bidirectional sugar transporter SWEET	0	0	0	0	0	0	0	0	0	0	0	0	0	0	0	0	1.5601	0.833742	1.19692	0.513613	1.43474	1.81696	1.62585	0.27027	0	0	0	0	0	0	0	0	#DIV/0!	#DIV/0!	#DIV/0!	0.789638	#DIV/0!	1.62585	#DIV/0!
TRIAE_CS42_6DL_TGACv1_526901_AA1694680.2	Bidirectional sugar transporter SWEET	0	0	0	0	0.204925	0.477343	0.341134	0.192629	0	0.173427	0.0867135	0.122631	0.615288	0	0.307644	0.435074	0.334724	0.386879	0.360801	0.0368792	1.87671	2.31747	2.09709	0.311664	2.10779	2.13683	2.12231	0.0205344	0	0	0	0	#DIV/0!	6.14741	#DIV/0!	0.80981	6.81661	1.75596	#DIV/0!
TRIAE_CS42_1DL_TGACv1_063412_AA0227060.2	Bifunctional aspartate aminotransferase and glutamate/aspartate-prephenate aminotransferase	0	0	0	0	3.13721	3.18041	3.15881	0.030547	2.01217	2.06158	2.03688	0.0349381	0.778924	0.794825	0.786874	0.0112437	4.57255	8.62833	6.60044	2.86787	6.19874	7.00041	6.59957	0.566866	1.14534	1.14957	1.14745	0.00299106	0	0	0	0	#DIV/0!	2.08926	#DIV/0!	0.885482	8.38707	3.44076	#DIV/0!
TRIAE_CS42_5BL_TGACv1_404154_AA1287130.2	Bifunctional dihydroflavonol 4-reductase/flavanone 4-reductase	0	0	0	0	0	0	0	0	0	0	0	0	0	1.24041	0.620205	0.877102	0	0	0	0	1.30566	1.26327	1.28446	0.0299743	0	0	0	0	0	0	0	0	#DIV/0!	#DIV/0!	#DIV/0!	1.03356	2.07103	1.28446	#DIV/0!
TRIAE_CS42_5BL_TGACv1_404805_AA1311180.9	Bromodomain adjacent to zinc finger domain protein 1A	0	0	0	0	0	0	0	0	4.20257	2.79972	3.50115	0.991965	0.413907	0.69183	0.552868	0.196521	0.000367388	4.07285e-05	0.000204058	0.000230983	3.87069	2.73044	3.30057	0.806279	0	0	0	0	0	0	0	0	#DIV/0!	#DIV/0!	#DIV/0!	1.41761	5.96989	3.30057	#DIV/0!
TRIAE_CS42_4BS_TGACv1_327991_AA1080550.6	BTB domain containing protein	0	0	0	0	1.75589e-08	0.999737	0.499869	0.706921	0.249545	0	0.124772	0.176455	1.53193	0.467079	0.999505	0.752963	0	0	0	0	4.16038	4.16055	4.16047	0.000120208	0	0	0	0	0	0	0	0	#DIV/0!	8.32312	#DIV/0!	0.999959	4.16253	3.6606	#DIV/0!
TRIAE_CS42_4AL_TGACv1_288531_AA0951200.5	BTB domain containing protein	0	0	0	0	0.577194	0.000821565	0.289008	0.407557	1.2712	0.0427451	0.656973	0.868649	0	2.72947e-07	1.36473e-07	1.93003e-07	0.694603	1.74155e-05	0.34731	0.491146	2.43771	1.71457	2.07614	0.511337	2.82977	0.705047	1.76741	1.50241	0	0	0	0	#DIV/0!	7.18368	#DIV/0!	1.42176	1.52128e+07	1.78713	#DIV/0!
TRIAE_CS42_5BL_TGACv1_406810_AA1350010.4	BTB/POZ domain-containing protein	0	0	0	0	0	0	0	0	0	0	0	0	0	0	0	0	0.524929	0.597155	0.561042	0.0510715	1.66653	1.11681	1.39167	0.388711	0	0	0	0	0	0	0	0	#DIV/0!	#DIV/0!	#DIV/0!	1.49222	#DIV/0!	1.39167	#DIV/0!
TRIAE_CS42_5BL_TGACv1_408074_AA1361520.2	btbpoz domain-containing protein pob1	0	0	0	0	0	0	0	0	0	0	0	0	0	2.12517e-08	1.06259e-08	1.50272e-08	0	0	0	0	2.29214	2.31541	2.30377	0.0164544	0	0	0	0	0	0	0	0	#DIV/0!	#DIV/0!	#DIV/0!	0.98995	2.16809e+08	2.30377	#DIV/0!
TRIAE_CS42_6AL_TGACv1_470966_AA1499630.2	bZIP protein drought tolerance	0	0	0	0	0	0	0	0	0	0.985683	0.492841	0.696983	0	0	0	0	0	0	0	0	2.70669	2.59194	2.64932	0.0811405	0	0	0	0	0	0	0	0	#DIV/0!	#DIV/0!	#DIV/0!	1.04427	#DIV/0!	2.64932	#DIV/0!
TRIAE_CS42_4AL_TGACv1_288540_AA0951610.1	caffeoylshikimate esterase	0	0	0	0	1.42607	2.12707	1.77657	0.495682	0.533081	0.667083	0.600082	0.0947537	1.93848	2.60669	2.27258	0.472496	0.554923	0.858113	0.706518	0.214388	2.74795	4.56193	3.65494	1.28268	0	0	0	0	0.0917699	0	0.045885	0.0648911	#DIV/0!	2.0573	79.6544	0.602366	1.60827	1.87837	38.7179
TRIAE_CS42_3AL_TGACv1_196450_AA0660500.1	Calcineurin B-like protein 9	0	0	0	0	0	0	0	0	0	0	0	0	0	0	0	0	0.131618	0	0.065809	0.093068	1.40608	1.69464	1.55036	0.204043	0	0	0	0	0	0	0	0	#DIV/0!	#DIV/0!	#DIV/0!	0.829722	#DIV/0!	1.55036	#DIV/0!
TRIAE_CS42_4BL_TGACv1_321395_AA1059830.1	caleosin	0	0	0	0	1.12199	0.578147	0.850069	0.384555	0	0	0	0	0	0	0	0	1.17158	0.482079	0.826829	0.487551	4.38017	3.15849	3.76933	0.863858	0	0	0	0	0	0	0	0	#DIV/0!	4.43415	#DIV/0!	1.38679	#DIV/0!	2.91926	#DIV/0!
TRIAE_CS42_7AS_TGACv1_572132_AA1851480.1	caleosin	0	0	0	0	1.58011	1.6811	1.63061	0.0714107	0	0	0	0	0.40542	0.624459	0.514939	0.154884	0.0849983	0.0853157	0.085157	0.000224436	2.67226	2.65461	2.66343	0.0124804	0	0	0	0	0	0	0	0	#DIV/0!	1.6334	#DIV/0!	1.00665	5.17233	1.03283	#DIV/0!
TRIAE_CS42_4AL_TGACv1_289675_AA0974940.1	Calmodulin-interacting protein 111	0	0	0	0	0	0	0	0	0.963328	0.847071	0.905199	0.0822061	1.12607	0.995745	1.06091	0.0921537	0	0	0	0	1.77633	1.76159	1.76896	0.0104228	0	0	0	0	0	0	0	0	#DIV/0!	#DIV/0!	#DIV/0!	1.00837	1.6674	1.76896	#DIV/0!
TRIAE_CS42_4DL_TGACv1_342835_AA1123240.1	calmodulin-lysine N-methyltransferase	0	0	0	0	0	0.119457	0.0597285	0.0844689	0.609641	0.964201	0.786921	0.250712	1.05323	0	0.526615	0.744746	0.0981405	0.131786	0.114963	0.023791	1.62058	1.73084	1.67571	0.0779656	0	0	0	0	0	0	0	0	#DIV/0!	28.0555	#DIV/0!	0.936297	3.18204	1.61598	#DIV/0!
TRIAE_CS42_1DL_TGACv1_064603_AA0235040.2	Carbon catabolite repressor 4 (CCR4)	0	0	0	0	0.444826	0.622587	0.533706	0.125696	0.521955	0.209587	0.365771	0.220878	1.32814	0.792684	1.06041	0.378625	0.365789	0.195419	0.280604	0.12047	4.06591	2.78743	3.42667	0.904022	0	0.163919	0.0819595	0.115908	0	0	0	0	#DIV/0!	6.42051	#DIV/0!	1.45866	3.23145	2.89296	#DIV/0!
TRIAE_CS42_1DL_TGACv1_064603_AA0235040.5	Carbon catabolite repressor protein 4 homolog 1	0	0	0	0	0	0	0	0	0	0	0	0	0	0	0	0	0.132952	0.154847	0.1439	0.0154821	1.17009	1.35758	1.26384	0.132575	0	0	0	0	0	0	0	0	#DIV/0!	#DIV/0!	#DIV/0!	0.861894	#DIV/0!	1.26384	#DIV/0!
TRIAE_CS42_5AS_TGACv1_394652_AA1281380.1	Carboxylesterase	0	0	0	0	0.132045	0.222547	0.177296	0.0639946	0.621077	0.684998	0.653037	0.045199	0.786839	0.735993	0.761416	0.0359536	0	0	0	0	1.41877	1.42617	1.42247	0.00523259	0.385658	0.387085	0.386371	0.00100904	0	0.0661372	0.0330686	0.0467661	#DIV/0!	8.02314	43.0157	0.994811	1.86819	1.24517	5.36146
TRIAE_CS42_4AS_TGACv1_306849_AA1014160.1	Carboxylesterase 15	0	0	0	0	8.69213	8.28211	8.48712	0.289928	0.34128	0.349661	0.345471	0.00592626	18.5506	18.9755	18.763	0.30045	0	0	0	0	51.9405	51.021	51.4808	0.650185	0.194258	0.194977	0.194617	0.00050841	0.659946	0.666273	0.66311	0.00447386	#DIV/0!	6.06575	77.6354	1.01802	2.74373	42.9936	12.799
TRIAE_CS42_2BS_TGACv1_146242_AA0460090.1	Casparian strip membrane proteins (CASP) family	0	0	0	0	2.10048	2.01374	2.05711	0.0613344	1.4058	1.3603	1.38305	0.0321734	2.26747	2.31376	2.29061	0.032732	1.74942	1.45057	1.59999	0.211319	3.14	3.78397	3.46199	0.455356	1.46701	1.53936	1.50318	0.0511592	0	0	0	0	#DIV/0!	1.68294	#DIV/0!	0.829816	1.51138	1.40488	#DIV/0!
TRIAE_CS42_1BL_TGACv1_030765_AA0100120.1	CBFIVd-B4	0	0	0	0	0.352163	0.273928	0.313045	0.0553205	0.301164	0.69426	0.497712	0.277961	0.848689	0.720929	0.784809	0.09034	0.0733264	0.0742959	0.0738111	0.00068554	2.2766	3.17407	2.72534	0.634607	0.257136	0.129044	0.19309	0.0905747	0	0.0881933	0.0440967	0.0623621	#DIV/0!	8.70588	61.8037	0.717249	3.47261	2.41229	7.09908
TRIAE_CS42_5DL_TGACv1_433526_AA1415590.1	CDPK adapter protein 1	0	0	0	0	1.14337	0.0029854	0.573178	0.806374	1.80166	1.37237	1.58702	0.303554	0	0	0	0	0.600731	0.904456	0.752594	0.214766	1.86667	1.7697	1.81819	0.0685681	0.263325	0	0.131662	0.186199	0	0	0	0	#DIV/0!	3.17211	#DIV/0!	1.05479	#DIV/0!	1.24501	#DIV/0!
TRIAE_CS42_3DS_TGACv1_271852_AA0909480.1	Cell division cycle-associated protein domain containing protein	0	0	0	0	0	0.802472	0.401236	0.567433	0	0	0	0	0	0	0	0	0	0	0	0	1.12205	1.74423	1.43314	0.439948	0	0	0	0	0	0	0	0	#DIV/0!	3.57181	#DIV/0!	0.643292	#DIV/0!	1.0319	#DIV/0!
TRIAE_CS42_5BL_TGACv1_406801_AA1349930.3	Cell division protease ftsH-like protein	0	0	0	0	0	0.781245	0.390622	0.552424	0.757782	1.11845	0.938116	0.255031	0	1.20533	0.602665	0.852297	0	0	0	0	2.34062	1.30083	1.82072	0.735243	0	0	0	0	0	0	0	0	#DIV/0!	4.66109	#DIV/0!	1.79933	3.02112	1.4301	#DIV/0!
TRIAE_CS42_6AS_TGACv1_487108_AA1568190.1	Cellulose synthase	0	0	0	0	2.49242	1.90455	2.19848	0.415687	5.62802	5.51878	5.5734	0.0772443	0.0140828	3.29319	1.65364	2.31868	2.21407	3.66459	2.93933	1.02567	3.06188	3.78763	3.42476	0.513183	0	1.803	0.9015	1.27491	0	0	0	0	#DIV/0!	1.55778	#DIV/0!	0.808389	2.07104	1.22627	#DIV/0!
TRIAE_CS42_2DS_TGACv1_177967_AA0588340.1	Centromere protein-like	0	0	0	0	0	0	0	0	0	0	0	0	0	0.751073	0.375536	0.531089	0	0	0	0	1.2741	1.28074	1.27742	0.00469519	0	0	0	0	0	0	0	0	#DIV/0!	#DIV/0!	#DIV/0!	0.994815	3.40159	1.27742	#DIV/0!
TRIAE_CS42_3B_TGACv1_226118_AA0814050.1	Chitinase	0	0	0	0	1.15469	0.823466	0.989078	0.234211	0.328826	0.393051	0.360938	0.0454139	1.50514	1.36384	1.43449	0.0999142	0.324956	0.274379	0.299667	0.0357633	2.33658	2.01365	2.17511	0.228346	0	0	0	0	0	0	0	0	#DIV/0!	2.19913	#DIV/0!	1.16037	1.5163	1.18604	#DIV/0!
TRIAE_CS42_1DL_TGACv1_063069_AA0223560.5	Chitinase 2	0	0	0	0	0	0	0	0	0	0	0	0	0	0	0	0	0	0	0	0	2.14669	2.06986	2.10827	0.054327	0	0	0	0	0	0	0	0	#DIV/0!	#DIV/0!	#DIV/0!	1.03712	#DIV/0!	2.10827	#DIV/0!
TRIAE_CS42_5DL_TGACv1_435810_AA1455180.2	CHLOROPLASTIC Rhodanese/Cell cycle control phosphatase superfamily protein	0	0	0	0	0	0.660909	0.330454	0.467333	0	0	0	0	0	0.362135	0.181067	0.256068	0.675313	0.887867	0.78159	0.150298	2.98526	2.38762	2.68644	0.422595	0	0	0	0	0	0	0	0	#DIV/0!	8.12953	#DIV/0!	1.25031	14.8367	2.35599	#DIV/0!
TRIAE_CS42_2BS_TGACv1_148981_AA0495840.2	Cinnamyl alcohol dehydrogenase	0	0	0	0	2.15602	0.0226505	1.08934	1.50852	0	2.32284e-05	1.16142e-05	1.6425e-05	3.01482	3.4991	3.25696	0.342438	0	0	0	0	5.74006	5.52379	5.63192	0.152926	0	0	0	0	0	5.28915e-09	2.64458e-09	3.73999e-09	#DIV/0!	5.17006	2.12961e+09	1.03915	1.7292	4.54259	4.11913e+08
TRIAE_CS42_2BL_TGACv1_130310_AA0408540.2	Coatomer subunit epsilon	0	0	0	0	0	0	0	0	0	0	0	0	0	0	0	0	0.187947	0.164013	0.17598	0.0169239	1.59643	1.03445	1.31544	0.39738	0.185568	0.164971	0.17527	0.0145643	0	0	0	0	#DIV/0!	#DIV/0!	#DIV/0!	1.54326	#DIV/0!	1.31544	#DIV/0!
TRIAE_CS42_5DL_TGACv1_432935_AA1395080.2	Coatomer subunit zeta-2	0	0	0	0	0.340857	0.287069	0.313963	0.0380339	0.291496	0.24578	0.268638	0.0323261	0	0	0	0	0	0.530153	0.265076	0.374875	3.72284	3.62461	3.67373	0.0694591	0	0	0	0	0	0	0	0	#DIV/0!	11.7011	#DIV/0!	1.0271	#DIV/0!	3.35976	#DIV/0!
TRIAE_CS42_2BL_TGACv1_129563_AA0388670.3	Coiled-coil domain-containing protein 124	0	0	0	0	0	0	0	0	1.97795	1.14596	1.56196	0.588306	1.28336	0.925254	1.10431	0.253219	0	0	0	0	3.07203	2.65243	2.86223	0.296702	0	0.666261	0.33313	0.471118	0	0	0	0	#DIV/0!	#DIV/0!	#DIV/0!	1.15819	2.59188	2.86223	#DIV/0!
TRIAE_CS42_6BS_TGACv1_514227_AA1657240.1	CONSTANS-LIKE	0	0	0	0	0.233962	0.355776	0.294869	0.0861355	0	0	0	0	0	0	0	0	0	0	0	0	5.45016	6.16571	5.80794	0.50597	0.0854151	0.257193	0.171304	0.121465	0	0	0	0	#DIV/0!	19.6967	#DIV/0!	0.883947	#DIV/0!	5.51307	#DIV/0!
TRIAE_CS42_6DS_TGACv1_544607_AA1748880.1	CONSTANS-LIKE a	0	0	0	0	0.494651	0.702048	0.598349	0.146652	0.507622	0.606769	0.557195	0.0701075	0	0	0	0	0.494376	0.330815	0.412596	0.115655	3.08548	3.12624	3.10586	0.0288217	0.722351	0.652522	0.687437	0.0493766	0	0	0	0	#DIV/0!	5.19071	#DIV/0!	0.986962	#DIV/0!	2.50751	#DIV/0!
TRIAE_CS42_2DL_TGACv1_158690_AA0524470.1	Cor14b protein precursor	0	0	0	0	0.17763	0	0.088815	0.125603	0	0	0	0	0	0	0	0	0	0	0	0	1.29782	1.30459	1.3012	0.00478711	0	0	0	0	0	0	0	0	#DIV/0!	14.6507	#DIV/0!	0.994811	#DIV/0!	1.21239	#DIV/0!
TRIAE_CS42_2AL_TGACv1_094560_AA0299630.2	Cor14b protein precursor	0	0	0	0	0	0	0	0	0	0	0	0	0	0	0	0	0	0	0	0	3.25493	4.05167	3.6533	0.56338	0	0	0	0	0	0	0	0	#DIV/0!	#DIV/0!	#DIV/0!	0.803355	#DIV/0!	3.6533	#DIV/0!
TRIAE_CS42_5AL_TGACv1_378221_AA1252000.1	CSL zinc finger domain-containing protein	0	0	0	0	4.53525	0.941329	2.73829	2.54129	0.794074	0	0.397037	0.561495	5.53304	2.823	4.17802	1.91629	4.81572	2.32873	3.57222	1.75857	6.93411	5.61613	6.27512	0.931953	0.123844	0.124302	0.124073	0.000323855	0	0	0	0	#DIV/0!	2.29162	#DIV/0!	1.23468	1.50194	3.53683	#DIV/0!
TRIAE_CS42_3AL_TGACv1_194515_AA0634690.1	CST complex subunit STN1	0	0	0	0	0.122545	0.117402	0.119974	0.00363665	0.594218	0.507343	0.550781	0.0614299	1.41758	1.29097	1.35427	0.0895268	0	0	0	0	2.68768	2.7017	2.69469	0.00991364	0	0	0	0	0	0	0	0	#DIV/0!	22.4607	#DIV/0!	0.994811	1.98977	2.57472	#DIV/0!
TRIAE_CS42_2AS_TGACv1_116810_AA0374140.3	cyclin A-associated protein in the endoplasmic reticulum-like	0	0	0	0	0	0	0	0	0.48651	0.932339	0.709425	0.315249	0.465681	0.576528	0.521105	0.0783807	0	0	0	0	1.46701	2.20125	1.83413	0.519186	0	0	0	0	0	0	0	0	#DIV/0!	#DIV/0!	#DIV/0!	0.666444	3.5197	1.83413	#DIV/0!
TRIAE_CS42_2DS_TGACv1_177975_AA0588450.1	Cyclin-D2-2-like	0	0	0	0	0.490472	0.593622	0.542047	0.0729381	0.895631	0.835686	0.865658	0.0423875	0.387757	0.325254	0.356506	0.0441963	0.220659	0.295311	0.257985	0.0527869	2.8312	2.70104	2.76612	0.092037	0	0	0	0	0	0	0	0	#DIV/0!	5.1031	#DIV/0!	1.04819	7.75898	2.22407	#DIV/0!
TRIAE_CS42_7AS_TGACv1_570542_AA1837400.3	Cyclin-dependent kinase F-4	0	0	0	0	6.26429	2.0766	4.17044	2.96114	2.28552	1.10458	1.69505	0.835051	2.21017	1.26831e-07	1.10509	1.56283	2.15768	1.83318	1.99543	0.229456	7.42143	13.0208	10.2211	3.95935	3.23416	0	1.61708	2.2869	0	1.17062e-06	5.8531e-07	8.27753e-07	#DIV/0!	2.45085	1.74627e+07	0.569967	9.24917	6.05067	7.12519e+06
TRIAE_CS42_7DL_TGACv1_602734_AA1966970.1	Cyclin-like F-box domain containing protein	0	0	0	0	3.96449	3.83366	3.89907	0.0925108	1.52281	1.55104	1.53693	0.0199616	0.438191	0.475654	0.456923	0.0264903	0.727729	0.797518	0.762623	0.0493483	4.92365	4.90565	4.91465	0.0127279	0.295188	0.259246	0.277217	0.0254148	0	0	0	0	#DIV/0!	1.26047	#DIV/0!	1.00367	10.756	1.01558	#DIV/0!
TRIAE_CS42_5DS_TGACv1_457298_AA1484900.2	Cyclin-like F-box domain containing protein	0	0	0	0	0.956353	0.613585	0.784969	0.242374	0	0.554902	0.277451	0.392375	0.3702	0.477659	0.423929	0.075985	0	0	0	0	2.74292	2.23365	2.48828	0.360108	0	0	0	0	0	0	0	0	#DIV/0!	3.16991	#DIV/0!	1.228	5.86957	1.70332	#DIV/0!
TRIAE_CS42_3B_TGACv1_225155_AA0805560.3	Cyclin-like F-box domain containing protein	0	0	0	0	0.382859	0.833275	0.608067	0.318492	0.304001	0.287477	0.295739	0.0116842	0	0	0	0	0	0	0	0	2.90195	2.92787	2.91491	0.0183282	0	0	0	0	0	0	0	0	#DIV/0!	4.79373	#DIV/0!	0.991147	#DIV/0!	2.30684	#DIV/0!
TRIAE_CS42_7DL_TGACv1_605727_AA2007870.1	Cyclin-like F-box domain containing protein	0	0	0	0	0.819319	0	0.40966	0.579346	0.832044	0.583274	0.707659	0.175907	0.711988	0.478187	0.595087	0.165322	0.255895	0.25685	0.256373	0.000675287	2.02474	1.7056	1.86517	0.225666	0.0373897	0.0375281	0.0374589	9.78636e-05	0	0	0	0	#DIV/0!	4.55298	#DIV/0!	1.18711	3.13428	1.45551	#DIV/0!
TRIAE_CS42_3DS_TGACv1_271806_AA0908410.1	Cyclin-like F-box domain containing protein	0	0	0	0	0	0.671173	0.335587	0.474591	1.39024	1.34666	1.36845	0.0308157	0.901742	0	0.450871	0.637628	9.40282e-07	1.40899	0.704495	0.996306	2.1836	1.1641	1.67385	0.720895	0	0	0	0	0	0	0	0	#DIV/0!	4.98783	#DIV/0!	1.87578	3.71248	1.33826	#DIV/0!
TRIAE_CS42_6DL_TGACv1_527047_AA1697640.1	Cyclin-like F-box domain containing protein	0	0	0	0	0.0467883	0.0474326	0.0471104	0.000455589	0.480152	0.560917	0.520535	0.0571095	0.604077	0.616408	0.610243	0.00871933	0.194843	0.19557	0.195207	0.000514067	1.56849	1.56959	1.56904	0.000777817	0	0	0	0	0	0	0	0	#DIV/0!	33.3056	#DIV/0!	0.999299	2.57117	1.52193	#DIV/0!
TRIAE_CS42_7AL_TGACv1_556087_AA1755050.2	Cyclin-like F-box domain containing protein	0	0	0	0	0	0	0	0	1.75537	1.20548	1.48043	0.388831	0.49844	0	0.24922	0.35245	0.611652	0.186005	0.398828	0.300978	2.3308	1.90365	2.11722	0.302041	0	0	0	0	0	0	0	0	#DIV/0!	#DIV/0!	#DIV/0!	1.22438	8.49541	2.11722	#DIV/0!
TRIAE_CS42_7AL_TGACv1_559672_AA1800480.1	Cyclin-like F-box domain containing protein	0	0	0	0	0	0	0	0	0	0	0	0	0.275702	0	0.137851	0.194951	0	0	0	0	1.11022	1.11066	1.11044	0.000311127	0	0	0	0	0	0	0	0	#DIV/0!	#DIV/0!	#DIV/0!	0.999604	8.05536	1.11044	#DIV/0!
TRIAE_CS42_5BL_TGACv1_406277_AA1343590.3	Cysteine proteinases superfamily protein	0	0	0	0	0.164576	0.166843	0.16571	0.00160301	0	0	0	0	0.0544825	0.111189	0.0828357	0.0400976	0.0913803	0	0.0456901	0.0646156	1.50895	1.51682	1.51289	0.00556493	0.28039	0.281428	0.280909	0.000733977	0	0	0	0	#DIV/0!	9.12974	#DIV/0!	0.994812	18.2637	1.34718	#DIV/0!
TRIAE_CS42_U_TGACv1_640759_AA2072760.14	Cysteine proteinases superfamily protein	0	0	0	0	0	0.208027	0.104013	0.147097	0.218417	0.179152	0.198785	0.0277645	0.322409	0	0.161205	0.227978	0	0	0	0	1.16786	1.42424	1.29605	0.181288	0	0	0	0	0	0	0	0	#DIV/0!	12.4604	#DIV/0!	0.819988	8.03979	1.19204	#DIV/0!
TRIAE_CS42_7DL_TGACv1_604539_AA1999170.3	Cysteine synthase, chloroplastic/chromoplastic	0	0	0	0	0	0	0	0	0.249419	0	0.12471	0.176366	0.205115	0.215118	0.210116	0.00707319	0	0.394795	0.197398	0.279162	2.10642	2.03848	2.07245	0.0480408	0.791709	0.771381	0.781545	0.0143741	0	0	0	0	#DIV/0!	#DIV/0!	#DIV/0!	1.03333	9.86334	2.07245	#DIV/0!
TRIAE_CS42_4DS_TGACv1_361039_AA1159440.1	Cysteine-rich receptor-like protein kinase 6	0	0	0	0	0	0	0	0	0.384306	0.498918	0.441612	0.0810429	0	0	0	0	0.470179	0.682944	0.576561	0.150448	4.91709	3.28847	4.10278	1.15161	0	0	0	0	0	0	0	0	#DIV/0!	#DIV/0!	#DIV/0!	1.49525	#DIV/0!	4.10278	#DIV/0!
TRIAE_CS42_7DS_TGACv1_621863_AA2028000.1	Cytochrome c oxidase subunit 5B mitochondrial	0	0	0	0	0.280328	0	0.140164	0.198222	0	0	0	0	0	0	0	0	0	0	0	0	1.25835	1.238	1.24818	0.0143896	0	0	0	0	0	0	0	0	#DIV/0!	8.9051	#DIV/0!	1.01644	#DIV/0!	1.10801	#DIV/0!
TRIAE_CS42_4BS_TGACv1_328919_AA1095660.1	Cytochrome oxidase assembly protein 1 domain containing protein	0	0	0	0	0.651684	0.736143	0.693914	0.0597215	0.151994	0.207635	0.179814	0.0393441	1.32484	1.32085	1.32285	0.00282136	0.0493425	0.0495268	0.0494346	0.00013032	1.98604	2.55948	2.27276	0.405483	0	0	0	0	0.117566	0.118693	0.118129	0.000796909	#DIV/0!	3.27528	19.2396	0.775954	1.71808	1.57885	5.87418
TRIAE_CS42_2AS_TGACv1_115694_AA0372890.2	Cytochrome P450 family protein	0	0	0	0	0.0681351	0.145071	0.106603	0.0544019	0	0	0	0	0.710593	0.725099	0.717846	0.0102573	0	0	0	0	5.51488	6.71806	6.11647	0.850777	0	0	0	0	0	0	0	0	#DIV/0!	57.3761	#DIV/0!	0.820904	8.52059	6.00987	#DIV/0!
TRIAE_CS42_2DL_TGACv1_160628_AA0552420.1	D-3-phosphoglycerate dehydrogenase	0	0	0	0	5.33962	5.05682	5.19822	0.19997	0	1.00167	0.500835	0.708288	3.97829	4.45445	4.21637	0.336696	0	0	0	0	10.9207	9.89986	10.4103	0.721843	0.666064	0.661178	0.663621	0.00345492	0	0	0	0	#DIV/0!	2.00266	#DIV/0!	1.10312	2.46901	5.21206	#DIV/0!
TRIAE_CS42_5AL_TGACv1_375968_AA1229650.3	dCTP pyrophosphatase 1-like	0	0	0	0	0	0	0	0	0.458383	0	0.229191	0.324126	0	0	0	0	0	0	0	0	2.08837	2.62408	2.35623	0.378804	0	0	0	0	0	0	0	0	#DIV/0!	#DIV/0!	#DIV/0!	0.795848	#DIV/0!	2.35623	#DIV/0!
TRIAE_CS42_7BL_TGACv1_576933_AA1860390.1	Defensin Tk-AMP-D1	0	0	0	0	0.463969	0.376286	0.420127	0.0620012	0.158711	0.0813046	0.120008	0.0547346	1.2902	1.41058	1.35039	0.0851215	0	0	0	0	7.90748	8.06513	7.9863	0.111475	0	0	0	0	0	0	0	0	#DIV/0!	19.0092	#DIV/0!	0.980453	5.91407	7.56618	#DIV/0!
TRIAE_CS42_1BS_TGACv1_049494_AA0154850.1	Defensin Tk-AMP-D2	0	0	0	0	7.26731	7.36738	7.31734	0.0707602	0	0	0	0	9.1722	9.206	9.1891	0.0239002	0	0	0	0	39.953	39.4927	39.7229	0.325481	0	0	0	0	0	0	0	0	#DIV/0!	5.42859	#DIV/0!	1.01166	4.32282	32.4055	#DIV/0!
TRIAE_CS42_5BL_TGACv1_404139_AA1286140.1	Dehydration Response Element Binding factors (DREBs)	0	0	0	0	3.06413	3.45834	3.26124	0.278749	0.660923	0.656625	0.658774	0.00303914	1.02023	0.976458	0.998344	0.0309515	0.356665	0.626494	0.49158	0.190798	7.76232	7.82545	7.79388	0.0446397	0	0	0	0	0	0	0	0	#DIV/0!	2.38986	#DIV/0!	0.991933	7.80681	4.53265	#DIV/0!
TRIAE_CS42_6BL_TGACv1_503721_AA1628330.1	Dehydrin 7	0	0	0	0	114.313	120.17	117.242	4.14152	0	0	0	0	15.0015	15.3686	15.1851	0.259579	0	0	0	0	327.562	335.878	331.72	5.8803	0	0	0	0	9.73529	11.0052	10.3702	0.897962	#DIV/0!	2.82937	31.9877	0.975241	21.8452	214.479	11.3056
TRIAE_CS42_5AL_TGACv1_376309_AA1235140.1	Dehydrin DHN1	0	0	0	0	0.896357	2.27175	1.58405	0.97255	0	0	0	0	0	0	0	0	0	0	0	0	16.5477	18.9944	17.771	1.73008	0	0	0	0	0	0	0	0	#DIV/0!	11.2187	#DIV/0!	0.871188	#DIV/0!	16.187	#DIV/0!
TRIAE_CS42_5AL_TGACv1_376309_AA1235150.1	Dehydrin DHN2	0	0	0	0	11.8585	11.8998	11.8791	0.0292035	0	0	0	0	4.08019	3.86609	3.97314	0.151392	0	0	0	0	272.446	271.855	272.151	0.4179	0	0	0	0	1.74703	1.76378	1.75541	0.011844	#DIV/0!	22.9099	155.036	1.00217	68.4976	260.271	6.76718
TRIAE_CS42_5BL_TGACv1_406032_AA1339460.1	Dehydrin DHN2	0	0	0	0	2.599	2.83313	2.71607	0.165555	0	0	0	0	0.960743	0.980355	0.970549	0.0138678	0	0	0	0	135.454	138.463	136.959	2.12768	0	0	0	0	0.213301	0.215345	0.214323	0.00144533	#DIV/0!	50.4253	639.028	0.978269	141.114	134.242	12.6728
TRIAE_CS42_5DL_TGACv1_433513_AA1415280.1	Dehydrin DHN2	0	0	0	0	1.02709	1.04124	1.03417	0.0100056	0	0	0	0	0	0	0	0	0	0	0	0	75.5033	76.1257	75.8145	0.440103	0	0	0	0	0	0	0	0	#DIV/0!	73.3099	#DIV/0!	0.991824	#DIV/0!	74.7803	#DIV/0!
TRIAE_CS42_6DL_TGACv1_526490_AA1685170.1	Dehydrin DHN3	0	0	0	0	45.457	55.1394	50.2982	6.84649	0	0	0	0	9.77681	8.62393	9.20037	0.815209	0.382449	0.363666	0.373057	0.0132816	73.4343	83.1231	78.2787	6.85102	0	0	0	0	2.25799	1.42812	1.84306	0.586807	#DIV/0!	1.55629	42.4723	0.88344	8.50821	27.9805	27.2907
TRIAE_CS42_3AL_TGACv1_198617_AA0668980.1	Dehydrin DHN3	0	0	0	0	0	0	0	0	0	0	0	0	0	0	0	0	0	0	0	0	2.48842	2.74382	2.61612	0.180595	0	0	0	0	0	0	0	0	#DIV/0!	#DIV/0!	#DIV/0!	0.906918	#DIV/0!	2.61612	#DIV/0!
TRIAE_CS42_5DL_TGACv1_432941_AA1395460.1	Dehydrin Rab15	0	0	0	0	10.4502	10.7477	10.599	0.210364	0	0	0	0	3.09834	3.18089	3.13962	0.0583717	0	0	0	0	12.7086	13.3834	13.046	0.477156	0	0	0	0	0.134586	0.135876	0.135231	0.000912168	#DIV/0!	1.23088	96.472	0.949579	4.15529	2.44705	78.3766
TRIAE_CS42_5DS_TGACv1_456710_AA1476640.2	desynaptic	0	0	0	0	0.989311	4.36179	2.67555	2.3847	0	0.808327	0.404164	0.571574	0	0.762649	0.381325	0.539274	0	0.306424	0.153212	0.216674	3.73595	4.04425	3.8901	0.218001	0.638989	0.248383	0.443686	0.2762	0	0.737914	0.368957	0.521784	#DIV/0!	1.45394	10.5435	0.923768	10.2015	1.21455	7.25166
TRIAE_CS42_6DS_TGACv1_542774_AA1730040.2	Deubiquitination-protection protein dph1	0	0	0	0	0	0	0	0	0	0	0	0	0	0	0	0	0	0	0	0	1.10832	1.18306	1.14569	0.0528492	0	0	0	0	0	0	0	0	#DIV/0!	#DIV/0!	#DIV/0!	0.936825	#DIV/0!	1.14569	#DIV/0!
TRIAE_CS42_3B_TGACv1_223228_AA0778450.1	Dihydropyrimidinase	0	0	0	0	1.39062e-08	0	6.9531e-09	9.83317e-09	0	0	0	0	0.47915	0.552942	0.516046	0.0521788	0.506259	0.180925	0.343592	0.230046	1.39639	1.39586	1.39613	0.000374767	0	0	0	0	0	0	0	0	#DIV/0!	2.00792e+08	#DIV/0!	1.00038	2.70543	1.39612	#DIV/0!
TRIAE_CS42_4AS_TGACv1_306553_AA1010070.1	DIR1 Dirigent protein 1-like	0	0	0	0	4.25415	4.16559	4.20987	0.0626214	1.46107	1.52628	1.49368	0.0461104	2.02991	4.02864	3.02928	1.41332	0	0	0	0	7.19742	7.70822	7.45282	0.36119	0	0	0	0	0	0	0	0	#DIV/0!	1.77032	#DIV/0!	0.933733	2.46027	3.24295	#DIV/0!
TRIAE_CS42_4DS_TGACv1_361094_AA1160780.1	DIR1 Dirigent protein 1-like	0	0	0	0	0.135641	0.137509	0.136575	0.00132088	0.156515	0.118847	0.137681	0.0266353	0	0	0	0	0.225942	0.226786	0.226364	0.000596798	1.30363	1.26605	1.28484	0.0265731	0	0	0	0	0	0	0	0	#DIV/0!	9.40758	#DIV/0!	1.02968	#DIV/0!	1.14826	#DIV/0!
TRIAE_CS42_7BL_TGACv1_578813_AA1900560.1	DIR1 Dirigent protein 1-like	0	0	0	0	0	0	0	0	0	0	0	0	1.21338	1.23815	1.22576	0.017515	0.156548	0.157133	0.15684	0.000413657	1.77723	2.35493	2.06608	0.408496	0	0	0	0	0	0	0	0	#DIV/0!	#DIV/0!	#DIV/0!	0.754685	1.68554	2.06608	#DIV/0!
TRIAE_CS42_1BL_TGACv1_032031_AA0124470.1	Disease resistance protein RPM1	0	0	0	0	0	0	0	0	0.172246	0.176476	0.174361	0.00299106	0.0571521	0.0583188	0.0577354	0.000824981	0.21568	0.192432	0.204056	0.0164388	1.2861	1.2928	1.28945	0.00473762	0	0	0	0	0	0	0	0	#DIV/0!	#DIV/0!	#DIV/0!	0.994817	22.3338	1.28945	#DIV/0!
TRIAE_CS42_7DS_TGACv1_621583_AA2020030.2	Disease resistance protein RPM1	0	0	0	0	0.517884	0.31228	0.415082	0.145384	1.17273	1.11542	1.14407	0.0405243	0.76667	1.03809	0.90238	0.191923	0	0.262968	0.131484	0.185946	1.10592	1.96774	1.53683	0.609399	0.4404	0.500934	0.470667	0.042804	0	0	0	0	#DIV/0!	3.70247	#DIV/0!	0.562025	1.70309	1.12175	#DIV/0!
TRIAE_CS42_1BL_TGACv1_032401_AA0129470.1	DNA polymerase III subunit gamma/tau DNA replication	0	0	0	0	0.672705	0	0.336352	0.475674	1.73356e-09	0	8.6678e-10	1.22581e-09	1.15323	0.802288	0.977759	0.248153	2.51129e-05	0	1.25565e-05	1.77575e-05	1.66778	1.51583	1.5918	0.107445	0	0	0	0	0	0	0	0	#DIV/0!	4.73255	#DIV/0!	1.10024	1.62801	1.25545	#DIV/0!
TRIAE_CS42_1DS_TGACv1_080414_AA0247520.3	DnaJ homolog subfamily B member 11	0	0	0	0	0.430703	0	0.215352	0.304553	1.58565	1.97745	1.78155	0.277044	0	0	0	0	0	0	0	0	1.73627	2.31219	2.02423	0.407237	0	0	0	0	0	0	0	0	#DIV/0!	9.39966	#DIV/0!	0.75092	#DIV/0!	1.80888	#DIV/0!
TRIAE_CS42_1DL_TGACv1_061611_AA0199920.1	DnaJ homolog subfamily B member 13	0	0	0	0	0.0620661	0.0629208	0.0624934	0.000604364	0.106156	0.139725	0.12294	0.0237369	0	0	0	0	0	0	0	0	1.2804	1.28707	1.28374	0.0047164	0	0	0	0	0	0	0	0	#DIV/0!	20.5419	#DIV/0!	0.994818	#DIV/0!	1.22124	#DIV/0!
TRIAE_CS42_U_TGACv1_642652_AA2121020.2	DnaJ homolog subfamily C member 2 drought tolerance	0	0	0	0	1.02896	0	0.51448	0.727585	0.30032	0.308859	0.304589	0.00603798	1.85662	0.733044	1.29483	0.794488	0	0	0	0	3.0841	2.2001	2.6421	0.625082	0	0	0	0	0	0	0	0	#DIV/0!	5.13548	#DIV/0!	1.4018	2.0405	2.12762	#DIV/0!
TRIAE_CS42_1DL_TGACv1_064769_AA0235650.2	DnaJ homolog subfamily C member 2 drought tolerance	0	0	0	0	0.107503	0.0949577	0.10123	0.00887087	0.0900803	0.0831496	0.0866149	0.00490074	0	0.102672	0.051336	0.0726001	0	0	0	0	1.5945	0.822612	1.20856	0.545807	0	0	0	0	0	0	0	0	#DIV/0!	11.9387	#DIV/0!	1.93834	23.5421	1.10733	#DIV/0!
TRIAE_CS42_7BS_TGACv1_592258_AA1934390.1	DOF 5.4 closest Dof zinc finger protein 4	0	0	0	0	0.449306	0.455494	0.4524	0.00437558	0.494022	0.47894	0.486481	0.0106646	0.48277	0.491674	0.487222	0.00629608	0.0534591	0.0536587	0.0535589	0.000141139	2.21598	2.27333	2.24465	0.0405526	0.234333	0.2352	0.234766	0.000613062	0	0	0	0	#DIV/0!	4.96166	#DIV/0!	0.974773	4.60705	1.79225	#DIV/0!
TRIAE_CS42_3B_TGACv1_227101_AA0821370.2	Dolichyl-diphosphooligosaccharide--protein glycosyltransferase subunit 2	0	0	0	0	0.415872	0.307555	0.361714	0.0765917	0	0	0	0	0.593896	1.37082	0.982358	0.549368	0	0	0	0	3.94566	2.24299	3.09432	1.20397	0	0	0	0	0	0	0	0	#DIV/0!	8.55463	#DIV/0!	1.75911	3.1499	2.73261	#DIV/0!
TRIAE_CS42_6DS_TGACv1_543934_AA1745430.1	Double-stranded RNA-binding protein 4	0	0	0	0	0	0	0	0	1.74415	2.21405	1.9791	0.332269	0.750508	0.963014	0.856761	0.150264	1.48392	1.24645	1.36518	0.167917	4.25308	2.88023	3.56665	0.970752	0	0	0	0	0	0	0	0	#DIV/0!	#DIV/0!	#DIV/0!	1.47665	4.16295	3.56665	#DIV/0!
TRIAE_CS42_5BL_TGACv1_405070_AA1319320.2	Dual specificity mitogen-activated protein kinase kinase 1	0	0	0	0	0	0	0	0	0	0	0	0	0	0	0	0	0	0	0	0	1.80528	1.95702	1.88115	0.107296	0.55125	0	0.275625	0.389793	0	0	0	0	#DIV/0!	#DIV/0!	#DIV/0!	0.922464	#DIV/0!	1.88115	#DIV/0!
TRIAE_CS42_1DL_TGACv1_061092_AA0184750.1	Dual specificity protein phosphatase PHS1	0	0	0	0	0	0.189546	0.094773	0.134029	0	0	0	0	1.66266	0	0.83133	1.17568	1.99123	1.76838	1.87981	0.157579	2.58353	1.45118	2.01736	0.800692	0	0.711522	0.355761	0.503122	0	0	0	0	#DIV/0!	21.2862	#DIV/0!	1.7803	2.42666	1.92258	#DIV/0!
TRIAE_CS42_6BL_TGACv1_501926_AA1621570.4	Dynamin-2B	0	0	0	0	0	0	0	0	0	0	0	0	0	0	0	0	0	0	0	0	1.78553	2.30095	2.04324	0.364457	0	0	0	0	0	0	0	0	#DIV/0!	#DIV/0!	#DIV/0!	0.775997	#DIV/0!	2.04324	#DIV/0!
TRIAE_CS42_5AS_TGACv1_394296_AA1279360.1	E3 ubiquitin protein ligase DRIP2	0	0	0	0	0.474105	0.386832	0.430469	0.0617113	0.293681	0.385983	0.339832	0.0652674	0.181818	0.116075	0.148947	0.0464873	0.181253	0.108503	0.144878	0.051442	1.52975	1.48375	1.50675	0.0325269	0	0	0	0	0	0	0	0	#DIV/0!	3.50026	#DIV/0!	1.031	10.116	1.07628	#DIV/0!
TRIAE_CS42_3DS_TGACv1_272908_AA0926480.3	E3 ubiquitin-protein ligase	0	0	0	0	0.202402	0.116494	0.159448	0.0607461	0.196542	0.201369	0.198956	0.0034132	0.168564	0	0.084282	0.119193	0	0	0	0	1.18529	1.48934	1.33732	0.214996	0	0	0	0	0	0	0	0	#DIV/0!	8.38715	#DIV/0!	0.795849	15.8671	1.17787	#DIV/0!
TRIAE_CS42_3DS_TGACv1_274262_AA0935240.3	E3 ubiquitin-protein ligase	0	0	0	0	0.514542	0	0.257271	0.363836	0.680445	0.697156	0.6888	0.0118165	0.507962	0.521443	0.514703	0.00953251	0.428547	0	0.214274	0.303028	2.0518	2.09687	2.07434	0.0318693	0	0	0	0	0	0	0	0	#DIV/0!	8.06284	#DIV/0!	0.978506	4.03016	1.81706	#DIV/0!
TRIAE_CS42_7BS_TGACv1_592283_AA1934910.2	E3 ubiquitin-protein ligase UPL5	0	0	0	0	0.342647	2.24384	1.29324	1.34435	0.237699	0.333978	0.285838	0.0680795	0	0	0	0	0	0	0	0	3.32809	2.70327	3.01568	0.441814	0	0	0	0	0	0	0	0	#DIV/0!	2.33187	#DIV/0!	1.23113	#DIV/0!	1.72244	#DIV/0!
TRIAE_CS42_1BS_TGACv1_049775_AA0161190.2	E3 ubiquitin-protein ligase UPL6	0	0	0	0	0.782612	1.43907	1.11084	0.464186	0	0	0	0	0	0.258543	0.129272	0.182818	0.250521	0	0.12526	0.177145	2.7811	2.5417	2.6614	0.169281	0	0	0	0	0	0	0	0	#DIV/0!	2.39584	#DIV/0!	1.09419	20.5877	1.55056	#DIV/0!
TRIAE_CS42_3DS_TGACv1_271734_AA0907120.1	Ectonucleotide pyrophosphatase/phosphodiesterase family member 3	0	0	0	0	0.397063	0.488152	0.442607	0.0644096	0	0	0	0	0	0	0	0	0.529473	0.611083	0.570278	0.057707	3.08601	3.78887	3.43744	0.496997	1.04791	0.855904	0.951907	0.135769	0	0	0	0	#DIV/0!	7.76634	#DIV/0!	0.814494	#DIV/0!	2.99483	#DIV/0!
TRIAE_CS42_5DL_TGACv1_433613_AA1417690.1	EF hand family protein	0	0	0	0	0	0	0	0	0.189497	0.194151	0.191824	0.00329087	0	0	0	0	1.10731	1.48193	1.29462	0.264896	1.71421	1.72315	1.71868	0.00632153	0	0	0	0	0	0	0	0	#DIV/0!	#DIV/0!	#DIV/0!	0.994812	#DIV/0!	1.71868	#DIV/0!
TRIAE_CS42_2AL_TGACv1_094123_AA0292860.2	Elicitor responsive gene 3	0	0	0	0	0.437664	0.103663	0.270664	0.236174	1.36409	1.17019	1.26714	0.137108	0.326355	0.324046	0.325201	0.00163271	0.790961	0.622844	0.706902	0.118877	1.42382	1.36733	1.39558	0.0399445	0.478299	0.405464	0.441881	0.0515021	0	0	0	0	#DIV/0!	5.15613	#DIV/0!	1.04131	4.29143	1.12491	#DIV/0!
TRIAE_CS42_4DL_TGACv1_342857_AA1124090.2	Elongation factor 1-alpha	0	0	0	0	0.91799	0.805219	0.861604	0.0797411	0	0	0	0	0	0	0	0	0.254855	0	0.127427	0.18021	2.36362	2.01428	2.18895	0.247021	0	0	0	0	0	0	0	0	#DIV/0!	2.54055	#DIV/0!	1.17343	#DIV/0!	1.32735	#DIV/0!
TRIAE_CS42_4AL_TGACv1_290670_AA0988130.1	EMBRYO DEFECTIVE 2756	0	0	0	0	3.34878	3.25651	3.30265	0.0652447	2.46902	2.63408	2.55155	0.116715	2.74252	2.09915	2.42083	0.454931	1.14651	0.577206	0.861858	0.402559	4.31795	4.81265	4.5653	0.349806	0.543406	0.569131	0.556269	0.0181903	0	0	0	0	#DIV/0!	1.38232	#DIV/0!	0.897208	1.88584	1.26265	#DIV/0!
TRIAE_CS42_3B_TGACv1_220848_AA0721220.6	endo-1,3-beta-glucosidase 14-like	0	0	0	0	0	1.32391	0.661955	0.936146	0	0.795292	0.397646	0.562356	0	0	0	0	0	1.97585	0.987925	1.39714	4.68124	2.59494	3.63809	1.47524	0	0	0	0	0	0	0	0	#DIV/0!	5.49598	#DIV/0!	1.80399	#DIV/0!	2.97614	#DIV/0!
TRIAE_CS42_4DL_TGACv1_344169_AA1144510.1	Endoglucanase 9	0	0	0	0	0.299386	0.357559	0.328473	0.0411345	0.202484	0.228331	0.215408	0.0182766	0.0572991	0.216235	0.136767	0.112385	0	0	0	0	1.36219	1.41494	1.38857	0.0372999	0.0527931	0.0529884	0.0528908	0.000138098	0	0	0	0	#DIV/0!	4.22734	#DIV/0!	0.962719	10.1528	1.06009	#DIV/0!
TRIAE_CS42_7BL_TGACv1_577914_AA1885950.1	Ent-copalyl diphosphate synthase 1, chloroplastic	0	0	0	0	0	0	0	0	0	1.05141	0.525705	0.743459	0	0.740006	0.370003	0.523263	0.968633	0.411616	0.690125	0.39387	1.39146	1.34546	1.36846	0.0325269	0	0	0	0	0	0	0	0	#DIV/0!	#DIV/0!	#DIV/0!	1.03419	3.69851	1.36846	#DIV/0!
TRIAE_CS42_6DS_TGACv1_542618_AA1725480.1	Epithelial splicing regulatory protein 1	0	0	0	0	4.49292	1.67833	3.08562	1.99022	1.08998	2.88973	1.98985	1.27262	5.05871	1.58516	3.32193	2.45617	3.87898	2.85447	3.36672	0.724438	6.47009	7.91158	7.19083	1.01929	1.00866	0.964221	0.98644	0.0314231	0	0	0	0	#DIV/0!	2.33043	#DIV/0!	0.8178	2.16465	4.10521	#DIV/0!
TRIAE_CS42_3AS_TGACv1_210853_AA0680240.1	epoxide hydrolase	0	0	0	0	0	0	0	0	0.255249	0.18101	0.21813	0.0524949	0.760857	1.31054	1.0357	0.388685	0.334228	0.540927	0.437578	0.146158	1.81661	1.82243	1.81952	0.00411536	0	1.5379	0.76895	1.08746	0	0	0	0	#DIV/0!	#DIV/0!	#DIV/0!	0.996806	1.7568	1.81952	#DIV/0!
TRIAE_CS42_3DS_TGACv1_271642_AA0904520.1	Ethylene-responsive transcription factor CRF4	0	0	0	0	0.155895	0.158042	0.156969	0.00151816	0	0	0	0	0	0	0	0	0.0432801	0.0434417	0.0433609	0.000114268	1.65269	1.64631	1.6495	0.00451134	0	0	0	0	0	0	0	0	#DIV/0!	10.5085	#DIV/0!	1.00388	#DIV/0!	1.49253	#DIV/0!
TRIAE_CS42_6DS_TGACv1_542528_AA1723550.2	Eukaryotic translation initiation factor 5	0	0	0	0	0.532022	0.785464	0.658743	0.179211	0.377974	0.302267	0.34012	0.0535329	0.951234	1.04316	0.997197	0.0650015	0.291359	0.284621	0.28799	0.00476449	2.5742	2.50389	2.53904	0.0497167	0.129923	0.127329	0.128626	0.00183423	0	0	0	0	#DIV/0!	3.85438	#DIV/0!	1.02808	2.54618	1.8803	#DIV/0!
TRIAE_CS42_2BS_TGACv1_146267_AA0460800.1	Exocyst complex component EXO84C	0	0	0	0	0	0	0	0	0	0.308322	0.154161	0.218017	0.326711	5.26515e-08	0.163356	0.23102	0	0	0	0	2.19869	2.28326	2.24097	0.0598	0	0	0	0	0	0	0	0	#DIV/0!	#DIV/0!	#DIV/0!	0.962961	13.7184	2.24097	#DIV/0!
TRIAE_CS42_2DL_TGACv1_158844_AA0526950.2	Exocyst complex component Sec15A	0	0	0	0	2.23637	0	1.11818	1.58135	3.09017	1.6445	2.36734	1.02224	0	0	0	0	0	0	0	0	2.43565	2.75986	2.59776	0.229251	0	0	0	0	0	0	0	0	#DIV/0!	2.32319	#DIV/0!	0.882527	#DIV/0!	1.47957	#DIV/0!
TRIAE_CS42_7DL_TGACv1_603216_AA1978560.3	Exonuclease 1	0	0	0	0	0.577023	0.584969	0.580996	0.00561867	0	0	0	0	0.573065	0.584764	0.578914	0.00827244	0	0	0	0	2.44055	2.65931	2.54993	0.154687	0	0	0	0	0	0	0	0	#DIV/0!	4.38889	#DIV/0!	0.917738	4.40467	1.96893	#DIV/0!
TRIAE_CS42_4AL_TGACv1_288522_AA0950880.1	EXORDIUM like 3	0	0	0	0	0	0	0	0	0.138486	0	0.069243	0.0979244	0	0	0	0	0	0	0	0	2.13433	2.13435	2.13434	1.41421e-05	0	0	0	0	0	0	0	0	#DIV/0!	#DIV/0!	#DIV/0!	0.999991	#DIV/0!	2.13434	#DIV/0!
TRIAE_CS42_3DL_TGACv1_249238_AA0842700.3	Extra-large G-protein	0	0	0	0	0	0	0	0	1.64488	1.00793	1.3264	0.450392	0	0	0	0	0	0	0	0	1.10221	0.992427	1.04732	0.0776283	0	0	0	0	0	0	0	0	#DIV/0!	#DIV/0!	#DIV/0!	1.11062	#DIV/0!	1.04732	#DIV/0!
TRIAE_CS42_1AL_TGACv1_002368_AA0041280.3	Extra-large G-protein-like; protein	0	0	0	0	0.560858	0	0.280429	0.396586	3.45752e-07	0	1.72876e-07	2.44484e-07	0.436223	0	0.218112	0.308456	0	0	0	0	1.36228	1.36579	1.36403	0.00248194	0	0	0	0	0	0	0	0	#DIV/0!	4.8641	#DIV/0!	0.99743	6.25384	1.08361	#DIV/0!
TRIAE_CS42_1BL_TGACv1_031243_AA0110270.1	FAS1 domain containing protein	0	0	0	0	0	0	0	0	0	0	0	0	0.256671	0.484614	0.370642	0.16118	0.267886	0.273259	0.270572	0.00379928	1.362	1.31434	1.33817	0.0337007	0	0	0	0	0	0	0	0	#DIV/0!	#DIV/0!	#DIV/0!	1.03626	3.61041	1.33817	#DIV/0!
TRIAE_CS42_5DL_TGACv1_436188_AA1459070.2	F-box domain, cyclin-like domain containing protein	0	0	0	0	1.28821	1.26511	1.27666	0.0163342	0.324969	0.318121	0.321545	0.00484227	0.563103	0	0.281552	0.398174	0	0.0980723	0.0490362	0.0693476	4.43951	4.16937	4.30444	0.191018	0	0	0	0	0.302583	0	0.151291	0.213958	#DIV/0!	3.37164	28.4513	1.06479	15.2883	3.02778	8.43841
TRIAE_CS42_2DL_TGACv1_160904_AA0555070.2	F-box domain, cyclin-like domain containing protein	0	0	0	0	0	0	0	0	2.3203	1.28442	1.80236	0.732478	0.796235	1.73799e-07	0.398118	0.563023	0.415118	0	0.207559	0.293533	0.991229	1.09569	1.04346	0.0738651	0	0	0	0	0	0	0	0	#DIV/0!	#DIV/0!	#DIV/0!	0.904662	2.62098	1.04346	#DIV/0!
TRIAE_CS42_6DL_TGACv1_528633_AA1715300.2	F-box domain, cyclin-like domain containing protein	0	0	0	0	0	0	0	0	0	0	0	0	0	0	0	0	0	0	0	0	1.73511	2.57313	2.15412	0.59257	0	0	0	0	0	0	0	0	#DIV/0!	#DIV/0!	#DIV/0!	0.674319	#DIV/0!	2.15412	#DIV/0!
TRIAE_CS42_7AL_TGACv1_556525_AA1764770.1	F-box protein	0	0	0	0	0	0	0	0	0.263743	0.270221	0.266982	0.00458064	0.437558	0.44649	0.442024	0.00631588	0.660501	0	0.330251	0.467045	1.93141	1.82727	1.87934	0.0736381	0	0.129154	0.064577	0.0913257	0	0	0	0	#DIV/0!	#DIV/0!	#DIV/0!	1.05699	4.25167	1.87934	#DIV/0!
TRIAE_CS42_7BS_TGACv1_594008_AA1955490.2	F-box protein FBW2	0	0	0	0	0	0.578846	0.289423	0.409306	1.0746	1.61826	1.34643	0.384426	1.57809	1.00657	1.29233	0.404126	1.23295	0.563693	0.898321	0.473236	2.2967	2.16174	2.22922	0.0954311	0	0	0	0	0	0	0	0	#DIV/0!	7.70229	#DIV/0!	1.06243	1.72496	1.9398	#DIV/0!
TRIAE_CS42_3AL_TGACv1_193760_AA0619270.1	Ferric-chelate reductase 1	0	0	0	0	1.76897	1.47199	1.62048	0.209997	0	0	0	0	0	0	0	0	0.163703	0.164314	0.164009	0.000432042	4.22375	4.14843	4.18609	0.0532593	0	0	0	0	0	0	0	0	#DIV/0!	2.58324	#DIV/0!	1.01816	#DIV/0!	2.56561	#DIV/0!
TRIAE_CS42_4DS_TGACv1_361051_AA1159750.1	Ferritin (response to hydrogen peroxide)	0	0	0	0	1.03058e-07	3.80536	1.90268	2.6908	1.756	2.46748	2.11174	0.503092	6.61881e-08	0	3.30941e-08	4.68021e-08	0	0	0	0	6.77267	3.93157	5.35212	2.00896	2.44725e-07	0	1.22363e-07	1.73047e-07	0	2.68278e-06	1.34139e-06	1.89701e-06	#DIV/0!	2.81294	3.98998e+06	1.72264	1.61725e+08	3.44944	1.41844e+06
TRIAE_CS42_4DL_TGACv1_345231_AA1152270.3	FH protein interacting protein FIP2	0	0	0	0	0	0	0	0	0	0	0	0	0	0	0	0	0	0	0	0	2.07269	2.2005	2.13659	0.0903753	0	0	0	0	0	0	0	0	#DIV/0!	#DIV/0!	#DIV/0!	0.941918	#DIV/0!	2.13659	#DIV/0!
TRIAE_CS42_6BL_TGACv1_501753_AA1620460.3	Fimbrin-like protein 2	0	0	0	0	0	0	0	0	0	0	0	0	0	0	0	0	0	0	0	0	1.17263	0.87527	1.02395	0.210265	0	0	0	0	0	0	0	0	#DIV/0!	#DIV/0!	#DIV/0!	1.33974	#DIV/0!	1.02395	#DIV/0!
TRIAE_CS42_2AS_TGACv1_112531_AA0340030.1	Flavin-containing monooxygenase	0	0	0	0	0.133278	0.135889	0.134584	0.00184626	0.340175	0.553968	0.447072	0.151174	0	0.0854308	0.0427154	0.0604087	0.596792	0.62533	0.611061	0.0201794	2.17384	2.91357	2.54371	0.523068	0	0	0	0	0	0	0	0	#DIV/0!	18.9006	#DIV/0!	0.746109	59.5501	2.40912	#DIV/0!
TRIAE_CS42_7DS_TGACv1_621448_AA2015880.1	Forkhead-associated domain containing protein	0	0	0	0	0.0486187	0	0.0243094	0.0343786	0.0415779	0.042599	0.0420884	0.000722027	0.386282	0.739064	0.562673	0.249455	0.040493	0.0406442	0.0405686	0.000106915	1.17015	1.06131	1.11573	0.0769615	0	0	0	0	0	0	0	0	#DIV/0!	45.8972	#DIV/0!	1.10255	1.98291	1.09142	#DIV/0!
TRIAE_CS42_6BL_TGACv1_500092_AA1598670.2	Formate dehydrogenase	0	0	0	0	0.903944	3.16689	2.03542	1.60014	2.12101	3.45357	2.78729	0.942262	1.40753	1.0772	1.24236	0.233579	1.61031	3.94832	2.77931	1.65322	4.63454	4.04189	4.33821	0.419067	0	0	0	0	0	0	0	0	#DIV/0!	2.13136	#DIV/0!	1.14663	3.4919	2.3028	#DIV/0!
TRIAE_CS42_3DL_TGACv1_250015_AA0860390.2	GABA transporter 1	0	0	0	0	6.41406e-09	0	3.20703e-09	4.53543e-09	0.689206	0.706131	0.697669	0.0119678	0	0	0	0	0	0	0	0	1.61639	1.27623	1.44631	0.240529	0	0	0	0	0	0	0	0	#DIV/0!	4.50981e+08	#DIV/0!	1.26654	#DIV/0!	1.44631	#DIV/0!
TRIAE_CS42_4BS_TGACv1_327872_AA1077220.1	Galactose oxidase/kelch repeat superfamily protein	0	0	0	0	0.143176	0.559454	0.351315	0.294353	0.239048	0	0.119524	0.169032	0	0	0	0	0	0	0	0	1.59938	1.63532	1.61735	0.0254134	0.356404	0	0.178202	0.252016	0	0	0	0	#DIV/0!	4.6037	#DIV/0!	0.978023	#DIV/0!	1.26604	#DIV/0!
TRIAE_CS42_2AL_TGACv1_096643_AA0320430.1	Galactose oxidase/kelch, beta-propeller domain containing protein	0	0	0	0	0.685942	0	0.342971	0.485034	0	1.24367	0.621835	0.879407	0	0	0	0	1.17542	0	0.58771	0.831147	2.14071	1.88007	2.01039	0.1843	2.17486	0	1.08743	1.53786	0	0	0	0	#DIV/0!	5.86169	#DIV/0!	1.13863	#DIV/0!	1.66742	#DIV/0!
TRIAE_CS42_7AL_TGACv1_558634_AA1794860.4	gamma-aminobutyrate transaminase 3, mitochondrial	0	0	0	0	0.714896	0.492762	0.603829	0.157072	0	0	0	0	1.52893	1.50143	1.51518	0.0194454	0	0	0	0	2.91145	2.37449	2.64297	0.379688	0	0	0	0	0	0	0	0	#DIV/0!	4.37702	#DIV/0!	1.22614	1.74433	2.03914	#DIV/0!
TRIAE_CS42_2BL_TGACv1_130684_AA0416060.1	GAST (gibberellin (GA)-Stimulated Transcript) family	0	0	0	0	0.515016	0.696145	0.605581	0.128078	0	0	0	0	0.852474	0.869876	0.861175	0.0123051	0	0	0	0	2.06589	2.07666	2.07127	0.00761554	0	0	0	0	0	0	0	0	#DIV/0!	3.42031	#DIV/0!	0.994814	2.40517	1.46569	#DIV/0!
TRIAE_CS42_3B_TGACv1_227048_AA0821050.1	GATA transcription factor	0	0	0	0	0	0	0	0	0	0	0	0	0.0559515	0.0589509	0.0574512	0.0021209	0	0	0	0	1.37215	1.2356	1.30388	0.0965554	0	0	0	0	0	0	0	0	#DIV/0!	#DIV/0!	#DIV/0!	1.11051	22.6953	1.30388	#DIV/0!
TRIAE_CS42_2BL_TGACv1_129909_AA0399260.3	GCN2-type protein kinase	0	0	0	0	1.62595	1.14357	1.38476	0.341094	3.3967	1.22629	2.31149	1.53471	1.8476	2.14563	1.99662	0.210739	1.44586	1.39095	1.4184	0.0388272	3.30138	3.47685	3.38912	0.124076	0	1.32864e-08	6.6432e-09	9.3949e-09	0	0	0	0	#DIV/0!	2.44744	#DIV/0!	0.949532	1.69743	2.00436	#DIV/0!
TRIAE_CS42_1DL_TGACv1_064013_AA0232110.2	GDSL esterase/lipase	0	0	0	0	0.785592	0.692638	0.739115	0.0657284	0.103852	0.102874	0.103363	0.00069155	0.564426	0.395711	0.480069	0.1193	0.682298	0.625994	0.654146	0.0398129	1.84814	1.71217	1.78015	0.0961453	0.044174	0.0443374	0.0442557	0.000115541	0	0	0	0	#DIV/0!	2.4085	#DIV/0!	1.07941	3.70813	1.04104	#DIV/0!
TRIAE_CS42_1AL_TGACv1_001038_AA0023930.1	GDSL esterase/lipase	0	0	0	0	1.03839	1.02901	1.0337	0.00663266	0.868037	0.810722	0.839379	0.0405278	0	0	0	0	2.14931	1.89891	2.02411	0.17706	2.42131	2.98581	2.70356	0.399162	0.494091	0.495919	0.495005	0.00129259	0.0559519	0.0564883	0.0562201	0.000379292	#DIV/0!	2.61542	48.0889	0.810939	#DIV/0!	1.66986	18.3867
TRIAE_CS42_3DS_TGACv1_272132_AA0915410.1	GDSL esterase/lipase	0	0	0	0	0	0	0	0	0	0	0	0	0	0	0	0	0	0	0	0	3.61165	3.47051	3.54108	0.0998011	0	0	0	0	0	0	0	0	#DIV/0!	#DIV/0!	#DIV/0!	1.04067	#DIV/0!	3.54108	#DIV/0!
TRIAE_CS42_2DS_TGACv1_177403_AA0576020.2	GDT1-like protein 2 chloroplastic	0	0	0	0	1.1745	1.36025	1.26737	0.131345	0.671177	0.690906	0.681042	0.0139505	1.61263	2.41971	2.01617	0.570692	0	0	0	0	2.99597	4.18233	3.58915	0.838883	1.19998	1.22194	1.21096	0.0155281	0	0	0	0	#DIV/0!	2.83196	#DIV/0!	0.71634	1.78018	2.32178	#DIV/0!
TRIAE_CS42_2DL_TGACv1_159145_AA0533280.3	General negative regulator of transcription subunit 4	0	0	0	0	0	0	0	0	0	0	0	0	0.0329635	0	0.0164817	0.0233087	0	0.171007	0.0855035	0.12092	4.65719	4.23271	4.44495	0.300153	0	0	0	0	0	0	0	0	#DIV/0!	#DIV/0!	#DIV/0!	1.10029	269.689	4.44495	#DIV/0!
TRIAE_CS42_3B_TGACv1_224606_AA0798680.1	Geranyl diphosphate reductase	0	0	0	0	0.305117	0.279793	0.292455	0.0179068	0	0	0	0	0.169823	0.193734	0.181779	0.0169076	0.0423538	0.042512	0.0424329	0.000111864	2.04108	2.09097	2.06602	0.0352776	0	0	0	0	0	0	0	0	#DIV/0!	7.06442	#DIV/0!	0.97614	11.3656	1.77357	#DIV/0!
TRIAE_CS42_2DL_TGACv1_158281_AA0514640.1	Gibberellin 20 oxidase	0	0	0	0	1.16652	0.968631	1.06758	0.139929	0.438014	0.490962	0.464488	0.0374399	0.951981	0.729023	0.840502	0.157655	0.202615	0.104506	0.15356	0.0693735	2.76766	2.71126	2.73946	0.0398808	0.136902	0.137408	0.137155	0.000357796	0	0	0	0	#DIV/0!	2.56606	#DIV/0!	1.0208	3.25931	1.67188	#DIV/0!
TRIAE_CS42_1BL_TGACv1_031712_AA0119450.5	Glucose-1-phosphate adenylyltransferase	0	0	0	0	0	0	0	0	0	0	0	0	0	0	0	0	0	0	0	0	2.71081	4.40184	3.55633	1.19574	0	0	0	0	0	0	0	0	#DIV/0!	#DIV/0!	#DIV/0!	0.615836	#DIV/0!	3.55633	#DIV/0!
TRIAE_CS42_7DL_TGACv1_603244_AA1979020.2	glucose-6-phosphate 1-epimerase 1	0	0	0	0	0.288571	1.4836	0.886086	0.845013	0.915926	0.92081	0.918368	0.00345351	0	0	0	0	2.15484e-07	0	1.07742e-07	1.5237e-07	2.6826	2.28045	2.48152	0.284363	0	0	0	0	0	0	0	0	#DIV/0!	2.80055	#DIV/0!	1.17635	#DIV/0!	1.59544	#DIV/0!
TRIAE_CS42_4AS_TGACv1_308211_AA1026650.4	glucuronoxylan glucuronosyltransferase	0	0	0	0	0	0	0	0	0	0	0	0	0	0	0	0	0	0	0	0	2.81963	4.11848	3.46905	0.918426	0	0	0	0	0	0	0	0	#DIV/0!	#DIV/0!	#DIV/0!	0.684629	#DIV/0!	3.46905	#DIV/0!
TRIAE_CS42_3AL_TGACv1_194091_AA0626180.1	Glutamyl-tRNA(Gln) amidotransferase subunit A	0	0	0	0	0	0	0	0	0	0	0	0	0	0	0	0	0	0	0	0	2.9866	3.75272	3.36966	0.541729	0	0	0	0	0	0	0	0	#DIV/0!	#DIV/0!	#DIV/0!	0.795849	#DIV/0!	3.36966	#DIV/0!
TRIAE_CS42_5AL_TGACv1_376986_AA1242950.1	glutathione S-transferase	0	0	0	0	0.282878	0.285818	0.284348	0.00207889	0.343111	0.335228	0.33917	0.00557412	0.279815	0.284733	0.282274	0.00347755	4.81888	5.10287	4.96087	0.200811	2.2586	2.18489	2.22175	0.0521208	0.758164	0.80669	0.782427	0.0343131	0	0	0	0	#DIV/0!	7.81347	#DIV/0!	1.03374	7.87088	1.9374	#DIV/0!
TRIAE_CS42_1BL_TGACv1_033858_AA0142370.1	Glutelin family protein	0	0	0	0	0.774106	0.604972	0.689539	0.119596	0.397202	0.136926	0.267064	0.184043	0.538158	0.160452	0.349305	0.267078	0.709202	0.905992	0.807597	0.139152	3.26044	2.6827	2.97157	0.408524	0	0	0	0	0	0	0	0	#DIV/0!	4.3095	#DIV/0!	1.21536	8.50709	2.28203	#DIV/0!
TRIAE_CS42_3DL_TGACv1_250979_AA0875800.4	Glycerol-3-phosphate dehydrogenase	0	0	0	0	0	0	0	0	0	0.164319	0.0821595	0.116191	0	0	0	0	0.157254	0.157841	0.157548	0.000415072	1.45177	1.22963	1.3407	0.157077	0	0	0	0	0	0	0	0	#DIV/0!	#DIV/0!	#DIV/0!	1.18066	#DIV/0!	1.3407	#DIV/0!
TRIAE_CS42_4AS_TGACv1_307286_AA1019130.1	Glycine-rich protein selenoprotein K homolog	0	0	0	0	6.73193	4.39927	5.5656	1.64944	2.30282	5.89842	4.10062	2.54247	1.33715	0	0.668575	0.945508	2.47613	0	1.23806	1.75089	10.4158	6.09078	8.25329	3.05825	0.98308	1.97343	1.47825	0.700283	0	0	0	0	#DIV/0!	1.48291	#DIV/0!	1.71009	12.3446	2.68769	#DIV/0!
TRIAE_CS42_3AL_TGACv1_194867_AA0640970.1	Glycine-rich RNA-binding protein 2	0	0	0	0	24.8617	22.6709	23.7663	1.54913	3.21236	3.37053	3.29144	0.111843	21.4992	16.4053	18.9522	3.60193	1.56592	0	0.78296	1.10727	29.64	38.2241	33.9321	6.06988	0	0	0	0	1.40694	1.04165	1.2243	0.258299	#DIV/0!	1.42774	27.7156	0.775427	1.7904	10.1658	19.4122
TRIAE_CS42_U_TGACv1_642434_AA2117550.1	Glycine-rich RNA-binding protein 2	0	0	0	0	0	0.176586	0.088293	0.124865	0	0.137812	0.068906	0.0974478	0.579725	0.622017	0.600871	0.029905	0.364627	0	0.182313	0.25783	0.927086	1.54717	1.23713	0.438466	0	0	0	0	0	0	0	0	#DIV/0!	14.0116	#DIV/0!	0.599214	2.05889	1.14884	#DIV/0!
TRIAE_CS42_3B_TGACv1_223179_AA0777510.1	Glycosyltransferase Protein glycosylation important for peroxidases	0	0	0	0	2.46457	4.16418	3.31438	1.20181	2.57603	5.51852	4.04727	2.08065	0	2.49764	1.24882	1.7661	0.228074	0.915703	0.571889	0.486227	3.76615	6.15188	4.95901	1.68697	0	0	0	0	0	0	0	0	#DIV/0!	1.49621	#DIV/0!	0.612195	3.97096	1.64464	#DIV/0!
TRIAE_CS42_5DL_TGACv1_434621_AA1438900.6	gras21	0	0	0	0	0	0.000833662	0.000416831	0.000589488	0	0	0	0	0	0	0	0	0	0	0	0	3.89626	2.63472	3.26549	0.892043	9.59314e-10	0	4.79657e-10	6.78337e-10	2.36125e-08	0	1.18063e-08	1.66966e-08	#DIV/0!	7834.09	2.7659e+08	1.47881	#DIV/0!	3.26507	35306
TRIAE_CS42_4DL_TGACv1_343075_AA1129010.3	GTL1 transcription factor	0	0	0	0	0.0728075	0.0688475	0.0708275	0.00280014	0	0	0	0	0	0	0	0	0.997566	0	0.498783	0.705386	1.70053	1.70935	1.70494	0.00623668	0	0	0	0	0	0	0	0	#DIV/0!	24.0717	#DIV/0!	0.99484	#DIV/0!	1.63411	#DIV/0!
TRIAE_CS42_4AL_TGACv1_291313_AA0993730.2	GTP binding Elongation factor Tu family protein	0	0	0	0	2.28797	2.78262	2.5353	0.34977	2.15997	2.86418	2.51208	0.497952	3.65205	6.27152	4.96178	1.85225	0.931218	1.02077	0.975994	0.0633228	7.41555	9.83483	8.62519	1.71069	0.0738633	0.164387	0.119125	0.0640099	0	0.484893	0.242447	0.342871	#DIV/0!	3.40205	35.5756	0.754009	1.73832	6.0899	10.4571
TRIAE_CS42_2DS_TGACv1_179591_AA0608120.1	Harpin-induced 1 domain containing protein	0	0	0	0	0	0	0	0	0	0	0	0	0	0	0	0	0	0	0	0	1.22223	1.1341	1.17816	0.0623173	0.479183	0.480956	0.48007	0.0012537	0	0	0	0	#DIV/0!	#DIV/0!	#DIV/0!	1.07771	#DIV/0!	1.17816	#DIV/0!
TRIAE_CS42_5BL_TGACv1_408070_AA1361460.1	Heat shock 70 kDa protein	0	0	0	0	6.44616	6.79421	6.62018	0.246109	4.56823	4.36067	4.46445	0.146767	5.17733	5.2241	5.20072	0.0330714	0	2.28261	1.14131	1.61405	7.63927	8.6634	8.15133	0.724169	3.98546	6.13062	5.05804	1.51686	0	0	0	0	#DIV/0!	1.23129	#DIV/0!	0.881787	1.56735	1.53115	#DIV/0!
TRIAE_CS42_2AL_TGACv1_093314_AA0277190.2	Heat shock protein	0	0	0	0	0.182394	0.360756	0.271575	0.126121	0	0	0	0	0.284442	0	0.142221	0.201131	0	0	0	0	1.66112	1.23668	1.4489	0.300124	0	0	0	0	0	0	0	0	#DIV/0!	5.33517	#DIV/0!	1.34321	10.1877	1.17733	#DIV/0!
TRIAE_CS42_7BS_TGACv1_593752_AA1954160.4	Heat shock protein 81-3	0	0	0	0	0	0	0	0	0	0	0	0	0	0.62911	0.314555	0.444848	0	0	0	0	1.48056	1.58326	1.53191	0.0726199	0	0	0	0	0	0	0	0	#DIV/0!	#DIV/0!	#DIV/0!	0.935134	4.87009	1.53191	#DIV/0!
TRIAE_CS42_2DS_TGACv1_177422_AA0576700.2	Heat stress transcription factor A-3	0	0	0	0	0	0	0	0	0	0	0	0	0	0	0	0	0	0	0	0	1.85878	1.72415	1.79147	0.0951978	0	0	0	0	0	0	0	0	#DIV/0!	#DIV/0!	#DIV/0!	1.07808	#DIV/0!	1.79147	#DIV/0!
TRIAE_CS42_4BL_TGACv1_322416_AA1071190.1	Heat stress transcription factor A-9 HSFA9	0	0	0	0	0	0.115502	0.057751	0.0816722	1.54813	1.70366	1.62589	0.109976	0.768708	0.773353	0.77103	0.00328451	0.0890464	0.434609	0.261828	0.24435	1.83295	2.01859	1.92577	0.131267	0	0	0	0	0	0	0	0	#DIV/0!	33.3461	#DIV/0!	0.908035	2.49766	1.86802	#DIV/0!
TRIAE_CS42_3DL_TGACv1_250912_AA0874930.2	Heavy metal transport/detoxification protein domain containing protein	0	0	0	0	0.490947	0.38667	0.438809	0.073735	1.31951	0.920093	1.1198	0.28243	1.82365	1.7707	1.79717	0.0374413	0.127506	0.0969754	0.112241	0.0215884	3.09503	2.62632	2.86068	0.331428	0.609935	1.17476	0.892348	0.399392	0	0	0	0	#DIV/0!	6.51919	#DIV/0!	1.17847	1.59176	2.42187	#DIV/0!
TRIAE_CS42_4DS_TGACv1_361447_AA1168140.2	Heavy metal transport/detoxification protein domain containing protein	0	0	0	0	0.615745	0.675683	0.645714	0.0423826	0	0	0	0	0.382201	0.471833	0.427017	0.0633794	0	0	0	0	2.58021	2.72114	2.65068	0.0996526	0.0561992	0.0564071	0.0563031	0.000147007	0	0	0	0	#DIV/0!	4.10503	#DIV/0!	0.948209	6.20742	2.00496	#DIV/0!
TRIAE_CS42_1DS_TGACv1_080668_AA0252090.1	heavy metal-associated isoprenylated plant protein	0	0	0	0	0	0.0565747	0.0282873	0.0400044	1.43174	1.37953	1.40563	0.036918	0.277117	0	0.138559	0.195951	0.232396	0.233264	0.23283	0.000613769	1.63095	1.54302	1.58698	0.0621759	0	0	0	0	0	0	0	0	#DIV/0!	56.1023	#DIV/0!	1.05699	11.4535	1.5587	#DIV/0!
TRIAE_CS42_7AL_TGACv1_557781_AA1786000.2	Heterogeneous nuclear ribonucleoprotein 27C	0	0	0	0	0.244047	3.3365	1.79027	2.18669	0	0	0	0	0	0	0	0	0	7.35957	3.67978	5.204	4.08461	5.64481	4.86471	1.10323	0	0	0	0	0	0	0	0	#DIV/0!	2.7173	#DIV/0!	0.723605	#DIV/0!	3.07444	#DIV/0!
TRIAE_CS42_2BL_TGACv1_129349_AA0379700.2	Histone acetyltransferase HAC5	0	0	0	0	0.499786	0.533738	0.516762	0.0240077	0	0	0	0	0	0	0	0	0	0	0	0	2.10625	2.20988	2.15807	0.0732775	0	0	0	0	0	0	0	0	#DIV/0!	4.17613	#DIV/0!	0.953106	#DIV/0!	1.6413	#DIV/0!
TRIAE_CS42_5AL_TGACv1_375137_AA1216720.3	Histone H1 WH1A.4	0	0	0	0	1.68854	1.65046	1.6695	0.0269266	2.11639	2.10855	2.11247	0.00554372	1.37103	0.494564	0.932797	0.619755	1.11351	1.16306	1.13828	0.0350371	4.75632	5.30929	5.0328	0.391009	0	0.620169	0.310084	0.438526	0	0	0	0	#DIV/0!	3.01456	#DIV/0!	0.895849	5.39539	3.3633	#DIV/0!
TRIAE_CS42_5BL_TGACv1_404702_AA1308890.3	Histone H2A	0	0	0	0	0	0	0	0	0	0	0	0	5.26195	5.78686	5.5244	0.371167	0	0	0	0	8.67283	9.46451	9.06867	0.559802	0	0	0	0	0	0	0	0	#DIV/0!	#DIV/0!	#DIV/0!	0.916353	1.64157	9.06867	#DIV/0!
TRIAE_CS42_1DL_TGACv1_062947_AA0222010.1	Histone H2B.1	0	0	0	0	10.9258	8.34467	9.63524	1.82513	0.252889	0.493604	0.373246	0.170211	1.30527	1.04499	1.17513	0.184046	0.311339	0.23828	0.274809	0.0516605	18.3551	17.2866	17.8209	0.755544	0.489072	0.439189	0.464131	0.0352726	1.39923	1.33585	1.36754	0.0448164	#DIV/0!	1.84955	13.0313	1.06181	15.165	8.18561	7.04567
TRIAE_CS42_1AL_TGACv1_002871_AA0045760.1	histone H3/CENP-A	0	0	0	0	0	0	0	0	0	0	0	0	0.201294	0.205403	0.203348	0.0029055	0	0	0	0	1.04532	1.05124	1.04828	0.00418607	0	0	0	0	0	0	0	0	#DIV/0!	#DIV/0!	#DIV/0!	0.994369	5.15509	1.04828	#DIV/0!
TRIAE_CS42_1AL_TGACv1_001027_AA0023720.1	Histone H4	0	0	0	0	0.265194	0	0.132597	0.18752	0.854372	0.775493	0.814933	0.0557759	1.10409	1.15481	1.12945	0.0358645	0.249391	0.260762	0.255076	0.00804051	2.05474	2.05207	2.0534	0.00188798	0.392362	0.338292	0.365327	0.0382333	0	0	0	0	#DIV/0!	15.4861	#DIV/0!	1.0013	1.81806	1.92081	#DIV/0!
TRIAE_CS42_5DL_TGACv1_435878_AA1455830.1	Histone H4	0	0	0	0	0.417441	0.425206	0.421323	0.00549068	0.587167	0.627091	0.607129	0.0282305	0	0	0	0	0.569512	0.571233	0.570372	0.00121693	2.35107	2.13556	2.24331	0.152389	0.305208	0.299987	0.302597	0.0036918	0	0	0	0	#DIV/0!	5.32445	#DIV/0!	1.10091	#DIV/0!	1.82199	#DIV/0!
TRIAE_CS42_4BL_TGACv1_321111_AA1055650.1	Histone H4	0	0	0	0	0.197225	0.192855	0.19504	0.00309006	0	0	0	0	0	0	0	0	0	0	0	0	1.56307	1.42766	1.49537	0.0957493	0	0	0	0	0	0	0	0	#DIV/0!	7.66697	#DIV/0!	1.09485	#DIV/0!	1.30032	#DIV/0!
TRIAE_CS42_2AL_TGACv1_096256_AA0318210.3	Histone-lysine N-methyltransferase ASHH1	0	0	0	0	0.765906	0	0.382953	0.541577	0.626542	0	0.313271	0.443032	1.02368	0.488583	0.756131	0.378371	0.356013	0	0.178007	0.251739	1.41972	2.13803	1.77888	0.507922	0.41349	1.438	0.925745	0.724438	0	0	0	0	#DIV/0!	4.64515	#DIV/0!	0.664032	2.3526	1.39592	#DIV/0!
TRIAE_CS42_2DL_TGACv1_158387_AA0517190.1	Histone-lysine N-methyltransferase ASHH1	0	0	0	0	3.33244	3.37294	3.35269	0.0286378	3.29037	1.53872	2.41454	1.2386	0	0	0	0	2.39541	2.63495	2.51518	0.16938	5.58502	5.99339	5.7892	0.288761	0	0	0	0	0	0	0	0	#DIV/0!	1.72673	#DIV/0!	0.931863	#DIV/0!	2.43651	#DIV/0!
TRIAE_CS42_7AL_TGACv1_556371_AA1761780.3	Histone-lysine N-methyltransferase ATXR5	0	0	0	0	0.45509	0.0313509	0.24322	0.299629	0	8.60954e-08	4.30477e-08	6.08786e-08	1.0452	0.27266	0.65893	0.546268	0	0	0	0	2.27311	2.96717	2.62014	0.490775	0	1.05651	0.528255	0.747065	0	0	0	0	#DIV/0!	10.7727	#DIV/0!	0.766087	3.97636	2.37692	#DIV/0!
TRIAE_CS42_5BL_TGACv1_405891_AA1337090.2	Homeobox-leucine zipper protein ATHB-6	0	0	0	0	2.26013	2.17401	2.21707	0.060896	0.539407	0.559751	0.549579	0.0143854	0	0	0	0	0	0	0	0	3.25011	3.84387	3.54699	0.419852	0	0	0	0	0	0	0	0	#DIV/0!	1.59985	#DIV/0!	0.845531	#DIV/0!	1.32992	#DIV/0!
TRIAE_CS42_4AS_TGACv1_306719_AA1012420.1	Homeobox-leucine zipper protein HOX12	0	0	0	0	0.0774105	0.156953	0.117182	0.056245	0	0	0	0	0.0768796	0.0784492	0.0776644	0.00110987	0.515783	0.51771	0.516746	0.00136259	1.39733	1.40461	1.40097	0.00514774	0	0	0	0	0	0	0	0	#DIV/0!	11.9555	#DIV/0!	0.994817	18.0388	1.28379	#DIV/0!
TRIAE_CS42_7AL_TGACv1_558053_AA1789620.1	Homeobox-leucine zipper protein HOX18	0	0	0	0	0.275984	0.39968	0.337832	0.0874663	0.0774866	0.0793895	0.0784381	0.00134555	0.899867	0.918237	0.909052	0.0129896	0.226394	0.22724	0.226817	0.000598212	1.79132	1.79035	1.79083	0.000685894	0	0.0664034	0.0332017	0.0469543	0	0	0	0	#DIV/0!	5.30096	#DIV/0!	1.00054	1.97	1.453	#DIV/0!
TRIAE_CS42_4BS_TGACv1_329705_AA1103430.5	Homeobox-leucine zipper protein ROC5	0	0	0	0	0	0	0	0	0	0	0	0	0.546558	0	0.273279	0.386475	0	0	0	0	1.2007	0.990176	1.09544	0.148863	0	0	0	0	0	0	0	0	#DIV/0!	#DIV/0!	#DIV/0!	1.21261	4.0085	1.09544	#DIV/0!
TRIAE_CS42_3DS_TGACv1_272458_AA0921030.2	Homeodomain-like transcriptional regulator	0	0	0	0	0	0	0	0	0	0	0	0	0	0	0	0	0	0	0	0	1.36337	1.50576	1.43457	0.100685	0	0	0	0	0	0	0	0	#DIV/0!	#DIV/0!	#DIV/0!	0.905436	#DIV/0!	1.43457	#DIV/0!
TRIAE_CS42_3DS_TGACv1_272458_AA0921030.1	Homeodomain-like transcriptional regulator	0	0	0	0	0	0	0	0	0	0	0	0	0	0	0	0	0	0	0	0	1.33053	0.78029	1.05541	0.389078	0	0	0	0	0	0	0	0	#DIV/0!	#DIV/0!	#DIV/0!	1.70517	#DIV/0!	1.05541	#DIV/0!
TRIAE_CS42_5DS_TGACv1_458169_AA1492520.1	HSP101	0	0	0	0	0	0	0	0	0	0	0	0	0	0	0	0	0.638732	0.438527	0.538629	0.141566	1.35265	1.35974	1.3562	0.00501339	0	0	0	0	0	0	0	0	#DIV/0!	#DIV/0!	#DIV/0!	0.994786	#DIV/0!	1.3562	#DIV/0!
TRIAE_CS42_5BL_TGACv1_404472_AA1300950.1	HTH-type transcriptional regulator protein ptxE	0	0	0	0	0	0	0	0	0.277981	0.284808	0.281394	0.00482742	1.18369	1.09805	1.14087	0.0605566	0	0	0	0	1.8627	1.88278	1.87274	0.0141987	0	0	0	0	0	0	0	0	#DIV/0!	#DIV/0!	#DIV/0!	0.989335	1.6415	1.87274	#DIV/0!
TRIAE_CS42_2AL_TGACv1_095536_AA0311920.1	HUS1	0	0	0	0	0.122905	0.124597	0.123751	0.00119642	0.210212	0.215375	0.212794	0.00365079	0.427216	0.435937	0.431577	0.00616668	0	0	0	0	1.32056	1.38054	1.35055	0.0424123	0	0	0	0	0	0	0	0	#DIV/0!	10.9134	#DIV/0!	0.956553	3.12934	1.2268	#DIV/0!
TRIAE_CS42_7BS_TGACv1_592147_AA1931780.1	HVA22-like protein	0	0	0	0	1.63989	1.38281	1.51135	0.181783	0	0	0	0	0.640316	0.593618	0.616967	0.0330205	0.131154	0.131643	0.131399	0.000345775	6.46101	6.40148	6.43125	0.0420941	0	0	0	0	0.191671	0.193509	0.19259	0.00129966	#DIV/0!	4.2553	33.3935	1.0093	10.424	4.9199	7.8475
TRIAE_CS42_3DL_TGACv1_249209_AA0841420.1	hydroxycinnamoyltransferase 1-like	0	0	0	0	0	0	0	0	0.435159	0.328214	0.381687	0.0756215	0.404287	0.20627	0.305279	0.140019	0	0	0	0	1.35261	1.38882	1.37072	0.0256043	0.668776	0.67125	0.670013	0.00174938	0	0	0	0	#DIV/0!	#DIV/0!	#DIV/0!	0.973928	4.49005	1.37072	#DIV/0!
TRIAE_CS42_3DL_TGACv1_249596_AA0852140.1	hydroxycinnamoyltransferase 4-like	0	0	0	0	0.393688	0.594414	0.494051	0.141935	0.0420845	0.086236	0.0641603	0.0312198	0.0488735	0.199485	0.124179	0.106498	0.163945	0.164558	0.164251	0.000433456	1.7766	1.95595	1.86627	0.12682	0	0	0	0	0	0	0	0	#DIV/0!	3.77749	#DIV/0!	0.908305	15.0289	1.37222	#DIV/0!
TRIAE_CS42_U_TGACv1_641661_AA2100740.3	Hydroxymethylglutaryl-CoA lyase mitochondrial-like	0	0	0	0	5.81563	1.94182	3.87872	2.7392	3.35157	4.49383	3.9227	0.8077	1.17337	4.85252	3.01295	2.60155	2.38702	2.19406	2.29054	0.136443	8.18724	4.61766	6.40245	2.52407	2.52221	2.75651	2.63936	0.165675	1.45394	0	0.72697	1.02809	#DIV/0!	1.65066	8.80703	1.77303	2.12498	2.52373	5.33547
TRIAE_CS42_5AS_TGACv1_394403_AA1280080.3	hydroxyproline-rich glycoprotein family protein	0	0	0	0	0.287723	0.408233	0.347978	0.0852134	0.0863687	0.0929713	0.08967	0.00466874	0.166685	0.157846	0.162266	0.00625012	0.104815	0.115136	0.109976	0.00729805	2.56968	2.50773	2.53871	0.0438053	0	0	0	0	0	0	0	0	#DIV/0!	7.29559	#DIV/0!	1.0247	15.6454	2.19073	#DIV/0!
TRIAE_CS42_2AL_TGACv1_096139_AA0317380.1	Hyoscyamine 6-dioxygenase	0	0	0	0	0.21901	0.222026	0.220518	0.00213263	0	0	0	0	0	0	0	0	0	0	0	0	1.60599	1.64004	1.62302	0.024077	0	0	0	0	0	0	0	0	#DIV/0!	7.36001	#DIV/0!	0.979238	#DIV/0!	1.4025	#DIV/0!
TRIAE_CS42_5DL_TGACv1_433000_AA1397550.1	Ice recrystallization inhibition protein 1	0	0	0	0	0.418201	0.555755	0.486978	0.0972654	0	0	0	0	1.00641	1.09548	1.05095	0.062982	0.201676	0.485512	0.343594	0.200702	7.05923	9.224	8.14161	1.53072	0	0	0	0	0	0	0	0	#DIV/0!	16.7187	#DIV/0!	0.765311	7.74695	7.65464	#DIV/0!
TRIAE_CS42_4BL_TGACv1_321306_AA1058800.2	Import inner membrane translocase subunit tim21	0	0	0	0	0.0211049	0.364126	0.192615	0.242553	0.0122305	0.0139273	0.0130789	0.00119982	0.800349	1.3089	1.05462	0.3596	0.244003	0.0479077	0.145955	0.13866	1.54531	1.62349	1.5844	0.0552816	0	0	0	0	0	0	0	0	#DIV/0!	8.22572	#DIV/0!	0.951844	1.50234	1.39178	#DIV/0!
TRIAE_CS42_7BS_TGACv1_593961_AA1955310.1	integral component of membrane	0	0	0	0	1.72692	1.90985	1.81839	0.129351	0.268515	0.275109	0.271812	0.00466266	2.33874	2.22738	2.28306	0.0787434	0.392263	0.393728	0.392995	0.00103591	2.9688	4.47642	3.72261	1.06605	0.80241	0.805379	0.803894	0.0020994	0	0	0	0	#DIV/0!	2.04721	#DIV/0!	0.663209	1.63054	1.90422	#DIV/0!
TRIAE_CS42_5BL_TGACv1_404688_AA1308480.1	integral component of membrane	0	0	0	0	3.98529	3.87812	3.93171	0.0757806	2.29702	2.22765	2.26234	0.049052	2.36412	3.00819	2.68616	0.455426	0.592742	0.722723	0.657733	0.0919104	6.99133	7.63912	7.31522	0.458057	1.18776	1.09066	1.13921	0.0686601	1.00879	0.509229	0.75901	0.353243	#DIV/0!	1.86057	9.63786	0.915201	2.72331	3.38352	5.18005
TRIAE_CS42_7AS_TGACv1_571156_AA1845250.2	Jasmonate O-methyltransferase	0	0	0	0	0.496021	0.753665	0.624843	0.182182	0.986918	0.678904	0.832911	0.217799	0	0	0	0	0.208636	0.775783	0.492209	0.401033	1.30528	2.2597	1.78249	0.674877	0	0	0	0	0	0	0	0	#DIV/0!	2.8527	#DIV/0!	0.577634	#DIV/0!	1.15765	#DIV/0!
TRIAE_CS42_3B_TGACv1_221723_AA0748410.3	Katanin p60 ATPase-containing subunit A1	0	0	0	0	0	0	0	0	0	0	0	0	0	0	0	0	0	0	0	0	1.19425	1.1276	1.16092	0.0471287	2.0186e-07	2.0404e-07	2.0295e-07	1.54149e-09	0	0	0	0	#DIV/0!	#DIV/0!	#DIV/0!	1.05911	#DIV/0!	1.16092	#DIV/0!
TRIAE_CS42_2AL_TGACv1_095071_AA0306560.2	Kinesin-like calmodulin-binding protein-like protein	0	0	0	0	0	0	0	0	0	0	0	0	0	1.10281	0.551405	0.779804	0	0	0	0	1.3022	2.20054	1.75137	0.635222	0	0	0	0	0	0	0	0	#DIV/0!	#DIV/0!	#DIV/0!	0.591764	3.1762	1.75137	#DIV/0!
TRIAE_CS42_5BS_TGACv1_423653_AA1381370.1	KIP1-like domain containing protein	0	0	0	0	7.29081e-10	0.670721	0.335361	0.474271	0	0	0	0	0	0	0	0	0.956283	0.470614	0.713448	0.34342	2.32834	2.16464	2.24649	0.115753	0	0	0	0	0	0	0	0	#DIV/0!	6.69873	#DIV/0!	1.07562	#DIV/0!	1.91113	#DIV/0!
TRIAE_CS42_3B_TGACv1_226274_AA0815530.6	KIP1-like domain containing protein	0	0	0	0	0	0	0	0	0	0	0	0	0	0	0	0	0	0	0	0	2.15578	1.48226	1.81902	0.476251	0	0	0	0	0	0	0	0	#DIV/0!	#DIV/0!	#DIV/0!	1.45439	#DIV/0!	1.81902	#DIV/0!
TRIAE_CS42_1BL_TGACv1_030554_AA0093900.2	Lactation elevated protein 1	0	0	0	0	0	0	0	0	0	0	0	0	2.23353	0	1.11677	1.57934	0.570185	1.39591e-06	0.285093	0.403181	4.5025	2.29712	3.39981	1.55944	0	0	0	0	0	0	0	0	#DIV/0!	#DIV/0!	#DIV/0!	1.96006	3.04434	3.39981	#DIV/0!
TRIAE_CS42_5BL_TGACv1_405646_AA1332080.1	Lactoylglutathione lyase	0	0	0	0	2.20985	1.9779	2.09387	0.164013	0.202482	0.276606	0.239544	0.0524136	1.56764	1.44193	1.50479	0.0888904	0.591776	0.571021	0.581398	0.014676	8.31974	8.72471	8.52222	0.286357	0	0	0	0	0	0	0	0	#DIV/0!	4.07007	#DIV/0!	0.953584	5.66342	6.42835	#DIV/0!
TRIAE_CS42_3DL_TGACv1_249279_AA0843990.1	late embryogenesis abundant protein	0	0	0	0	6.00671	6.52438	6.26554	0.366048	0	0	0	0	1.27832	1.73923	1.50877	0.325913	0	0	0	0	7.19155	7.41441	7.30298	0.157586	0	0	0	0	0	0	0	0	#DIV/0!	1.16558	#DIV/0!	0.969942	4.84034	1.03744	#DIV/0!
TRIAE_CS42_1BL_TGACv1_031624_AA0117310.1	Late embryogenesis abundant protein	0	0	0	0	5.59813	6.75859	6.17836	0.820569	0	0	0	0	0	0	0	0	0	0	0	0	10.4701	13.0611	11.7656	1.83211	0	0.0700158	0.0350079	0.0495086	0	0	0	0	#DIV/0!	1.90432	#DIV/0!	0.801625	#DIV/0!	5.58724	#DIV/0!
TRIAE_CS42_7DL_TGACv1_605451_AA2006630.1	Late embryogenesis abundant protein 3	0	0	0	0	2.06437	2.17031	2.11734	0.0749109	0	0	0	0	5.08757	5.19142	5.1395	0.073433	0	0	0	0	10.0553	10.8226	10.439	0.542563	0	0	0	0	0	0	0	0	#DIV/0!	4.93022	#DIV/0!	0.929102	2.03112	8.32161	#DIV/0!
TRIAE_CS42_7AL_TGACv1_556273_AA1759750.1	late embryogenesis abundant protein 31-like	0	0	0	0	0.217829	0.220829	0.219329	0.00212132	0	0	0	0	1.73068	1.8396	1.78514	0.0770181	0	0	0	0	5.47476	5.58371	5.52923	0.0770393	0	0	0	0	0	0	0	0	#DIV/0!	25.2098	#DIV/0!	0.980488	3.09737	5.30991	#DIV/0!
TRIAE_CS42_7BL_TGACv1_579779_AA1909950.1	late embryogenesis abundant protein 31-like	0	0	0	0	0	0	0	0	0	0	0	0	0.0768061	0.0783741	0.0775901	0.00110874	0	0	0	0	2.14595	2.35071	2.24833	0.144787	0	0	0	0	0	0	0	0	#DIV/0!	#DIV/0!	#DIV/0!	0.912894	28.977	2.24833	#DIV/0!
TRIAE_CS42_5BL_TGACv1_404711_AA1309100.1	Late embryogenesis abundant protein-like	0	0	0	0	0.506315	0.713406	0.60986	0.146435	0	0	0	0	0.199683	1.12067	0.660177	0.651236	0	0	0	0	2.62348	2.95336	2.78842	0.23326	0	0	0	0	0	0	0	0	#DIV/0!	4.57223	#DIV/0!	0.888303	4.22375	2.17856	#DIV/0!
TRIAE_CS42_7AS_TGACv1_569427_AA1815550.1	LEA protein	0	0	0	0	11.3475	12.299	11.8232	0.672812	0	0	0	0	4.152	4.31211	4.23205	0.113215	0	0	0	0	22.6353	23.125	22.8802	0.34627	0	0	0	0	1.28395	2.08461	1.68428	0.566152	#DIV/0!	1.93518	13.5845	0.978824	5.40639	11.0569	7.01977
TRIAE_CS42_3DL_TGACv1_249265_AA0843570.1	Leucine-rich repeat, cysteine-containing protein	0	0	0	0	0	0.758293	0.379146	0.536194	0.639671	1.31007	0.97487	0.474044	0	0	0	0	1.19796	1.30654	1.25225	0.0767777	1.92624	2.02511	1.97568	0.0699116	0	0	0	0	0	0	0	0	#DIV/0!	5.21085	#DIV/0!	0.951178	#DIV/0!	1.59653	#DIV/0!
TRIAE_CS42_1AL_TGACv1_002038_AA0038070.1	Leucoanthocyanidin dioxygenase	0	0	0	0	0	0.18463	0.092315	0.130553	0.155748	0.159573	0.15766	0.00270468	0.180873	1.10739	0.644132	0.655146	0	0	0	0	1.56546	1.41626	1.49086	0.1055	0	0	0	0	0	0	0	0	#DIV/0!	16.1497	#DIV/0!	1.10535	2.31453	1.39855	#DIV/0!
TRIAE_CS42_7AS_TGACv1_570058_AA1829590.1	Lipid Transfer Protein	0	0	0	0	0	0	0	0	0	0	0	0	0	0	0	0	0	0	0	0	1.00935	1.01461	1.01198	0.00371938	0	0	0	0	0	0	0	0	#DIV/0!	#DIV/0!	#DIV/0!	0.994816	#DIV/0!	1.01198	#DIV/0!
TRIAE_CS42_5BS_TGACv1_423601_AA1380450.1	lipid-transfer protein DIR1	0	0	0	0	0	0	0	0	1.25557	1.41353	1.33455	0.111695	0	0	0	0	0	0	0	0	2.44439	3.96968	3.20703	1.07854	0	0	0	0	0	0	0	0	#DIV/0!	#DIV/0!	#DIV/0!	0.615765	#DIV/0!	3.20703	#DIV/0!
TRIAE_CS42_2AS_TGACv1_113569_AA0357920.1	LOB domain-containing protein 37-like	0	0	0	0	3.81445	3.98328	3.89886	0.119381	0.0606235	0.0621122	0.0613679	0.00105267	2.00849	2.08337	2.04593	0.0529482	0.0590416	0.0592621	0.0591518	0.000155917	8.32315	8.75901	8.54108	0.3082	0	0	0	0	0.422028	0.426074	0.424051	0.00286095	#DIV/0!	2.19066	20.1416	0.950239	4.17467	4.64222	9.19433
TRIAE_CS42_2DL_TGACv1_157898_AA0500970.1	LOB domain-containing protein 40	0	0	0	0	0	0	0	0	0.189115	0	0.0945575	0.133724	0	0	0	0	0	0	0	0	3.75312	5.79602	4.77457	1.44455	0.165288	0.196642	0.180965	0.0221706	0	0	0	0	#DIV/0!	#DIV/0!	#DIV/0!	0.647534	#DIV/0!	4.77457	#DIV/0!
TRIAE_CS42_3B_TGACv1_224651_AA0799380.1	LOB domain-containing protein 41	0	0	0	0	0.329844	0.354984	0.342414	0.0177767	0.507739	0.578009	0.542874	0.0496884	0	0	0	0	0	0	0	0	2.38159	2.32183	2.35171	0.0422567	0	0	0	0	0	0	0	0	#DIV/0!	6.86803	#DIV/0!	1.02574	#DIV/0!	2.0093	#DIV/0!
TRIAE_CS42_4AS_TGACv1_307625_AA1022080.3	Long chain base biosynthesis protein 1	0	0	0	0	0	0	0	0	0	0.576156	0.288078	0.407404	0	0	0	0	0	0	0	0	2.32106	2.29945	2.31026	0.0152806	0	0	0	0	0	0	0	0	#DIV/0!	#DIV/0!	#DIV/0!	1.0094	#DIV/0!	2.31026	#DIV/0!
TRIAE_CS42_7DL_TGACv1_602658_AA1964320.2	LRR receptor-like serine/threonine-protein kinase	0	0	0	0	1.60596	0.998887	1.30242	0.429265	0	0.168761	0.0843805	0.119332	0.481854	2.52917	1.50551	1.44767	0.532078	0.444139	0.488109	0.0621823	2.86206	2.88294	2.8725	0.0147644	0.802857	0.832565	0.817711	0.0210067	0	0	0	0	#DIV/0!	2.2055	#DIV/0!	0.992757	1.90799	1.57008	#DIV/0!
TRIAE_CS42_1AS_TGACv1_019182_AA0062410.2	lysine ketoglutarate reductase trans-splicing 1	0	0	0	0	0	0.579768	0.289884	0.409958	2.6279	0.273402	1.45065	1.66488	0	0	0	0	0	0	0	0	1.58318	1.82614	1.70466	0.171799	0	1.76665	0.883325	1.24921	0.0417519	1.92738e-06	0.0208769	0.0295217	#DIV/0!	5.88049	81.6529	0.866954	#DIV/0!	1.41478	13.8854
TRIAE_CS42_1AL_TGACv1_001072_AA0024490.1	MADS-box transcription factor 56	0	0	0	0	0	0	0	0	0.622065	0.664787	0.643426	0.030209	1.15587	1.17946	1.16766	0.0166806	0.242333	0.243238	0.242785	0.000639932	2.25091	2.26265	2.25678	0.00830143	0	0	0	0	0	0	0	0	#DIV/0!	#DIV/0!	#DIV/0!	0.994811	1.93273	2.25678	#DIV/0!
TRIAE_CS42_3AL_TGACv1_194492_AA0634060.2	Malic Enzyme	0	0	0	0	0	0	0	0	0	0	0	0	0.677556	0.701943	0.68975	0.0172442	0	0	0	0	32.7669	34.5499	33.6584	1.26077	0	0	0	0	0	0	0	0	#DIV/0!	#DIV/0!	#DIV/0!	0.948393	48.798	33.6584	#DIV/0!
TRIAE_CS42_3B_TGACv1_221341_AA0737900.1	Malic enzyme	0	0	0	0	0	0	0	0	0	0	0	0	0	0	0	0	0	0	0	0	0.962967	1.16345	1.06321	0.141763	0	0	0	0	0	0	0	0	#DIV/0!	#DIV/0!	#DIV/0!	0.827682	#DIV/0!	1.06321	#DIV/0!
TRIAE_CS42_1DS_TGACv1_080360_AA0246600.2	Mediator of RNA polymerase II transcription subunit 32	0	0	0	0	1.86	1.15128	1.50564	0.501141	1.41182	1.87445	1.64314	0.327129	2.26026	1.54458	1.90242	0.506062	0.918362	1.39129	1.15483	0.334411	3.75022	2.70194	3.22608	0.741246	0.410722	1.6035	1.00711	0.843421	0	0	0	0	#DIV/0!	2.14266	#DIV/0!	1.38797	1.69578	1.72044	#DIV/0!
TRIAE_CS42_1DS_TGACv1_080437_AA0247900.5	Meiosis protein mei2	0	0	0	0	0.427404	0.236322	0.331863	0.135115	0.479633	0	0.239816	0.339152	1.11897	0	0.559485	0.791231	0	0	0	0	1.92835	2.09959	2.01397	0.121085	0	0	0	0	0	0	0	0	#DIV/0!	6.06868	#DIV/0!	0.918441	3.59969	1.68211	#DIV/0!
TRIAE_CS42_2AL_TGACv1_092977_AA0268400.1	Metallo-hydrolase/oxidoreductase superfamily protein	0	0	0	0	0	0	0	0	0.279566	0.114573	0.197069	0.116668	0	0.20011	0.100055	0.141499	0.163428	0.273646	0.218537	0.0779359	1.74219	1.75127	1.74673	0.00642053	0	0	0	0	0	0	0	0	#DIV/0!	#DIV/0!	#DIV/0!	0.994815	17.4577	1.74673	#DIV/0!
TRIAE_CS42_1AL_TGACv1_001376_AA0029570.3	Methionine aminopeptidase 1A	0	0	0	0	0	0	0	0	0	0	0	0	0	0	0	0	0	0	0	0	1.12379	1.16878	1.14628	0.0318127	0	0	0	0	0	0	0	0	#DIV/0!	#DIV/0!	#DIV/0!	0.961507	#DIV/0!	1.14628	#DIV/0!
TRIAE_CS42_4DL_TGACv1_342780_AA1121910.2	Mitochondrial import inner membrane translocase subunit	0	0	0	0	0	0	0	0	3.20998e-09	0	1.60499e-09	2.2698e-09	0	0	0	0	0	0	0	0	2.21257	1.82181	2.01719	0.276309	0	0	0	0	0	0	0	0	#DIV/0!	#DIV/0!	#DIV/0!	1.21449	#DIV/0!	2.01719	#DIV/0!
TRIAE_CS42_5AL_TGACv1_378124_AA1251360.1	Mitochondrial inner membrane translocase subunit	0	0	0	0	0.117834	0.119457	0.118645	0.00114763	0.10077	0.103245	0.102008	0.00175009	0.468104	0.71649	0.592297	0.175635	0.196281	0.197014	0.196648	0.000518309	1.51929	1.4254	1.47235	0.0663903	0	0	0	0	0	0	0	0	#DIV/0!	12.4096	#DIV/0!	1.06587	2.48582	1.3537	#DIV/0!
TRIAE_CS42_7DS_TGACv1_621445_AA2015740.2	Mitochondrial pyruvate carrier 4-like	0	0	0	0	0	0	0	0	0.611948	0.345817	0.478882	0.188183	0	0.577553	0.288776	0.408392	0.119556	0.113481	0.116518	0.00429567	1.1188	1.03702	1.07791	0.0578272	0.100006	0.0911359	0.095571	0.00627211	0	0	0	0	#DIV/0!	#DIV/0!	#DIV/0!	1.07886	3.73268	1.07791	#DIV/0!
TRIAE_CS42_2AL_TGACv1_094368_AA0296530.1	Mitochondrial uncoupling protein 3	0	0	0	0	0.11311	0	0.056555	0.0799808	0.439852	0	0.219926	0.311022	0	0	0	0	0	0	0	0	1.37084	1.33758	1.35421	0.0235184	0	0	0	0	0	0	0	0	#DIV/0!	23.945	#DIV/0!	1.02487	#DIV/0!	1.29766	#DIV/0!
TRIAE_CS42_1AL_TGACv1_002281_AA0040420.2	Mitogen-activated protein kinase	0	0	0	0	0	0	0	0	1.44659	0.523873	0.985232	0.652459	0	0	0	0	0.739395	0.745078	0.742236	0.00401849	1.87436	1.53854	1.70645	0.237461	0	0	0	0	0	0	0	0	#DIV/0!	#DIV/0!	#DIV/0!	1.21827	#DIV/0!	1.70645	#DIV/0!
TRIAE_CS42_3DL_TGACv1_249314_AA0845060.3	Mitotic spindle checkpoint protein MAD1	0	0	0	0	0	0.367433	0.183717	0.259814	1.01837	0	0.509185	0.720096	0	0	0	0	0	0	0	0	1.11737	1.61552	1.36645	0.352245	0	0	0	0	0	0	0	0	#DIV/0!	7.43779	#DIV/0!	0.691647	#DIV/0!	1.18273	#DIV/0!
TRIAE_CS42_5BL_TGACv1_404213_AA1290370.2	monooxygenase 1	0	0	0	0	0	0	0	0	0.399332	1.83791	1.11862	1.01723	0.463752	0.473219	0.468485	0.00669418	0.473158	0	0.236579	0.334573	1.35228	1.32157	1.33692	0.0217152	0.670076	0.672556	0.671316	0.00175362	0	0	0	0	#DIV/0!	#DIV/0!	#DIV/0!	1.02324	2.85372	1.33692	#DIV/0!
TRIAE_CS42_2AL_TGACv1_094600_AA0300280.1	Monooxygenase, FAD-binding domain containing protein	0	0	0	0	0.156069	0.220012	0.18804	0.0452145	0.403251	0.366996	0.385124	0.0256362	1.54673	1.69502	1.62087	0.104857	0	0	0	0	3.6441	3.64475	3.64443	0.000459619	0	0	0	0	0	0	0	0	#DIV/0!	19.3811	#DIV/0!	0.999822	2.24843	3.45638	#DIV/0!
TRIAE_CS42_1BL_TGACv1_032462_AA0130150.2	Monosaccharide-sensing protein 2	0	0	0	0	0.219593	0.0213836	0.120488	0.140155	0	0	0	0	0	0	0	0	0	0	0	0	1.23961	1.25065	1.24513	0.00780646	0	0	0	0	0	0	0	0	#DIV/0!	10.334	#DIV/0!	0.991173	#DIV/0!	1.12464	#DIV/0!
TRIAE_CS42_5AL_TGACv1_376485_AA1237550.3	Myb family transcription factor	0	0	0	0	1.87408	2.78326	2.32867	0.642887	2.16846	2.76314	2.4658	0.420502	0	4.09038	2.04519	2.89234	5.34238	3.65306	4.49772	1.19453	6.31564	9.04428	7.67996	1.92944	2.36608	2.05535	2.21071	0.219719	0	0	0	0	#DIV/0!	3.298	#DIV/0!	0.698302	3.75513	5.35129	#DIV/0!
TRIAE_CS42_1DL_TGACv1_064852_AA0235900.1	MYB family transcription factor	0	0	0	0	0	0	0	0	0	0	0	0	0	0	0	0	0	0	0	0	1.88654	2.06128	1.97391	0.12356	0	0	0	0	0	0	0	0	#DIV/0!	#DIV/0!	#DIV/0!	0.915227	#DIV/0!	1.97391	#DIV/0!
TRIAE_CS42_6DL_TGACv1_526690_AA1689970.1	Myb-related protein	0	0	0	0	0	0	0	0	1.76692	2.03529	1.9011	0.189766	0.631373	0.644262	0.637817	0.0091139	0.330927	0.398595	0.364761	0.0478485	1.05338	1.02995	1.04167	0.0165675	0.81233	0.970937	0.891633	0.112152	0	0	0	0	#DIV/0!	#DIV/0!	#DIV/0!	1.02275	1.63317	1.04167	#DIV/0!
TRIAE_CS42_4DL_TGACv1_343331_AA1133410.5	myosin-binding protein 2	0	0	0	0	0.842984	0.00202766	0.422506	0.594646	0	0	0	0	0	0	0	0	0	0	0	0	2.15243	1.29699	1.72471	0.604887	0.394479	0.26921	0.331844	0.0885786	0.0251055	0	0.0125527	0.0177523	#DIV/0!	4.0821	137.397	1.65956	#DIV/0!	1.3022	33.6584
TRIAE_CS42_5DL_TGACv1_433205_AA1405510.4	Myosin-binding protein 7	0	0	0	0	0	0	0	0	0	0	0	0	0	0	0	0	0	0	0	0	1.77654	1.7126	1.74457	0.0452124	0.343272	0.387612	0.365442	0.0313531	0	0	0	0	#DIV/0!	#DIV/0!	#DIV/0!	1.03734	#DIV/0!	1.74457	#DIV/0!
TRIAE_CS42_3B_TGACv1_224848_AA0802300.12	Myosin-Vb	0	0	0	0	0.000243748	1.09534e-05	0.000127351	0.000164611	0	1.35484	0.67742	0.958017	0	0	0	0	1.03114e-06	2.04087	1.02044	1.44311	1.40854	1.13497	1.27175	0.193443	0	0	0	0	0	0	0	0	#DIV/0!	9986.24	#DIV/0!	1.24104	#DIV/0!	1.27163	#DIV/0!
TRIAE_CS42_2BL_TGACv1_129453_AA0384510.2	NAC domain-containing protein 7	0	0	0	0	0	0	0	0	0.62095	0.68165	0.6513	0.0429214	0	0	0	0	0	0	0	0	1.60493	1.79255	1.69874	0.132667	0	0	0	0	0	0	0	0	#DIV/0!	#DIV/0!	#DIV/0!	0.895333	#DIV/0!	1.69874	#DIV/0!
TRIAE_CS42_7DS_TGACv1_621858_AA2027810.1	NAD(P)-binding Rossmann-fold superfamily protein	0	0	0	0	0.495126	0	0.247563	0.350107	0.651856	0.350673	0.501265	0.212969	0.807744	0.870633	0.839189	0.0444692	0	0	0	0	3.55652	3.60934	3.58293	0.0373494	0	0	0	0	0	0	0	0	#DIV/0!	14.4728	#DIV/0!	0.985366	4.26952	3.33537	#DIV/0!
TRIAE_CS42_5DL_TGACv1_433389_AA1411790.1	NADH kinase	0	0	0	0	2.06771	2.09896	2.08333	0.0220971	0.560529	0.655682	0.608105	0.0672833	2.18508	2.18893	2.18701	0.00272236	0.325957	0.394755	0.360356	0.0486475	7.36503	7.15539	7.26021	0.148238	0.568828	0.577576	0.573202	0.00618577	0.0862659	0.23259	0.159428	0.103467	#DIV/0!	3.4849	45.5391	1.0293	3.3197	5.17687	13.0676
TRIAE_CS42_3AL_TGACv1_194068_AA0625830.3	NADH:ubiquinone oxidoreductase complex I intermediate-associated protein	0	0	0	0	0	0	0	0	0	0	0	0	1.93341	0.263763	1.09859	1.18062	0	0	0	0	3.62067	3.38838	3.50453	0.164254	0	0	0	0	0	0	0	0	#DIV/0!	#DIV/0!	#DIV/0!	1.06855	3.19003	3.50453	#DIV/0!
TRIAE_CS42_6AL_TGACv1_472329_AA1520940.2	NADH-ubiquinone reductase complex 1 MLRQ subunit	0	0	0	0	0	0	0	0	0	0	0	0	0	0	0	0	0	0	0	0	1.77214	1.78138	1.77676	0.00653367	0	0	0	0	0	0	0	0	#DIV/0!	#DIV/0!	#DIV/0!	0.994813	#DIV/0!	1.77676	#DIV/0!
TRIAE_CS42_5DL_TGACv1_434616_AA1438750.3	NADP-specific glutamate dehydrogenase	0	0	0	0	0	0	0	0	0.128223	0.131372	0.129798	0.00222668	0	0	0	0	0	0	0	0	1.73988	1.74895	1.74442	0.00641346	0	0	0	0	0	0	0	0	#DIV/0!	#DIV/0!	#DIV/0!	0.994814	#DIV/0!	1.74442	#DIV/0!
TRIAE_CS42_3AL_TGACv1_193884_AA0621700.1	Nascent polypeptide-associated complex alpha subunit-like protein 3	0	0	0	0	0.200812	0.203577	0.202194	0.00195515	1.58668	1.51865	1.55267	0.0481045	0.398869	0.539066	0.468967	0.0991342	0.16725	0.191738	0.179494	0.0173156	1.5535	1.62316	1.58833	0.0492571	0	0	0	0	0	0	0	0	#DIV/0!	7.85546	#DIV/0!	0.957084	3.38687	1.38614	#DIV/0!
TRIAE_CS42_6DL_TGACv1_527631_AA1706620.1	NBS-LRR disease resistance protein family-4	0	0	0	0	0.785942	0.569581	0.677762	0.15299	0.121048	1.38759	0.754319	0.89558	0.516307	0	0.258153	0.365084	0	0	0	0	2.99967	2.58253	2.7911	0.294963	0	0	0	0	0	0	0	0	#DIV/0!	4.11812	#DIV/0!	1.16152	10.8118	2.11334	#DIV/0!
TRIAE_CS42_U_TGACv1_642789_AA2123310.2	NBS-LRR disease resistance protein homologue	0	0	0	0	0.263866	0.34086	0.302363	0.054443	0	0	0	0	0	0	0	0	0	0	0	0	1.35968	1.38299	1.37133	0.0164827	0	0	0	0	0	0	0	0	#DIV/0!	4.53539	#DIV/0!	0.983145	#DIV/0!	1.06897	#DIV/0!
TRIAE_CS42_3DL_TGACv1_250910_AA0874910.1	NDR1/HIN1-like protein	0	0	0	0	0.161798	0.164026	0.162912	0.00157543	0.138367	0.141765	0.140066	0.00240275	0.803443	0.830831	0.817137	0.0193662	0	0	0	0	1.80799	1.94191	1.87495	0.0946957	0	0	0	0	0	0	0	0	#DIV/0!	11.509	#DIV/0!	0.931037	2.29454	1.71204	#DIV/0!
TRIAE_CS42_5BL_TGACv1_404385_AA1297820.1	NEP-interacting protein 1	0	0	0	0	0	0	0	0	3.05968e-06	0	1.52984e-06	2.16352e-06	0.215048	0.222706	0.218877	0.00541502	1.29365	1.33513	1.31439	0.0293308	4.38559	3.31972	3.85265	0.753684	0	0	0	0	0	0	0	0	#DIV/0!	#DIV/0!	#DIV/0!	1.32107	17.6019	3.85265	#DIV/0!
TRIAE_CS42_4AS_TGACv1_306257_AA1005210.1	Nicotianamine synthase	0	0	0	0	0.192539	0.160831	0.176685	0.0224209	0.0648944	0.0664881	0.0656913	0.00112692	0.629936	0.547915	0.588925	0.0579976	0.0632011	0.0634372	0.0633191	0.000166948	2.62821	2.29864	2.46342	0.233041	0	0	0	0	0	0	0	0	#DIV/0!	13.9425	#DIV/0!	1.14338	4.18291	2.28674	#DIV/0!
TRIAE_CS42_5BL_TGACv1_404868_AA1313220.1	Nitrile-specifier protein 5	0	0	0	0	0.561205	0.64005	0.600627	0.0557518	0	0	0	0	0.278678	0.284367	0.281523	0.00402273	0	0	0	0	3.24361	3.8811	3.56236	0.450774	0	0	0	0	0	0	0	0	#DIV/0!	5.93106	#DIV/0!	0.835745	12.6539	2.96173	#DIV/0!
TRIAE_CS42_5DL_TGACv1_433709_AA1420080.1	Nitrile-specifier protein 5	0	0	0	0	0.267369	0.27105	0.269209	0.00260286	0.171487	0.182855	0.177171	0.00803839	0.406254	0.474172	0.440213	0.0480253	0.111342	0.120533	0.115937	0.00649902	2.35652	3.061	2.70876	0.498143	0	0	0	0	0	0	0	0	#DIV/0!	10.0619	#DIV/0!	0.769853	6.15329	2.43955	#DIV/0!
TRIAE_CS42_5DS_TGACv1_457921_AA1490810.2	Noc2p family	0	0	0	0	0	0	0	0	0	0	0	0	0	0	0	0	0	0.501468	0.250734	0.354591	1.09106	1.17709	1.13407	0.0608324	0	0	0	0	0	0	0	0	#DIV/0!	#DIV/0!	#DIV/0!	0.926913	#DIV/0!	1.13407	#DIV/0!
TRIAE_CS42_5BL_TGACv1_404870_AA1313320.1	non-intrinsic ABC protein 11	0	0	0	0	0.99719	1.8171e-09	0.498595	0.70512	0	1.6991	0.84955	1.20145	2.07328e-08	0	1.03664e-08	1.46603e-08	0.369558	0	0.184779	0.261317	2.94685	3.61026	3.27855	0.469102	0	0	0	0	0	0	0	0	#DIV/0!	6.57559	#DIV/0!	0.816243	3.16267e+08	2.77996	#DIV/0!
TRIAE_CS42_1AL_TGACv1_001650_AA0033550.2	Non-specific lipid transfer protein	0	0	0	0	0	0	0	0	0	0	0	0	0	0.554675	0.277338	0.392214	0	0	0	0	2.71896	1.88277	2.30086	0.591276	0	0	0	0	0	0	0	0	#DIV/0!	#DIV/0!	#DIV/0!	1.44413	8.29626	2.30086	#DIV/0!
TRIAE_CS42_U_TGACv1_643287_AA2130190.1	Nonspecific lipid transfer protein 4	0	0	0	0	0	0	0	0	0	0	0	0	0	0	0	0	0.435418	0.437045	0.436231	0.00115046	1.64771	1.50573	1.57672	0.100395	0	0	0	0	0	0	0	0	#DIV/0!	#DIV/0!	#DIV/0!	1.09429	#DIV/0!	1.57672	#DIV/0!
TRIAE_CS42_1DL_TGACv1_061102_AA0185290.1	Nonspecific lipid-transfer protein 2	0	0	0	0	2.20539	2.41034	2.30787	0.144922	0	0	0	0	0	0.601895	0.300947	0.425604	0	0	0	0	8.04992	5.28926	6.66959	1.95208	0	0	0	0	0	0	0	0	#DIV/0!	2.88994	#DIV/0!	1.52194	22.162	4.36172	#DIV/0!
TRIAE_CS42_1AL_TGACv1_003689_AA0051080.1	non-specific lipid-transfer protein AKCS9	0	0	0	0	55.4875	55.1672	55.3273	0.226486	0	0	0	0	35.0414	31.8719	33.4567	2.24117	0.338345	0.339609	0.338977	0.000893783	345.59	325.041	335.315	14.5303	0.0988738	0.0992396	0.0990567	0.00025866	5.61328	5.01899	5.31613	0.420226	#DIV/0!	6.06057	63.0751	1.06322	10.0224	279.988	10.4074
TRIAE_CS42_1DL_TGACv1_061859_AA0204490.1	non-specific lipid-transfer protein AKCS9	0	0	0	0	42.4812	45.8673	44.1743	2.39433	0	0	0	0	9.8661	10.0503	9.9582	0.130249	0	0	0	0	340.999	378.931	359.965	26.822	0	0	0	0	3.23393	3.37377	3.30385	0.0988818	#DIV/0!	8.14875	108.953	0.899897	36.1476	315.791	13.3705
TRIAE_CS42_6DS_TGACv1_543480_AA1740650.2	NSP (nuclear shuttle protein)-interacting GTPase	0	0	0	0	0	0	0	0	0	0	0	0	0	0	0	0	0	0	0	0	1.36154	2.17223	1.76688	0.573244	0	0	0	0	0	0	0	0	#DIV/0!	#DIV/0!	#DIV/0!	0.626794	#DIV/0!	1.76688	#DIV/0!
TRIAE_CS42_3DL_TGACv1_249458_AA0849250.1	NUCLEAR FUSION DEFECTIVE 6	0	0	0	0	0.980048	1.64	1.31002	0.466657	1.81593	2.93731	2.37662	0.792935	5.14844	6.47103	5.80973	0.935212	0.136042	0	0.068021	0.0961962	8.5715	11.4678	10.0197	2.04799	0	0.478828	0.239414	0.338583	0	0	0	0	#DIV/0!	7.64845	#DIV/0!	0.747441	1.72463	8.70963	#DIV/0!
TRIAE_CS42_3B_TGACv1_224706_AA0800290.4	NUCLEAR FUSION DEFECTIVE 6	0	0	0	0	1.16776	3.27337	2.22056	1.48889	0.382743	2.63519	1.50897	1.59272	1.83559	2.60398	2.21978	0.543334	0.506208	0.267324	0.386766	0.168916	7.769	8.31617	8.04258	0.386908	0	0	0	0	0	0.847817	0.423909	0.599497	#DIV/0!	3.62186	18.9725	0.934204	3.62314	5.82202	5.23831
TRIAE_CS42_3B_TGACv1_223947_AA0789990.1	Nuclear pore complex protein NUP35	0	0	0	0	0.154045	0.234244	0.194144	0.0567093	0	0	0	0	2.49813	2.59274	2.54544	0.0668994	0.376028	0.377432	0.37673	0.000992778	6.17871	6.27661	6.22766	0.0692258	0	0	0	0	0	0	0	0	#DIV/0!	32.0774	#DIV/0!	0.984402	2.4466	6.03352	#DIV/0!
TRIAE_CS42_7AS_TGACv1_571151_AA1845190.3	Nucleosome assembly protein 1;1	0	0	0	0	3.01227	3.50107	3.25667	0.345634	5.41719	2.86034	4.13876	1.80797	3.72653	4.5406	4.13356	0.575634	0	0	0	0	10.1284	7.51368	8.82104	1.84889	0.584025	0.592032	0.588029	0.0056618	0	0	0	0	#DIV/0!	2.70861	#DIV/0!	1.34799	2.134	5.56437	#DIV/0!
TRIAE_CS42_5AL_TGACv1_375432_AA1221470.1	Nucleotide-binding, alpha-beta plait domain containing protein	0	0	0	0	0.592596	0.639311	0.615954	0.0330325	1.41222	1.34558	1.3789	0.0471216	1.5449	1.68322	1.61406	0.097807	0	0	0	0	3.88421	4.35406	4.11913	0.332234	0.108173	0	0.0540865	0.0764899	0	0	0	0	#DIV/0!	6.68741	#DIV/0!	0.892089	2.55203	3.50318	#DIV/0!
TRIAE_CS42_2AS_TGACv1_113089_AA0351070.5	Nucleotide-binding, alpha-beta plait domain containing protein	0	0	0	0	0	0.217698	0.108849	0.153936	0	2.81906e-05	1.40953e-05	1.99338e-05	0	0	0	0	0.0487397	0	0.0243698	0.0344642	1.32951	0.98885	1.15918	0.240883	0	0	0	0	0	0	0	0	#DIV/0!	10.6494	#DIV/0!	1.3445	#DIV/0!	1.05033	#DIV/0!
TRIAE_CS42_3B_TGACv1_223001_AA0774910.1	OB-fold-like protein	0	0	0	0	0.933072	0.779465	0.856268	0.108617	0.654105	0.537216	0.595661	0.082653	1.51588	1.3807	1.44829	0.0955867	0	0	0	0	3.58606	3.94119	3.76363	0.251115	0	0	0	0	0	0	0	0	#DIV/0!	4.39538	#DIV/0!	0.909893	2.59867	2.90736	#DIV/0!
TRIAE_CS42_5DL_TGACv1_435042_AA1445250.2	Obg-like ATPase 1	0	0	0	0	0	0.128222	0.064111	0.0906666	0	0	0	0	0	0	0	0	0	0	0	0	2.27617	1.2008	1.73849	0.760401	0	0	0	0	0	0	0	0	#DIV/0!	27.1168	#DIV/0!	1.89554	#DIV/0!	1.67437	#DIV/0!
TRIAE_CS42_5DL_TGACv1_435031_AA1445050.1	Ocs element-binding factor 1 oxidative stress element	0	0	0	0	0.0991732	0.105571	0.102372	0.00452393	0	0	0	0	0.098493	0.100504	0.0994985	0.00142199	0	0	0	0	1.44918	1.45674	1.45296	0.00534573	0	0	0	0	0	0	0	0	#DIV/0!	14.1929	#DIV/0!	0.99481	14.6028	1.35059	#DIV/0!
TRIAE_CS42_U_TGACv1_642497_AA2118520.1	O-linked-mannose beta-1,4-N-acetylglucosaminyltransferase 2	0	0	0	0	0	0	0	0	0	0	0	0	0	0	0	0	0	0	0	0	2.46374	2.6317	2.54772	0.118766	0	1.05766	0.52883	0.747879	0	0	0	0	#DIV/0!	#DIV/0!	#DIV/0!	0.936178	#DIV/0!	2.54772	#DIV/0!
TRIAE_CS42_U_TGACv1_642480_AA2118270.2	Organic cation/carnitine transporter 7 (OCT7)	0	0	0	0	0	0	0	0	0.558923	0.855033	0.706978	0.209381	0	0	0	0	0	0	0	0	1.09595	1.10516	1.10055	0.00651245	0	0	0	0	0	0	0	0	#DIV/0!	#DIV/0!	#DIV/0!	0.991666	#DIV/0!	1.10055	#DIV/0!
TRIAE_CS42_3B_TGACv1_224587_AA0798370.1	OSB2, chloroplastic-like	0	0	0	0	0.688199	0.741187	0.714693	0.0374682	0.525772	0.547291	0.536531	0.0152162	1.57856	1.64213	1.61035	0.0449508	0	0	0	0	3.85933	4.32827	4.0938	0.331591	0	0	0	0	0	0	0	0	#DIV/0!	5.72805	#DIV/0!	0.891656	2.54219	3.37911	#DIV/0!
TRIAE_CS42_1BL_TGACv1_030275_AA0084860.2	Ovarian tumour, otubain domain containing protein	0	0	0	0	1.61404	0.703875	1.15896	0.643584	0	0.770859	0.385429	0.54508	0.00840091	0	0.00420045	0.00594034	0.915058	0.385773	0.650416	0.374261	2.09293	2.46429	2.27861	0.262591	0	0.247945	0.123972	0.175324	0	0.235548	0.117774	0.166558	#DIV/0!	1.96609	19.3473	0.849303	542.467	1.11965	9.84052
TRIAE_CS42_4AS_TGACv1_308773_AA1029400.2	Pathogenesis-related protein 1	0	0	0	0	0	0	0	0	0.744643	0	0.372322	0.526542	3.15134	2.09288	2.62211	0.748444	2.2151	0	1.10755	1.56631	7.92111	4.78662	6.35386	2.21642	0	0	0	0	0	0	0	0	#DIV/0!	#DIV/0!	#DIV/0!	1.65484	2.42319	6.35386	#DIV/0!
TRIAE_CS42_1DL_TGACv1_061558_AA0198680.1	Pectinesterase	0	0	0	0	0.159056	0.120935	0.139995	0.0269556	0	0	0	0	0	0	0	0	0.0993546	0.0664837	0.0829191	0.0232432	1.21387	1.19165	1.20276	0.0157119	0	0	0	0	0	0	0	0	#DIV/0!	8.59142	#DIV/0!	1.01865	#DIV/0!	1.06276	#DIV/0!
TRIAE_CS42_4DL_TGACv1_345569_AA1153800.1	Pentatricopeptide repeat (PPR) superfamily protein	0	0	0	0	0.205555	0.208386	0.206971	0.00200182	0	0.185435	0.0927175	0.131122	0.816582	0.624938	0.72076	0.135513	0.123364	0	0.061682	0.0872315	1.33684	1.45402	1.39543	0.0828588	0	0	0	0	0	0	0	0	#DIV/0!	6.74217	#DIV/0!	0.91941	1.93605	1.18846	#DIV/0!
TRIAE_CS42_7DS_TGACv1_622886_AA2046770.3	Pentatricopeptide repeat (PPR) superfamily protein	0	0	0	0	0	0	0	0	0.473902	0.280568	0.377235	0.136708	0	0	0	0	0	0	0	0	1.06084	0.975488	1.01816	0.060353	0	0	0	0	0	0	0	0	#DIV/0!	#DIV/0!	#DIV/0!	1.0875	#DIV/0!	1.01816	#DIV/0!
TRIAE_CS42_1AL_TGACv1_002430_AA0041850.5	Pentatricopeptide repeat (PPR) superfamily protein	0	0	0	0	0	0.200341	0.10017	0.141662	0	2.26235e-06	1.13118e-06	1.59972e-06	0.929576	0.541323	0.735449	0.274536	0	0.26128	0.13064	0.184753	1.41684	1.51537	1.46611	0.0696712	0.222106	0.222927	0.222517	0.000580535	0	0	0	0	#DIV/0!	14.6361	#DIV/0!	0.93498	1.99348	1.36593	#DIV/0!
TRIAE_CS42_4BS_TGACv1_328898_AA1095240.1	Pentatricopeptide repeat containing protein	0	0	0	0	0	0.0851689	0.0425845	0.0602235	0.0718457	0	0.0359228	0.0508026	0	0	0	0	0.69971	0.702324	0.701017	0.00184838	2.74413	2.97621	2.86017	0.164105	0	0	0	0	0	0	0	0	#DIV/0!	67.1647	#DIV/0!	0.922022	#DIV/0!	2.81759	#DIV/0!
TRIAE_CS42_6DL_TGACv1_528337_AA1713380.2	Pentatricopeptide repeat-containing protein	0	0	0	0	0	0	0	0	0	0	0	0	0	0	0	0	0	0	0	0	3.79935	1.93186	2.8656	1.32051	0	0	0	0	0	0	0	0	#DIV/0!	#DIV/0!	#DIV/0!	1.96668	#DIV/0!	2.8656	#DIV/0!
TRIAE_CS42_6AL_TGACv1_472489_AA1522730.2	Peptidase aspartic, active site domain containing protein	0	0	0	0	0	0	0	0	0	0	0	0	1.15583	0.492417	0.824124	0.469104	0	0	0	0	1.97827	2.19553	2.0869	0.153626	0	0	0	0	0	0	0	0	#DIV/0!	#DIV/0!	#DIV/0!	0.901044	2.53227	2.0869	#DIV/0!
TRIAE_CS42_3DL_TGACv1_251950_AA0886360.4	Peptidase aspartic, catalytic domain containing protein	0	0	0	0	1.17594	0.801968	0.988954	0.264438	0	2.27901	1.1395	1.6115	0.479717	1.7361	1.10791	0.888397	1.17229	1.04173	1.10701	0.0923199	2.06696	2.29297	2.17997	0.159813	0	0.713431	0.356716	0.504472	0	0	0	0	#DIV/0!	2.20431	#DIV/0!	0.901434	1.96764	1.19101	#DIV/0!
TRIAE_CS42_2BL_TGACv1_129349_AA0379710.2	Peptide methionine sulfoxide reductase A2-1	0	0	0	0	0	0	0	0	0	0	0	0	0	0	0	0	0	0	0	0	5.13979	4.51656	4.82817	0.44069	0	0	0	0	0	0	0	0	#DIV/0!	#DIV/0!	#DIV/0!	1.13799	#DIV/0!	4.82817	#DIV/0!
TRIAE_CS42_3DS_TGACv1_272545_AA0922140.1	Peptide/nitrate transporter	0	0	0	0	0.226234	0.204056	0.215145	0.0156822	0.0410494	0	0.0205247	0.0290263	0	0	0	0	0	0	0	0	2.71637	2.06846	2.39241	0.458142	0	0.356276	0.178138	0.251925	0	0	0	0	#DIV/0!	11.12	#DIV/0!	1.31323	#DIV/0!	2.17727	#DIV/0!
TRIAE_CS42_1DL_TGACv1_061817_AA0203820.1	Peptidoglycan-binding lysine domain domain containing protein	0	0	0	0	4.68334	5.39572	5.03953	0.503729	0.56044	0.551851	0.556145	0.00607334	1.45953	1.425	1.44226	0.0244164	0	0	0	0	6.76729	6.6569	6.71209	0.0780575	0	0	0	0	0.72909	0.62912	0.679105	0.0706895	#DIV/0!	1.33189	9.88374	1.01658	4.65386	1.67256	7.42084
TRIAE_CS42_4DS_TGACv1_362070_AA1176390.1	Peptidyl-prolyl cis-trans isomerase	0	0	0	0	3.25119	3.24395	3.24757	0.00511945	1.69238	1.85755	1.77496	0.116793	3.22874	3.15112	3.18993	0.0548856	0.353144	0.354463	0.353803	0.000932674	13.3539	13.1891	13.2715	0.116531	0.722589	0.725062	0.723826	0.00174868	0	0	0	0	#DIV/0!	4.08659	#DIV/0!	1.0125	4.16044	10.0239	#DIV/0!
TRIAE_CS42_4BS_TGACv1_329503_AA1102020.1	Peptidyl-prolyl cis-trans isomerase	0	0	0	0	1.83183	1.823	1.82742	0.00624375	0.62662	0.504411	0.565516	0.0864148	1.50737	1.32594	1.41665	0.12829	0.217943	0.131254	0.174598	0.0612984	4.2288	3.75328	3.99104	0.336243	0.535041	0	0.26752	0.378331	0	0	0	0	#DIV/0!	2.18398	#DIV/0!	1.12669	2.81723	2.16362	#DIV/0!
TRIAE_CS42_7DS_TGACv1_621762_AA2025470.2	Peptidyl-prolyl cis-trans isomerase	0	0	0	0	0.589175	0	0.294588	0.41661	0	0	0	0	0	0	0	0	0	0	0	0	1.45692	1.20414	1.33053	0.178742	3.80069	0	1.90034	2.68749	0	0	0	0	#DIV/0!	4.51659	#DIV/0!	1.20993	#DIV/0!	1.03594	#DIV/0!
TRIAE_CS42_2BL_TGACv1_130998_AA0421050.2	Peptidylprolyl isomerase	0	0	0	0	0.574692	0	0.287346	0.406369	0	0	0	0	0	0	0	0	0	0	0	0	5.93663	3.93851	4.93757	1.41288	1.26225	1.23397	1.24811	0.019997	0.00808885	1.03851e-05	0.00404962	0.00571234	#DIV/0!	17.1834	1219.27	1.50733	#DIV/0!	4.65022	70.9563
TRIAE_CS42_5AL_TGACv1_374638_AA1205130.2	Peptidylprolyl isomerase	0	0	0	0	0	0	0	0	0	0	0	0	0	1.28093	0.640465	0.905754	0	1.26774	0.63387	0.896428	2.7137	4.19139	3.45254	1.04488	0	2.26186e-05	1.13093e-05	1.59938e-05	0	0	0	0	#DIV/0!	#DIV/0!	#DIV/0!	0.647446	5.39068	3.45254	#DIV/0!
TRIAE_CS42_2DL_TGACv1_157916_AA0501630.1	Peptidyl-tRNA hydrolase	0	0	0	0	0.189284	0.0959452	0.142615	0.0660005	0.161872	0.0829239	0.122398	0.0558247	0.375971	0	0.187985	0.265852	0	0	0	0	1.54567	1.6355	1.59058	0.0635194	0	0	0	0	0	0	0	0	#DIV/0!	11.153	#DIV/0!	0.945075	8.46121	1.44797	#DIV/0!
TRIAE_CS42_2BS_TGACv1_146806_AA0473250.1	Peroxidase	0	0	0	0	0.328783	0.325938	0.32736	0.00201172	0.137475	0.140852	0.139163	0.0023879	0.319306	0.325824	0.322565	0.00460892	0.267777	0.268777	0.268277	0.000707107	5.04905	5.33984	5.19444	0.20562	0	0	0	0	0	0	0	0	#DIV/0!	15.8677	#DIV/0!	0.945543	16.1036	4.86708	#DIV/0!
TRIAE_CS42_2DS_TGACv1_177840_AA0585640.1	Peroxidase	0	0	0	0	0.140222	0.138154	0.139188	0.0014623	0	0	0	0	0	0	0	0	0.227003	0.227851	0.227427	0.000599627	2.5171	2.68368	2.60039	0.11779	0	0	0	0	0	0	0	0	#DIV/0!	18.6826	#DIV/0!	0.937929	#DIV/0!	2.4612	#DIV/0!
TRIAE_CS42_2DS_TGACv1_178485_AA0596270.1	Peroxidase	0	0	0	0	0.0662936	0.0672065	0.0667501	0.000645518	0.0566932	0	0.0283466	0.0400881	0	0	0	0	0.110428	0.11084	0.110634	0.000291328	3.04321	2.92628	2.98475	0.082682	0	0	0	0	0	0	0	0	#DIV/0!	44.7152	#DIV/0!	1.03996	#DIV/0!	2.91799	#DIV/0!
TRIAE_CS42_3B_TGACv1_222064_AA0756540.1	Peroxiredoxin-2F	0	0	0	0	2.15445	2.42862	2.29154	0.193867	2.78556	1.67531	2.23043	0.785065	3.63515	3.4637	3.54942	0.121233	0.87535	0.896045	0.885698	0.0146336	6.06252	5.74864	5.90558	0.221947	0.386885	0.614625	0.500755	0.161036	0	0	0	0	#DIV/0!	2.57713	#DIV/0!	1.0546	1.66381	3.61405	#DIV/0!
TRIAE_CS42_2DL_TGACv1_163197_AA0564210.1	Peroxisomal (S)-2-hydroxy-acid oxidase GLO3	0	0	0	0	0.423346	0.605807	0.514576	0.129019	0.0905096	0.0927323	0.091621	0.00157169	0.157666	0.160884	0.159275	0.00227547	1.87252	1.07075	1.47164	0.566937	1.59203	1.60034	1.59619	0.00587606	0	0	0	0	0	0	0	0	#DIV/0!	3.10194	#DIV/0!	0.994807	10.0216	1.08161	#DIV/0!
TRIAE_CS42_4DL_TGACv1_343398_AA1133960.9	PHD and RING finger domain-containing protein 1 RING H2	0	0	0	0	0.553967	0.164212	0.35909	0.275598	0.112783	1.80374	0.958261	1.19569	0	0	0	0	0.198073	0.743214	0.470643	0.385473	1.54148	1.62734	1.58441	0.0607122	0	1.66298	0.83149	1.1759	0	0	0	0	#DIV/0!	4.4123	#DIV/0!	0.947239	#DIV/0!	1.22532	#DIV/0!
TRIAE_CS42_7AL_TGACv1_557946_AA1788190.1	Phosphate/phosphoenolpyruvate translocator protein-like	0	0	0	0	0	0.897622	0.448811	0.634715	0.478522	0.412732	0.445627	0.0465206	0	0	0	0	0	0.227603	0.113801	0.16094	2.64229	2.20616	2.42422	0.30839	0.176507	0	0.0882535	0.124809	0	0	0	0	#DIV/0!	5.40144	#DIV/0!	1.19769	#DIV/0!	1.97541	#DIV/0!
TRIAE_CS42_1BL_TGACv1_030641_AA0096770.2	Phosphatidylinositol N-acetylglucosaminyltransferase subunit P-related	0	0	0	0	0	0	0	0	0	0	0	0	0	0	0	0	0	0	0	0	1.11102	1.67521	1.39311	0.398943	0	0	0	0	0	0	0	0	#DIV/0!	#DIV/0!	#DIV/0!	0.663212	#DIV/0!	1.39311	#DIV/0!
TRIAE_CS42_1BS_TGACv1_050697_AA0174520.1	phosphatidylinositolglycan-related	0	0	0	0	3.77159	1.65461	2.7131	1.49693	1.21961	1.77662	1.49812	0.393866	1.42535	0.756288	1.09082	0.473098	0.173608	0.199616	0.186612	0.0183904	4.15336	4.18017	4.16676	0.0189575	0.80487	0.829518	0.817194	0.0174288	0.432158	0	0.216079	0.305582	#DIV/0!	1.53579	19.2835	0.993586	3.81985	1.45366	12.5561
TRIAE_CS42_2BS_TGACv1_147703_AA0486730.3	Phosphoglycerate mutase-like protein	0	0	0	0	0.606202	1.18395	0.895076	0.40853	0.708253	1.22044	0.964346	0.362171	1.63814	0.862476	1.25031	0.548477	0.333418	0.734871	0.534145	0.28387	2.68108	4.30057	3.49083	1.14515	0	0.993568	0.496784	0.702559	0	0	0	0	#DIV/0!	3.90003	#DIV/0!	0.623424	2.79197	2.59575	#DIV/0!
TRIAE_CS42_5BL_TGACv1_405377_AA1326060.1	phosphoglycerate mutase-like protein 4	0	0	0	0	0.0857965	0.086978	0.0863872	0.000835447	0.660346	0.676563	0.668454	0.0114672	0.0852081	0.0890916	0.0871499	0.00274605	0.142915	0.143448	0.143181	0.000376888	1.05096	1.16379	1.10737	0.0797829	0.125291	0.125754	0.125523	0.00032739	0	0	0	0	#DIV/0!	12.8187	#DIV/0!	0.90305	12.7066	1.02099	#DIV/0!
TRIAE_CS42_1BL_TGACv1_030780_AA0100660.2	Phospholipase D zeta1	0	0	0	0	0.898765	1.92069e-05	0.449392	0.635509	0.0870943	0	0.0435471	0.061585	4.42868e-08	0	2.21434e-08	3.13155e-08	1.22637	0	0.613185	0.867175	3.2245	1.63538	2.42994	1.12368	3.062	3.07158	3.06679	0.00677408	0	0	0	0	#DIV/0!	5.40717	#DIV/0!	1.97171	1.09737e+08	1.98055	#DIV/0!
TRIAE_CS42_7DL_TGACv1_606962_AA2010770.1	Phosphomannomutase/phosphoglucomutase glycogenolysis	0	0	0	0	0	0	0	0	0	0	0	0	4.7898	0	2.3949	3.3869	0	0	0	0	4.14558	3.1254	3.63549	0.721376	0	0	0	0	0	0	0	0	#DIV/0!	#DIV/0!	#DIV/0!	1.32642	1.51801	3.63549	#DIV/0!
TRIAE_CS42_2DS_TGACv1_177333_AA0573930.1	Phosphotransferase	0	0	0	0	0.332997	0.337582	0.33529	0.00324208	0.189849	0.194511	0.19218	0.00329653	0.165357	0.168732	0.167044	0.00238649	0.138671	0.139189	0.13893	0.000366281	1.7651	1.77431	1.76971	0.00651245	0.607854	0.610103	0.608978	0.00159028	0	0	0	0	#DIV/0!	5.27814	#DIV/0!	0.994809	10.5942	1.43442	#DIV/0!
TRIAE_CS42_5BL_TGACv1_407563_AA1358010.1	Phytosulfokine 2	0	0	0	0	4.14273	8.39481	6.26877	3.00667	10.3628	10.3847	10.3738	0.0154856	8.22646	0	4.11323	5.81699	3.51558	3.254	3.38479	0.184965	7.39743	7.88716	7.64229	0.346291	0	0	0	0	0	0	0	0	#DIV/0!	1.21911	#DIV/0!	0.937908	1.85798	1.37352	#DIV/0!
TRIAE_CS42_7BS_TGACv1_594052_AA1955780.1	Phytosulfokine receptor 1	0	0	0	0	0	0.0666595	0.0333297	0.0471354	0	0.172838	0.086419	0.122215	0	0	0	0	0	0	0	0	2.59991	3.01117	2.80554	0.290805	0	0	0	0	0	0	0	0	#DIV/0!	84.1752	#DIV/0!	0.863422	#DIV/0!	2.77221	#DIV/0!
TRIAE_CS42_5DL_TGACv1_433000_AA1397500.1	Phytosulfokine receptor 2 homolog of LRK2	0	0	0	0	0.531721	0.539043	0.535382	0.00517744	0	0	0	0	0	0	0	0	0.221427	0.148169	0.184798	0.0518012	2.51377	2.52688	2.52032	0.00927017	0	0	0	0	0	0	0	0	#DIV/0!	4.70753	#DIV/0!	0.994812	#DIV/0!	1.98494	#DIV/0!
TRIAE_CS42_5AS_TGACv1_393418_AA1272290.1	plant intracellular Ras-group-related LRR protein 5-like	0	0	0	0	0.922336	0.731691	0.827014	0.134806	0	0	0	0	0.475585	0.485293	0.480439	0.00686459	0.10131	0	0.050655	0.071637	2.80643	2.28263	2.54453	0.370383	0.305945	0.214099	0.260022	0.0649449	0	0	0	0	#DIV/0!	3.07677	#DIV/0!	1.22947	5.29626	1.71752	#DIV/0!
TRIAE_CS42_2DL_TGACv1_159367_AA0537200.1	Plastid division protein PDV2	0	0	0	0	3.95996	4.91239	4.43618	0.67347	0.769945	0.693932	0.731939	0.0537493	0	0	0	0	1.3191	1.32303	1.32106	0.00277893	5.91803	6.21815	6.06809	0.212217	0	0	0	0	0	0	0	0	#DIV/0!	1.36787	#DIV/0!	0.951735	#DIV/0!	1.63191	#DIV/0!
TRIAE_CS42_3AS_TGACv1_210945_AA0681930.1	P-loop containing nucleoside triphosphate hydrolase superfamily protein NOA1	0	0	0	0	11.6585	12.1881	11.9233	0.374484	0	0	0	0	3.18227	2.89836	3.04031	0.200755	0	0	0	0	65.7784	66.2381	66.0083	0.325057	0	0	0	0	0	0	0	0	#DIV/0!	5.53607	#DIV/0!	0.99306	21.711	54.085	#DIV/0!
TRIAE_CS42_1BL_TGACv1_031146_AA0108660.2	P-loop containing nucleoside triphosphate hydrolases superfamily protein	0	0	0	0	0	1.60743	0.803715	1.13662	1.09159	2.53706e-10	0.545795	0.771871	0	0.82643	0.413215	0.584374	0.97137	0.854935	0.913153	0.082332	2.0108	1.7862	1.8985	0.158816	0	0	0	0	0	0	0	0	#DIV/0!	2.36216	#DIV/0!	1.12574	4.59446	1.09479	#DIV/0!
TRIAE_CS42_7AL_TGACv1_558221_AA1791300.5	Poly(ADP-ribose) polymerase	0	0	0	0	3.86242	4.96297	4.4127	0.778206	4.41484	4.81171	4.61327	0.280629	0.206968	1.8728	1.03988	1.17792	3.37539	3.26313	3.31926	0.0793798	9.45065	10.045	9.74782	0.420269	8.25337e-10	0	4.12669e-10	5.83601e-10	0	0	0	0	#DIV/0!	2.20904	#DIV/0!	0.940831	9.37395	5.33513	#DIV/0!
TRIAE_CS42_1DS_TGACv1_080161_AA0241920.2	Poly(ADP-ribose) polymerase	0	0	0	0	0	0.851987	0.425994	0.602446	1.14477	5.23472e-10	0.572385	0.809475	0.98706	0.53125	0.759155	0.322306	0	0	0	0	1.83433	1.96095	1.89764	0.0895339	0	0	0	0	0	2.74298e-10	1.37149e-10	1.93958e-10	#DIV/0!	4.45462	1.38363e+10	0.935429	2.49967	1.47165	3.10606e+09
TRIAE_CS42_7BS_TGACv1_592133_AA1931380.2	Polyadenylate-binding protein	0	0	0	0	0	0.324415	0.162208	0.229396	1.43161	1.82789	1.62975	0.280212	0	0	0	0	0.647363	0.631743	0.639553	0.011045	1.44581	1.29816	1.37199	0.104404	0	0	0	0	0	0	0	0	#DIV/0!	8.45821	#DIV/0!	1.11374	#DIV/0!	1.20978	#DIV/0!
TRIAE_CS42_5DS_TGACv1_457330_AA1485260.1	Polyamine transporter	0	0	0	0	3.18386	2.56007	2.87197	0.441086	2.96604	1.86716	2.4166	0.777025	1.184	1.48661	1.3353	0.213978	0.843079	1.83572	1.3394	0.701903	3.90588	4.27848	4.09218	0.263468	0.435165	0	0.217583	0.307708	0	0	0	0	#DIV/0!	1.42487	#DIV/0!	0.912913	3.0646	1.22021	#DIV/0!
TRIAE_CS42_2DS_TGACv1_178392_AA0594900.1	Polygalacturonase inhibitor 1	0	0	0	0	0.723534	0.439822	0.581678	0.200615	0.476968	0.588364	0.532666	0.0787689	0.67234	0.768863	0.720602	0.0682521	0	0.0518064	0.0259032	0.0366327	1.98883	2.64213	2.31548	0.461953	0.180995	0.181665	0.18133	0.000473762	0	0	0	0	#DIV/0!	3.98069	#DIV/0!	0.752737	3.21326	1.7338	#DIV/0!
TRIAE_CS42_2BS_TGACv1_146745_AA0471910.1	Polygalacturonase inhibitor 1	0	0	0	0	7.08032	7.3702	7.22526	0.204976	0.208468	0.11556	0.162014	0.0656959	2.12294	2.26406	2.1935	0.0997869	0.152271	0.101893	0.127082	0.0356226	21.6821	21.8533	21.7677	0.121057	0	0	0	0	0	0	0	0	#DIV/0!	3.01272	#DIV/0!	0.992166	9.92373	14.5424	#DIV/0!
TRIAE_CS42_7DS_TGACv1_624937_AA2064000.1	post-GPI attachment to proteins factor 3-like	0	0	0	0	1.68298	1.43846	1.56072	0.172902	1.26887	0.344711	0.80679	0.653479	1.28777	0.607882	0.947826	0.480753	0.331309	0.109783	0.220546	0.156643	4.56447	3.26501	3.91474	0.918857	0	0	0	0	0	0	0	0	#DIV/0!	2.50829	#DIV/0!	1.398	4.13023	2.35402	#DIV/0!
TRIAE_CS42_5AL_TGACv1_375655_AA1225200.2	PPPDE thiol peptidase family protein, putative PPPDE family	0	0	0	0	0.224087	0.371049	0.297568	0.103918	0.194663	0.583475	0.389069	0.274932	0.378552	0.313428	0.34599	0.0460496	0.121787	0.236468	0.179127	0.0810917	2.09357	2.24028	2.16692	0.10374	0	0	0	0	0	0	0	0	#DIV/0!	7.28212	#DIV/0!	0.934513	6.26297	1.86936	#DIV/0!
TRIAE_CS42_1AL_TGACv1_001672_AA0033880.3	Probable 1-acyl-sn-glycerol-3-phosphate acyltransferase 5	0	0	0	0	0	0	0	0	0	0.604966	0.302483	0.427776	0	0	0	0	0	1.06946	0.53473	0.756222	2.05979	1.51866	1.78923	0.382637	0	0	0	0	0	0	0	0	#DIV/0!	#DIV/0!	#DIV/0!	1.35632	#DIV/0!	1.78923	#DIV/0!
TRIAE_CS42_2DL_TGACv1_158960_AA0529570.1	Probable carboxylesterase 15	0	0	0	0	0	0	0	0	1.01629	1.04125	1.02877	0.0176494	0.372706	0.380315	0.37651	0.00538038	0.104186	0.104575	0.104381	0.000275065	1.29031	1.29704	1.29367	0.00475883	0	0	0	0	0	0	0	0	#DIV/0!	#DIV/0!	#DIV/0!	0.994811	3.43596	1.29367	#DIV/0!
TRIAE_CS42_1DL_TGACv1_062733_AA0218890.2	Probable protein phosphatase 2C	0	0	0	0	0	0	0	0	0	0	0	0	0	0	0	0	0	0	0	0	2.85363	2.86851	2.86107	0.0105217	0	0	0	0	0	0	0	0	#DIV/0!	#DIV/0!	#DIV/0!	0.994813	#DIV/0!	2.86107	#DIV/0!
TRIAE_CS42_1AL_TGACv1_002610_AA0043610.1	Probable sodium/metabolite cotransporter BASS1, chloroplastic	0	0	0	0	0	0	0	0	0	0	0	0	0.599308	0.673655	0.636481	0.0525713	0	0	0	0	1.13171	1.00604	1.06888	0.0888621	0	0	0	0	0	0	0	0	#DIV/0!	#DIV/0!	#DIV/0!	1.12492	1.67935	1.06888	#DIV/0!
TRIAE_CS42_1DL_TGACv1_062495_AA0215350.2	Proline iminopeptidase	0	0	0	0	0	0.789624	0.394812	0.558348	0	0	0	0	0	0	0	0	0	0	0	0	1.4933	2.41861	1.95596	0.654293	0	0	0	0	0	0	0	0	#DIV/0!	4.95414	#DIV/0!	0.617421	#DIV/0!	1.56114	#DIV/0!
TRIAE_CS42_1BL_TGACv1_031980_AA0123700.2	Protease Do-like 10	0	0	0	0	0	0.142805	0.0714025	0.100978	0	0.227228	0.113614	0.160674	0	0	0	0	0.0305883	0	0.0152941	0.0216292	2.67125	2.37104	2.52114	0.212281	0	0	0	0	0	0	0	0	#DIV/0!	35.3089	#DIV/0!	1.12662	#DIV/0!	2.44974	#DIV/0!
TRIAE_CS42_2BS_TGACv1_145858_AA0447360.2	Proteasome component (PCI) domain protein	0	0	0	0	0	0	0	0	0.509152	0	0.254576	0.360025	1.19997	0	0.599985	0.848507	0	0	0	0	1.9717	2.55397	2.26283	0.411727	0.691848	0	0.345924	0.48921	0	0	0	0	#DIV/0!	#DIV/0!	#DIV/0!	0.772014	3.77149	2.26283	#DIV/0!
TRIAE_CS42_U_TGACv1_640790_AA2074480.1	Protein argonaute 1A miRNA 21 bp	0	0	0	0	0.64647	0.768953	0.707712	0.0866086	5.44638	5.853	5.64969	0.287524	0.257156	0.254436	0.255796	0.00192333	0	0	0	0	2.00019	1.99293	1.99656	0.0051336	2.79162	3.76785	3.27974	0.690299	0	0	0	0	#DIV/0!	2.82115	#DIV/0!	1.00364	7.80528	1.28885	#DIV/0!
TRIAE_CS42_3B_TGACv1_223871_AA0788720.5	Protein argonaute 4A miRNA 24 bp	0	0	0	0	0	0.680782	0.340391	0.481386	0	0	0	0	0	0	0	0	0	0	0	0	2.12458	1.96038	2.04248	0.116107	0	0	0	0	0	0	0	0	#DIV/0!	6.00039	#DIV/0!	1.08376	#DIV/0!	1.70209	#DIV/0!
TRIAE_CS42_5DL_TGACv1_432944_AA1395540.1	Protein AUXIN RESPONSE 4	0	0	0	0	0	0	0	0	0	0	0	0	0	0	0	0	0	0	0	0	1.08142	1.34658	1.214	0.187496	0	0	0	0	0	0	0	0	#DIV/0!	#DIV/0!	#DIV/0!	0.803086	#DIV/0!	1.214	#DIV/0!
TRIAE_CS42_7DS_TGACv1_621871_AA2028250.1	Protein BOLA4	0	0	0	0	0	0.603051	0.301526	0.426421	0	1.63059	0.815295	1.153	1.69617	2.10983	1.903	0.292502	0	0	0	0	4.99911	2.61353	3.80632	1.68686	0	0	0	0	0	0	0	0	#DIV/0!	12.6235	#DIV/0!	1.91278	2.00017	3.50479	#DIV/0!
TRIAE_CS42_3B_TGACv1_224189_AA0793610.4	Protein CHROMATIN REMODELING 8 doi: 10.3389/fpls.2015.00114	0	0	0	0	0.492737	0.30545	0.399093	0.132432	0	0	0	0	0	0	0	0	0	0	0	0	1.92885	1.05712	1.49299	0.616406	0.409617	0	0.204809	0.289643	0	0	0	0	#DIV/0!	3.74094	#DIV/0!	1.82463	#DIV/0!	1.09389	#DIV/0!
TRIAE_CS42_7AS_TGACv1_569674_AA1821540.1	Protein DETOXIFICATION	0	0	0	0	0.561702	0.339501	0.450601	0.15712	0	0	0	0	1.14032	1.11511	1.12772	0.0178262	0	0	0	0	2.46925	1.82467	2.14696	0.455787	0	0	0	0	0	0	0	0	#DIV/0!	4.76465	#DIV/0!	1.35326	1.90381	1.69636	#DIV/0!
TRIAE_CS42_2AL_TGACv1_094969_AA0305350.1	Protein DETOXIFICATION	0	0	0	0	0	0	0	0	0	0.187669	0.0938345	0.132702	0.212869	0	0.106435	0.150521	0	0	0	0	1.90379	0.955726	1.42976	0.670382	0	0	0	0	0	0	0	0	#DIV/0!	#DIV/0!	#DIV/0!	1.99198	13.4332	1.42976	#DIV/0!
TRIAE_CS42_2AL_TGACv1_093753_AA0286070.3	Protein DJ-1 homolog D	0	0	0	0	3.77903e-05	0	1.88952e-05	2.67218e-05	1.27727	0	0.638635	0.903166	0	0.581113	0.290556	0.410909	0	0	0	0	1.35911	2.2343	1.79671	0.618853	0	0	0	0	0	0	0	0	#DIV/0!	95088.2	#DIV/0!	0.608293	6.18367	1.79669	#DIV/0!
TRIAE_CS42_7BS_TGACv1_592551_AA1940220.1	Protein DOMAIN MEMBRANE PROTEIN DMP10	0	0	0	0	0.101669	0.10307	0.10237	0.000990657	2.95617	3.11785	3.03701	0.114325	0.436524	0.618201	0.527362	0.128465	0.169355	0.254981	0.212168	0.0605467	1.48566	1.4934	1.48953	0.00547301	0.222706	0.22353	0.223118	0.000582656	0	0	0	0	#DIV/0!	14.5505	#DIV/0!	0.994817	2.82449	1.38716	#DIV/0!
TRIAE_CS42_6DL_TGACv1_527864_AA1709360.1	Protein EXORDIUM-like 1	0	0	0	0	0.0662936	0.0672065	0.0667501	0.000645518	0.0566932	0.0580855	0.0573893	0.000984505	0.724228	0.67183	0.698029	0.037051	0	0	0	0	1.88046	1.89027	1.88536	0.00693672	0	0	0	0	0	0	0	0	#DIV/0!	28.2451	#DIV/0!	0.99481	2.70098	1.81861	#DIV/0!
TRIAE_CS42_5DS_TGACv1_457565_AA1487840.1	PROTEIN Expansin-B3 Aegilops Beta-expansin (TaEXPB1) B7	0	0	0	0	0	0	0	0	0	0	0	0	0	0	0	0	0	0	0	0	3.25559	4.5916	3.92359	0.944702	0	0	0	0	0	0	0	0	#DIV/0!	#DIV/0!	#DIV/0!	0.709032	#DIV/0!	3.92359	#DIV/0!
TRIAE_CS42_6BL_TGACv1_499706_AA1589570.1	protein FAM136A	0	0	0	0	2.26255	2.33329	2.29792	0.0500207	0.549405	0.411497	0.480451	0.0975157	4.1579	4.33136	4.24463	0.122655	0.251255	0.252193	0.251724	0.000663266	7.85764	7.97064	7.91414	0.0799031	0	0	0	0	0.299327	0.302197	0.300762	0.0020294	#DIV/0!	3.44405	26.3136	0.985823	1.86451	5.61622	7.64033
TRIAE_CS42_6DS_TGACv1_543644_AA1742560.2	Protein FLX-like 2	0	0	0	0	1.20392	1.0877	1.14581	0.08218	1.74402	1.47466	1.60934	0.190466	1.08311	1.15996	1.12154	0.0543412	0	0	0	0	4.75012	3.62165	4.18588	0.797949	0	0	0	0	0	0	0	0	#DIV/0!	3.65321	#DIV/0!	1.31159	3.73228	3.04007	#DIV/0!
TRIAE_CS42_7AL_TGACv1_557728_AA1785370.1	Protein GLUTAMINE DUMPER 1	0	0	0	0	0	0	0	0	1.39929	1.91154	1.65542	0.362215	0.108335	0.110546	0.10944	0.00156341	0.454259	0.455955	0.455107	0.00119925	1.50022	1.50805	1.50413	0.00553665	0	0	0	0	0	0	0	0	#DIV/0!	#DIV/0!	#DIV/0!	0.994808	13.7439	1.50413	#DIV/0!
TRIAE_CS42_3DL_TGACv1_249262_AA0843490.2	Protein HESO1	0	0	0	0	0.50856	0.612713	0.560636	0.0736473	0.866207	0.97598	0.921094	0.0776212	0.545387	0	0.272693	0.385647	1.01579	1.23429	1.12504	0.154503	1.95241	1.82418	1.88829	0.0906723	0.662751	1.33422	0.998485	0.4748	0	0	0	0	#DIV/0!	3.36813	#DIV/0!	1.07029	6.92461	1.32766	#DIV/0!
TRIAE_CS42_2DS_TGACv1_179360_AA0606510.2	Protein kinase domain containing protein	0	0	0	0	0	0	0	0	1.055	0.768835	0.911917	0.202349	0	0	0	0	0.707909	0.643399	0.675654	0.0456155	1.2742	1.57714	1.42567	0.214211	0.112805	0	0.0564025	0.0797652	0	0	0	0	#DIV/0!	#DIV/0!	#DIV/0!	0.807918	#DIV/0!	1.42567	#DIV/0!
TRIAE_CS42_2AL_TGACv1_093124_AA0272540.1	Protein kinase G11A	0	0	0	0	1.09166	1.1067	1.09918	0.0106349	0.933574	0.956501	0.945037	0.0162118	0	0	0	0	0	1.54046	0.77023	1.08927	2.93692	3.25821	3.09757	0.227186	0	0	0	0	0	0	0	0	#DIV/0!	2.81807	#DIV/0!	0.901391	#DIV/0!	1.99839	#DIV/0!
TRIAE_CS42_5BL_TGACv1_404161_AA1287570.1	protein kinase-related	0	0	0	0	0	0	0	0	0	0.318778	0.159389	0.22541	0	0	0	0	0	9.229e-06	4.6145e-06	6.52589e-06	3.73784	3.55771	3.64778	0.127371	0	1.70741	0.853705	1.20732	0	0	0	0	#DIV/0!	#DIV/0!	#DIV/0!	1.05063	#DIV/0!	3.64778	#DIV/0!
TRIAE_CS42_1AL_TGACv1_002992_AA0046990.1	Protein LIGHT-DEPENDENT SHORT HYPOCOTYLS 5	0	0	0	0	0.677401	0.431572	0.554486	0.173827	0.424737	0.497334	0.461035	0.0513338	1.26837	1.22236	1.24537	0.032534	0.295467	0.314916	0.305191	0.0137525	4.04135	3.7633	3.90233	0.196611	0.362643	0.363985	0.363314	0.000948937	0	0	0	0	#DIV/0!	7.03773	#DIV/0!	1.07388	3.13348	3.34784	#DIV/0!
TRIAE_CS42_1DL_TGACv1_062362_AA0213270.2	Protein LOL1	0	0	0	0	0.857179	0.503453	0.680316	0.250122	0.475978	1.10739	0.791684	FALSE	0	0	0	0	1.69936	1.83322	1.76629	0.0946533	5.71785	4.19746	4.95766	1.07508	0.402906	0.228292	0.315599	0.123471	0	0	0	0	#DIV/0!	7.28728	#DIV/0!	1.36222	#DIV/0!	4.27734	#DIV/0!
TRIAE_CS42_3B_TGACv1_220967_AA0725350.1	Protein LURP-one-related 11	0	0	0	0	0	0	0	0	0	0	0	0	0	0	0	0	0	0	0	0	1.12564	1.13151	1.12858	0.00415072	0	0	0	0	0	0	0	0	#DIV/0!	#DIV/0!	#DIV/0!	0.994812	#DIV/0!	1.12858	#DIV/0!
TRIAE_CS42_U_TGACv1_641239_AA2089310.1	Protein LURP-one-related 8	0	0	0	0	0.0957638	0.0970826	0.0964232	0.000932532	0	0	0	0	0.190214	0.0970486	0.143631	0.0658779	0	0	0	0	1.64631	1.4894	1.56785	0.110952	0	0	0	0	0	0	0	0	#DIV/0!	16.2601	#DIV/0!	1.10535	10.9158	1.47143	#DIV/0!
TRIAE_CS42_3AS_TGACv1_211035_AA0683560.1	Protein NEGATIVE REGULATOR OF RESISTANCE	0	0	0	0	0	0.141062	0.070531	0.0997459	0.118995	0.243834	0.181415	0.0882745	0.424204	0.564049	0.494127	0.0988853	0.46356	0.465291	0.464426	0.001224	2.44217	2.52479	2.48348	0.0584212	0.914388	0.917771	0.916079	0.00239214	0	0	0	0	#DIV/0!	35.2112	#DIV/0!	0.967276	5.026	2.41295	#DIV/0!
TRIAE_CS42_7AS_TGACv1_569032_AA1805220.3	Protein NLP2	0	0	0	0	0	0	0	0	0	0	0	0	0	1.78437e-09	8.92185e-10	1.26174e-09	0	0	0	0	0.792204	1.38113	1.08667	0.416434	0	0.57209	0.286045	0.404529	0	0	0	0	#DIV/0!	#DIV/0!	#DIV/0!	0.573591	1.21798e+09	1.08667	#DIV/0!
TRIAE_CS42_7BS_TGACv1_592698_AA1943280.2	Protein NRT1/ PTR FAMILY 3.1	0	0	0	0	0	0.301153	0.150577	0.212947	0	0	0	0	0	0	0	0	1.81842	1.82521	1.82181	0.00480126	9.37436	10.3443	9.85933	0.685851	0	1.57199	0.785995	1.11156	0	0	0	0	#DIV/0!	65.4772	#DIV/0!	0.906234	#DIV/0!	9.70875	#DIV/0!
TRIAE_CS42_6AS_TGACv1_486077_AA1556420.1	Protein phosphatase 2C and cyclic nucleotide-binding/kinase domain-containing protein	0	0	0	0	0.870914	0	0.435457	0.615829	1.35206	1.28495	1.31851	0.0474539	0	2.06142	1.03071	1.45764	0.957801	5.55675e-09	0.478901	0.677268	2.14716	1.18637	1.66676	0.679381	0.840736	0	0.420368	0.59449	0	1.1558e-05	5.779e-06	8.17274e-06	#DIV/0!	3.82762	288418	1.80986	1.6171	1.23131	75351.6
TRIAE_CS42_2AL_TGACv1_092899_AA0266500.5	Protein PYRICULARIA ORYZAE RESISTANCE 21	0	0	0	0	1.33747	2.03512	1.68629	0.493313	0.669966	1.27171	0.970838	0.425497	1.02307	1.00312	1.01309	0.0141068	0.206753	0.718077	0.462415	0.361561	2.29929	3.41538	2.85733	0.789195	1.17013	2.03764	1.60389	0.613422	0	0	0	0	#DIV/0!	1.69445	#DIV/0!	0.673216	2.8204	1.17104	#DIV/0!
TRIAE_CS42_U_TGACv1_643598_AA2133430.1	Protein REVERSION-TO-ETHYLENE SENSITIVITY1	0	0	0	0	8.68777	6.01519	7.35148	1.8898	2.04793	1.4016	1.72477	0.457024	0.913741	1.71666	1.3152	0.567749	5.8434	3.71998	4.78169	1.50148	8.5477	11.2615	9.9046	1.91895	0	0	0	0	0	0	0	0	#DIV/0!	1.34729	#DIV/0!	0.75902	7.53087	2.55312	#DIV/0!
TRIAE_CS42_7AS_TGACv1_571206_AA1845920.3	protein S-acyltransferase 7	0	0	0	0	0	0	0	0	0	0	0	0	0	0	0	0	0	0	0	0	2.45333	1.98016	2.21674	0.334582	0	0	0	0	0	0	0	0	#DIV/0!	#DIV/0!	#DIV/0!	1.23896	#DIV/0!	2.21674	#DIV/0!
TRIAE_CS42_1DL_TGACv1_062241_AA0211190.1	Protein SRC2 homolog	0	0	0	0	0	0	0	0	0.532665	0.613965	0.573315	0.0574878	0	0	0	0	0	0	0	0	2.67697	3.14185	2.90941	0.32872	0	0	0	0	0	0	0	0	#DIV/0!	#DIV/0!	#DIV/0!	0.852036	#DIV/0!	2.90941	#DIV/0!
TRIAE_CS42_6DL_TGACv1_527336_AA1702400.1	Protein WAX2	0	0	0	0	0.531281	0.411958	0.471619	0.0843741	0	0	0	0	0.153548	0.319793	0.236671	0.117553	0.171459	0	0.0857295	0.12124	3.3373	3.6324	3.48485	0.208667	0	0	0	0	0	0	0	0	#DIV/0!	7.38911	#DIV/0!	0.918759	14.7245	3.01323	#DIV/0!
TRIAE_CS42_5BL_TGACv1_404429_AA1299570.1	Protein WVD2-like 3	0	0	0	0	2.69277	0.682463	1.68762	1.4215	1.15141	3.53905	2.34523	1.68832	0.668576	0.682224	0.6754	0.00965059	3.92477	3.93943	3.9321	0.0103662	9.83711	7.56172	8.69942	1.60894	0	0	0	0	0	0	0	0	#DIV/0!	5.15485	#DIV/0!	1.30091	12.8804	7.0118	#DIV/0!
TRIAE_CS42_2BS_TGACv1_146205_AA0458810.1	pseudouridine synthase	0	0	0	0	0.914118	1.40458	1.15935	0.346809	1.00731	1.02691	1.01711	0.0138593	2.40093	2.69663	2.54878	0.209091	0.0976651	0.0713667	0.0845159	0.0185958	4.22221	5.78752	5.00486	1.10684	0	0	0	0	0	0	0	0	#DIV/0!	4.31696	#DIV/0!	0.729537	1.96363	3.84552	#DIV/0!
TRIAE_CS42_3B_TGACv1_222779_AA0770480.2	Putative ABC transporter B family member 8	0	0	0	0	2.2888	1.72412	2.00646	0.399289	0	0	0	0	0.844517	2.55761	1.70106	1.21134	1.84964	1.53377	1.69171	0.223354	4.4078	4.16117	4.28449	0.174394	0	0	0	0	0	0	0	0	#DIV/0!	2.13535	#DIV/0!	1.05927	2.51871	2.27802	#DIV/0!
TRIAE_CS42_3DL_TGACv1_251288_AA0879720.2	Putative ADP-ribosylation factor GTPase-activating protein AGD11	0	0	0	0	0.966884	2.23707	1.60198	0.898157	1.61018	3.61257	2.61137	1.4159	0	1.54316e-07	7.7158e-08	1.09118e-07	0	0	0	0	3.78819	6.06008	4.92413	1.60647	0	0	0	0	0	0	0	0	#DIV/0!	3.07379	#DIV/0!	0.625106	6.38189e+07	3.32216	#DIV/0!
TRIAE_CS42_2AS_TGACv1_112179_AA0332470.1	Putative ADP-ribosylation factor GTPase-activating protein AGD11	0	0	0	0	0	0	0	0	0	0	0	0	0	0	0	0	0.27819	0.380928	0.329559	0.0726467	1.05692	1.07063	1.06378	0.00969443	0	0	0	0	0	0	0	0	#DIV/0!	#DIV/0!	#DIV/0!	0.987194	#DIV/0!	1.06378	#DIV/0!
TRIAE_CS42_2AS_TGACv1_113995_AA0363230.2	Putative AMP deaminase	0	0	0	0	0	0	0	0	0	0	0	0	0	0	0	0	0.435628	0.770133	0.60288	0.236531	1.91992	2.74003	2.32998	0.579905	0	0	0	0	0	0	0	0	#DIV/0!	#DIV/0!	#DIV/0!	0.700693	#DIV/0!	2.32998	#DIV/0!
TRIAE_CS42_4DS_TGACv1_361658_AA1171150.4	Putative E3 ubiquitin-protein ligase ARI1	0	0	0	0	0.20697	0.134633	0.170801	0.05115	0	0	0	0	0	6.88243e-07	3.44121e-07	4.86661e-07	0	0	0	0	1.66234	1.43066	1.5465	0.163822	0	0	0	0	0	0	0	0	#DIV/0!	9.05437	#DIV/0!	1.16194	4.49405e+06	1.3757	#DIV/0!
TRIAE_CS42_4DS_TGACv1_362243_AA1178130.2	Putative endonuclease or glycosyl hydrolase	0	0	0	0	0.61288	0.646379	0.62963	0.0236874	0.350715	0.352571	0.351643	0.00131239	0.726305	0.73635	0.731327	0.00710289	0.123017	0.123476	0.123247	0.000324562	2.22013	2.08582	2.15298	0.0949715	0.125822	0.126287	0.126055	0.000328805	0.0977029	0.0986394	0.0981711	0.000662206	#DIV/0!	3.41943	21.9308	1.06439	2.94393	1.52335	6.41359
TRIAE_CS42_U_TGACv1_642040_AA2110090.1	Putative endonuclease or glycosyl hydrolase	0	0	0	0	0.47791	0.434979	0.456445	0.0303568	0.43682	0.411653	0.424237	0.0177958	0.15825	0.127066	0.142658	0.0220504	0	0	0	0	1.54558	1.71419	1.62989	0.119225	0.0636544	0.0638899	0.0637721	0.000166524	0	0.050555	0.0252775	0.0357478	#DIV/0!	3.57083	64.4797	0.901639	11.4251	1.17344	18.0573
TRIAE_CS42_3AS_TGACv1_211390_AA0689650.1	Putative envelope ADP,ATP carrier protein chloroplastic	0	0	0	0	2.12585	2.25409	2.18997	0.0906794	0.4904	0.315034	0.402717	0.124002	7.46872	5.497	6.48286	1.39422	0	0	0	0	10.4197	9.34	9.87985	0.763463	0	0.356144	0.178072	0.251832	0.569244	0	0.284622	0.402516	#DIV/0!	4.51141	34.7122	1.1156	1.524	7.68988	7.69431
TRIAE_CS42_2AL_TGACv1_095873_AA0315400.1	Putative Ethephon-induced protein	0	0	0	0	0.324062	0.328524	0.326293	0.00315511	0.969963	0.709845	0.839904	0.183931	3.37931	2.79148	3.0854	0.415659	0.674753	1.21909	0.946921	0.384904	11.1421	20.4404	15.7912	6.57489	0	0	0	0	0	0	0	0	#DIV/0!	48.3959	#DIV/0!	0.545102	5.11806	15.465	#DIV/0!
TRIAE_CS42_7AS_TGACv1_570703_AA1839590.1	putative F-box domain, Leucine-rich repeat domain, L domain-like protein	0	0	0	0	0.663946	0.804449	0.734198	0.0993506	1.10788	1.00179	1.05483	0.075017	0.753116	0.650179	0.701647	0.0727875	0.498549	0.203029	0.350789	0.208964	2.2055	2.217	2.21125	0.00813173	0	0	0	0	0	0	0	0	#DIV/0!	3.01179	#DIV/0!	0.994813	3.15151	1.47705	#DIV/0!
TRIAE_CS42_7DL_TGACv1_605612_AA2007350.1	Putative G3BP-like protein	0	0	0	0	0.438632	0.597503	0.518068	0.112339	0	0	0	0	0.107608	0.329415	0.218511	0.156841	0	0.181159	0.0905795	0.128099	2.14211	2.98053	2.56132	0.592852	0	0	0	0	0	0	0	0	#DIV/0!	4.94399	#DIV/0!	0.718701	11.7217	2.04325	#DIV/0!
TRIAE_CS42_3AL_TGACv1_198086_AA0667910.2	Putative histone acetyltransferase HAC-like 1	0	0	0	0	0.734011	2.05139	1.3927	0.931528	0.951651	3.68654	2.3191	1.93386	1.93004	4.77351	3.35177	2.01064	3.72206	3.78458	3.75332	0.0442083	5.10437	6.60731	5.85584	1.06274	0	0	0	0	0	0	0	0	#DIV/0!	4.20467	#DIV/0!	0.772534	1.74709	4.46314	#DIV/0!
TRIAE_CS42_5BL_TGACv1_404654_AA1307470.1	Putative leaf thionin	0	0	0	0	0.163012	0.165257	0.164134	0.00158745	0	0	0	0	1.45704	1.48679	1.47192	0.0210364	0	0	0	0	3.36286	3.3804	3.37163	0.0124027	0	0	0	0	0	0	0	0	#DIV/0!	20.5419	#DIV/0!	0.994811	2.29064	3.2075	#DIV/0!
TRIAE_CS42_5DL_TGACv1_434500_AA1437020.2	Putative methyltransferase PMT2	0	0	0	0	0	0.0791282	0.0395641	0.0559521	0	0.236684	0.118342	0.167361	0	0	0	0	0.0804806	0.0594891	0.0699849	0.0148432	1.769	1.0216	1.3953	0.528492	0	0	0	0	0	0	0	0	#DIV/0!	35.2668	#DIV/0!	1.7316	#DIV/0!	1.35574	#DIV/0!
TRIAE_CS42_3AL_TGACv1_194072_AA0625930.1	Putative methyltransferase PMT23	0	0	0	0	0.396403	0.424901	0.410652	0.0201511	0.194013	0.170381	0.182197	0.0167103	0.354061	0.365425	0.359743	0.00803556	0.053986	0.108375	0.0811805	0.0384588	1.36505	1.46662	1.41583	0.0718208	0	0	0	0	0	0	0	0	#DIV/0!	3.44777	#DIV/0!	0.930746	3.93568	1.00518	#DIV/0!
TRIAE_CS42_3AL_TGACv1_194412_AA0632580.4	Putative methyltransferase PMT26	0	0	0	0	0	0	0	0	0	0	0	0	0.635428	0.69693	0.666179	0.0434885	0	0	0	0	1.14483	1.05849	1.10166	0.0610516	0	0	0	0	0	0	0	0	#DIV/0!	#DIV/0!	#DIV/0!	1.08157	1.6537	1.10166	#DIV/0!
TRIAE_CS42_1AL_TGACv1_001945_AA0037060.1	putative peptide methionine sulfoxide reductase MrsB	0	0	0	0	1.02576	0.583764	0.804762	0.312538	0.187974	0	0.093987	0.132918	0.654892	0.742512	0.698702	0.0619567	0.366137	0.183752	0.274944	0.128966	2.70809	1.76454	2.23631	0.667191	0	0	0	0	0.0726984	0.0733953	0.0730468	0.000492783	#DIV/0!	2.77885	30.6148	1.53473	3.20067	1.43155	11.0171
TRIAE_CS42_2AL_TGACv1_095597_AA0312580.1	putative protein of unknown function wound-induced	0	0	0	0	0	0	0	0	0	0	0	0	0	0	0	0	0	0	0	0	5.81209	7.35709	6.58459	1.09248	0	0	0	0	0	0	0	0	#DIV/0!	#DIV/0!	#DIV/0!	0.789998	#DIV/0!	6.58459	#DIV/0!
TRIAE_CS42_2AL_TGACv1_095064_AA0306500.1	Putative RNA-binding protein	0	0	0	0	0.778383	0	0.389192	0.5504	0	0.347446	0.173723	0.245681	0	0	0	0	0	0	0	0	2.70702	5.08791	3.89746	1.68354	0	0.651671	0.325836	0.460801	0	0	0	0	#DIV/0!	10.0143	#DIV/0!	0.53205	#DIV/0!	3.50827	#DIV/0!
TRIAE_CS42_3DS_TGACv1_273309_AA0930270.6	Putative ubiquitin-conjugating enzyme E2	0	0	0	0	0.276933	0	0.138466	0.195821	3.47947	1.03407	2.25677	1.72916	0.0316677	0	0.0158339	0.0223924	0	0	0	0	3.84723	4.27897	4.0631	0.305286	0	0	0	0	0	0	0	0	#DIV/0!	29.3436	#DIV/0!	0.899102	256.608	3.92463	#DIV/0!
TRIAE_CS42_1DS_TGACv1_081063_AA0257300.3	Putative ubiquitin-conjugating enzyme E2	0	0	0	0	2.87261	2.22088	2.54675	0.460843	3.80514	4.53113	4.16814	0.513352	2.00591	1.44111	1.72351	0.399374	0.200058	2.11646	1.15826	1.3551	4.96166	2.71272	3.83719	1.59024	0	0	0	0	0	0	0	0	#DIV/0!	1.5067	#DIV/0!	1.82904	2.22638	1.29045	#DIV/0!
TRIAE_CS42_3DS_TGACv1_271594_AA0903200.5	putative zinc finger	0	0	0	0	0	0	0	0	0	0	0	0	0.29898	0.297717	0.298349	0.000893076	0	0	0	0	0.796795	1.23204	1.01442	0.307765	0	0	0	0	0	0	0	0	#DIV/0!	#DIV/0!	#DIV/0!	0.646728	3.40011	1.01442	#DIV/0!
TRIAE_CS42_3B_TGACv1_220626_AA0712180.1	Putative ZOS12-10	0	0	0	0	0	0	0	0	0.442314	0.212614	0.327464	0.162422	0	0.746999	0.373499	0.528208	1.29232	0.864762	1.07854	0.302329	4.89038	4.96605	4.92821	0.0535068	0	0	0	0	0	0	0	0	#DIV/0!	#DIV/0!	#DIV/0!	0.984763	13.1947	4.92821	#DIV/0!
TRIAE_CS42_3AS_TGACv1_210637_AA0676130.1	random slug protein 5-like	0	0	0	0	2.04486	0	1.02243	1.44593	0.639237	0.47056	0.554898	0.119273	0.707011	0	0.353505	0.499932	0.354572	1.45455	0.904561	0.777802	2.40103	3.25457	2.8278	0.603544	0	0	0	0	0	0	0	0	#DIV/0!	2.76576	#DIV/0!	0.737741	7.99931	1.80537	#DIV/0!
TRIAE_CS42_3DL_TGACv1_251601_AA0882940.2	Ras-related protein RIC1	0	0	0	0	0	0	0	0	0	0	0	0	0	0	0	0	0	1.75411	0.877055	1.24034	1.8036	2.7195	2.26155	0.647639	0	0	0	0	0	0	0	0	#DIV/0!	#DIV/0!	#DIV/0!	0.66321	#DIV/0!	2.26155	#DIV/0!
TRIAE_CS42_5AL_TGACv1_375015_AA1213930.1	REBLAST FIRST Aegilops ADF-3 like	0	0	0	0	3.70248	3.75338	3.72793	0.0359917	0.326606	0.334627	0.330616	0.0056717	1.01145	1.0321	1.02177	0.0146018	0.106028	0.106424	0.106226	0.000280014	35.7452	36.6226	36.1839	0.620415	0.371812	0.373187	0.372499	0.000972272	0.527181	0.637626	0.582404	0.0780964	#DIV/0!	9.70616	62.1286	0.976042	35.4128	32.456	6.40094
TRIAE_CS42_7DS_TGACv1_621517_AA2017960.2	REBLAST NRT1/ PTR FAMILY 2.3-like	0	0	0	0	0	0	0	0	0.442052	0	0.221026	0.312578	0	0	0	0	0.0851599	0	0.0425799	0.0602171	1.59474	1.8435	1.71912	0.1759	0.0994368	0.0998047	0.0996208	0.000260145	0	0	0	0	#DIV/0!	#DIV/0!	#DIV/0!	0.865061	#DIV/0!	1.71912	#DIV/0!
TRIAE_CS42_U_TGACv1_640994_AA2081760.2	Reblast TaGI3 gigantea protein	0	0	0	0	0.444475	0.343615	0.394045	0.0713188	0.133397	0.307938	0.220667	0.123419	0.741383	1.09597	0.918677	0.250731	0.129177	0.303644	0.216411	0.123367	2.14508	2.17499	2.16004	0.0211496	0	0	0	0	0	0	0	0	#DIV/0!	5.4817	#DIV/0!	0.986248	2.35125	1.76599	#DIV/0!
TRIAE_CS42_3AL_TGACv1_197123_AA0664910.3	Reblast Universal stress protein phos32-like	0	0	0	0	1.70231	0	0.851155	1.20371	0	0	0	0	1.83748	0	0.91874	1.29929	0	0	0	0	4.18977	5.52983	4.8598	0.947566	0	0	0	0	0	0	0	0	#DIV/0!	5.70965	#DIV/0!	0.757667	5.28964	4.00864	#DIV/0!
TRIAE_CS42_1BL_TGACv1_031122_AA0108180.1	Reblast Universal stress protein phos32-like	0	0	0	0	1.18026	1.05679	1.11852	0.0873065	0.356238	0.364987	0.360613	0.00618648	0.896364	0.914662	0.905513	0.0129386	0.0578238	0.0580397	0.0579318	0.000152664	2.26774	2.16159	2.21467	0.0750594	0	0	0	0	0	0	0	0	#DIV/0!	1.97999	#DIV/0!	1.04911	2.44576	1.09614	#DIV/0!
TRIAE_CS42_7DL_TGACv1_603769_AA1988880.4	Receptor homology region transmembrane domain- and RING domain-containing protein 2	0	0	0	0	0	1.16309e-09	5.81545e-10	8.22429e-10	1.39935	0.572763	0.986057	0.584485	0	0	0	0	0	1.33326	0.66663	0.942757	1.23279	1.55429	1.39354	0.227335	0	0	0	0	0	0	0	0	#DIV/0!	2.39627e+09	#DIV/0!	0.793153	#DIV/0!	1.39354	#DIV/0!
TRIAE_CS42_7AL_TGACv1_559296_AA1799010.1	Receptor-like protein kinase-like	0	0	0	0	0	0	0	0	4.25295	4.44319	4.34807	0.13452	2.47665	2.7731	2.62487	0.209622	2.19739	2.36644	2.28191	0.119536	7.3289	6.44798	6.88844	0.622905	2.20812	2.14158	2.17485	0.0470509	0	0	0	0	#DIV/0!	#DIV/0!	#DIV/0!	1.13662	2.62429	6.88844	#DIV/0!
TRIAE_CS42_3AS_TGACv1_212223_AA0698950.3	Receptor-like serine/threonine-protein kinase ALE2	0	0	0	0	0.76565	0.695625	0.730638	0.0495152	0.353696	0.348577	0.351137	0.00361968	0.447931	0.573731	0.510831	0.088954	0.0875195	0.0799271	0.0837233	0.00536864	1.892	1.6483	1.77015	0.172322	0.248254	0.239126	0.24369	0.00645447	0	0	0	0	#DIV/0!	2.42275	#DIV/0!	1.14785	3.46524	1.03951	#DIV/0!
TRIAE_CS42_5DL_TGACv1_433202_AA1405370.1	Remorin, C-terminal region domain containing protein	0	0	0	0	0.181225	0.153101	0.167163	0.0198867	0.169055	0.23818	0.203618	0.0488788	0.173894	0.153047	0.16347	0.0147411	0	0	0	0	1.37601	1.36685	1.37143	0.0064771	0	0	0	0	0	0	0	0	#DIV/0!	8.20415	#DIV/0!	1.0067	8.38946	1.20427	#DIV/0!
TRIAE_CS42_5AL_TGACv1_377290_AA1245640.4	Respiratory burst oxidase-like protein B	0	0	0	0	2.11395	0.869436	1.49169	0.880004	0	0	0	0	1.42455	1.5974	1.51097	0.122223	1.20141	1.02038	1.1109	0.128008	15.4437	14.2556	14.8497	0.840114	0	0	0	0	0	0	0	0	#DIV/0!	9.9549	#DIV/0!	1.08334	9.82786	13.358	#DIV/0!
TRIAE_CS42_6AL_TGACv1_471524_AA1510340.4	Riboflavin biosynthesis protein RIBA2, chloroplastic	0	0	0	0	0	0	0	0	2.92072	1.22704	2.07388	1.19761	0.290045	0.27814	0.284092	0.00841811	2.54978	0.952293	1.75104	1.12959	1.68103	1.73384	1.70744	0.0373423	0	0	0	0	0	0	0	0	#DIV/0!	#DIV/0!	#DIV/0!	0.969542	6.01014	1.70744	#DIV/0!
TRIAE_CS42_U_TGACv1_644212_AA2138070.2	riboflavin synthesis	0	0	0	0	0	0.421733	0.210867	0.29821	0.158582	0	0.079291	0.112134	0	0	0	0	0	0	0	0	1.68428	1.17456	1.42942	0.360426	0	0	0	0	0	0	0	0	#DIV/0!	6.77879	#DIV/0!	1.43397	#DIV/0!	1.21855	#DIV/0!
TRIAE_CS42_6DS_TGACv1_542773_AA1729990.1	Ribonuclease H2, subunit C domain containing protein	0	0	0	0	0	0	0	0	0	0	0	0	0	0	0	0	0.173952	0.179892	0.176922	0.00420021	1.70552	1.71441	1.70996	0.00628618	0	0	0	0	0	0	0	0	#DIV/0!	#DIV/0!	#DIV/0!	0.994815	#DIV/0!	1.70996	#DIV/0!
TRIAE_CS42_2AL_TGACv1_093016_AA0269550.1	Ribosomal protein L1p/L10e family	0	0	0	0	0.750977	0.856483	0.80373	0.074604	0.0802779	0.0822494	0.0812636	0.00139406	1.39842	1.42697	1.4127	0.0201879	0	0	0	0	2.01723	2.51441	2.26582	0.351559	0	0	0	0	0	0	0	0	#DIV/0!	2.81913	#DIV/0!	0.802268	1.6039	1.46209	#DIV/0!
TRIAE_CS42_2DL_TGACv1_161425_AA0558470.1	Ribosomal protein L1p/L10e family	0	0	0	0	0.601579	0.609863	0.605721	0.00585767	0.285812	0.234264	0.260038	0.0364499	0.265535	0.270955	0.268245	0.00383252	0.167012	0.167636	0.167324	0.000441235	1.72366	2.48346	2.10356	0.53726	0	0	0	0	0	0	0	0	#DIV/0!	3.47282	#DIV/0!	0.694056	7.84194	1.49784	#DIV/0!
TRIAE_CS42_5BS_TGACv1_423395_AA1375790.1	Ribosomal protein S19	0	0	0	0	0.732901	0.636852	0.684876	0.0679169	0.179076	0	0.089538	0.126626	1.03982	1.06105	1.05044	0.0150119	0.0872016	0.0875272	0.0873644	0.000230234	5.84979	5.88029	5.86504	0.0215668	0.0764481	0.0767309	0.0765895	0.00019997	0	0	0	0	#DIV/0!	8.56365	#DIV/0!	0.994813	5.58344	5.18016	#DIV/0!
TRIAE_CS42_3B_TGACv1_221889_AA0752460.1	Ribosomal protein S25	0	0	0	0	0.478314	0.48504	0.481677	0.004756	0.102262	0.314319	0.208291	0.149947	0.118758	0.848278	0.483518	0.515849	0.199186	0.39986	0.299523	0.141898	1.64457	1.75646	1.70051	0.0791182	0.174623	0.350539	0.262581	0.124391	0	0	0	0	#DIV/0!	3.53041	#DIV/0!	0.936298	3.51696	1.21884	#DIV/0!
TRIAE_CS42_5DL_TGACv1_433887_AA1424530.1	Ribosome assembly factor mrt4	0	0	0	0	0	0	0	0	0	0	0	0	1.17837	1.96602	1.5722	0.556953	0	0	0	0	2.48492	3.53376	3.00934	0.741642	0	0	0	0	0	0	0	0	#DIV/0!	#DIV/0!	#DIV/0!	0.703194	1.9141	3.00934	#DIV/0!
TRIAE_CS42_2DS_TGACv1_177462_AA0577840.2	Ribosome biogenesis protein WDR12	0	0	0	0	0.707285	0.17332	0.440303	0.37757	0	0.200746	0.100373	0.141949	0	0	0	0	0	0.194935	0.0974675	0.13784	1.60936	1.53967	1.57451	0.0492783	0	0	0	0	0	0	0	0	#DIV/0!	3.57598	#DIV/0!	1.04526	#DIV/0!	1.13421	#DIV/0!
TRIAE_CS42_2DL_TGACv1_161030_AA0556120.1	Ribosome-recycling factor	0	0	0	0	0.531615	0.61787	0.574742	0.0609915	0.346566	0.453479	0.400023	0.0755989	1.03415	1.18537	1.10976	0.106929	0	0.059681	0.0298405	0.0422008	2.849	2.50169	2.67535	0.245585	0	0	0	0	0	0	0	0	#DIV/0!	4.65486	#DIV/0!	1.13883	2.41074	2.1006	#DIV/0!
TRIAE_CS42_1BL_TGACv1_031310_AA0111390.4	RING finger protein 5	0	0	0	0	2.04991	1.22701	1.63846	0.581878	4.50806e-08	0	2.25403e-08	3.18768e-08	0	3.53014	1.76507	2.49619	3.02452	1.12536	2.07494	1.34291	3.77298	3.69481	3.73389	0.0552745	1.06995	0.554125	0.812037	0.364743	0	1.13341e-07	5.66705e-08	8.01442e-08	#DIV/0!	2.27891	6.58878e+07	1.02116	2.11544	2.09544	2.8912e+07
TRIAE_CS42_1AL_TGACv1_002247_AA0040050.1	RING-H2 finger protein ATL3F RING H2	0	0	0	0	1.84571	1.79194	1.81882	0.0380211	0	0	0	0	0	0	0	0	1.19633	1.20079	1.19856	0.0031537	3.31412	3.82242	3.56827	0.359422	0	0	0	0	0	0	0	0	#DIV/0!	1.96185	#DIV/0!	0.867021	#DIV/0!	1.74945	#DIV/0!
TRIAE_CS42_2BL_TGACv1_131769_AA0431900.2	RING-H2 finger protein ATL3F RING H2	0	0	0	0	0	2.0169	1.00845	1.42616	0	0	0	0	0	0	0	0	0	1.70312	0.85156	1.20429	2.45009	1.73871	2.0944	0.503022	0	0	0	0	0	0	0	0	#DIV/0!	2.07685	#DIV/0!	1.40914	#DIV/0!	1.08595	#DIV/0!
TRIAE_CS42_6AS_TGACv1_485650_AA1549570.1	RNA binding protein Cabeza-like	0	0	0	0	0	0	0	0	0	0.400212	0.200106	0.282993	0	0	0	0	0	0	0	0	2.00689	2.01736	2.01213	0.00740341	0	0	0	0	0	0	0	0	#DIV/0!	#DIV/0!	#DIV/0!	0.99481	#DIV/0!	2.01213	#DIV/0!
TRIAE_CS42_7AL_TGACv1_558244_AA1791510.1	RNA polymerase I specific transcription initiation factor RRN3	0	0	0	0	0	0	0	0	0	0	0	0	6.69365	0	3.34682	4.73313	0	0	0	0	13.6899	10.8255	12.2577	2.02544	0	4.91809	2.45905	3.47761	0	0	0	0	#DIV/0!	#DIV/0!	#DIV/0!	1.2646	3.66249	12.2577	#DIV/0!
TRIAE_CS42_U_TGACv1_641462_AA2095700.2	RNA polymerase Rpb7 N-terminal domain-containing protein	0	0	0	0	1.67034	1.71056	1.69045	0.0284398	0.788552	0.724025	0.756289	0.0456275	0.527631	1.10065	0.81414	0.405186	0.527661	0.404877	0.466269	0.0868214	2.79869	2.69115	2.74492	0.0760423	0.660845	0.729619	0.695232	0.0486306	0.269408	0.271991	0.270699	0.00182646	#DIV/0!	1.62378	10.1401	1.03996	3.37156	1.05447	6.24475
TRIAE_CS42_5DL_TGACv1_435633_AA1452780.2	RNA pseudouridine synthase 4, mitochondrial	0	0	0	0	0	0	0	0	0	0	0	0	0	0	0	0	0	0	0	0	1.07796	1.38587	1.23191	0.217725	0	0	0	0	0	0	0	0	#DIV/0!	#DIV/0!	#DIV/0!	0.777822	#DIV/0!	1.23191	#DIV/0!
TRIAE_CS42_4DS_TGACv1_361786_AA1172710.3	RNA recognition motif, RNP-1 domain containing protein	0	0	0	0	0	0	0	0	0	0	0	0	0	0	0	0	0.223306	0.545855	0.38458	0.228077	1.27486	1.52054	1.3977	0.173722	0	0	0	0	0	0	0	0	#DIV/0!	#DIV/0!	#DIV/0!	0.838426	#DIV/0!	1.3977	#DIV/0!
TRIAE_CS42_6AL_TGACv1_474069_AA1533980.1	RNA-binding (RRM/RBD/RNP motifs) family protein	0	0	0	0	3.19999	0	1.6	2.26273	2.36704e-07	0	1.18352e-07	1.67375e-07	0	0	0	0	0	0	0	0	4.26504	3.13099	3.69801	0.801894	0	0	0	0	0	0	0	0	#DIV/0!	2.31127	#DIV/0!	1.3622	#DIV/0!	2.09802	#DIV/0!
TRIAE_CS42_6AL_TGACv1_474069_AA1533980.4	RNA-binding (RRM/RBD/RNP motifs) family protein	0	0	0	0	0	0	0	0	0	0	0	0	0	2.74754e-06	1.37377e-06	1.9428e-06	0	0	0	0	3.61213	3.63124	3.62169	0.0135128	0	0	0	0	0	0	0	0	#DIV/0!	#DIV/0!	#DIV/0!	0.994737	2.63631e+06	3.62169	#DIV/0!
TRIAE_CS42_1DL_TGACv1_062985_AA0222610.3	RNA-binding KH domain-containing protein PEPPER	0	0	0	0	0.930336	0.632985	0.781661	0.210259	0.376806	0.178287	0.277546	0.140374	0.726676	0.999656	0.863166	0.193026	0	1.78569	0.892845	1.26267	2.93886	3.67799	3.30842	0.522644	0	0	0	0	0	0	0	0	#DIV/0!	4.23256	#DIV/0!	0.79904	3.8329	2.52676	#DIV/0!
TRIAE_CS42_1AL_TGACv1_001517_AA0031630.3	RNA-binding Musashi-2-like protein AtRBP1 member	0	0	0	0	8.98314e-07	3.51435	1.75718	2.48502	0.950775	1.00628	0.978527	0.039248	0	1.00015	0.500075	0.707213	0	2.18415	1.09207	1.54443	4.10421	5.08023	4.59222	0.69015	0	0	0	0	0.00933252	0.00928698	0.00930975	3.22016e-05	#DIV/0!	2.61341	493.27	0.807879	9.18306	2.83504	188.746
TRIAE_CS42_7BS_TGACv1_592140_AA1931560.6	RNA-binding Ras-GAP SH3 binding protein	0	0	0	0	2.03041	4.78721	3.40881	1.94935	0	0.73451	0.367255	0.519377	1.07917	3.64029	2.35973	1.81099	0	0	0	0	4.32901	5.28144	4.80523	0.67347	0.0771027	0.607819	0.342461	0.375273	0	0	0	0	#DIV/0!	1.40965	#DIV/0!	0.819665	2.03635	1.39642	#DIV/0!
TRIAE_CS42_7DS_TGACv1_622254_AA2036530.2	RNAse P, Rpr2/Rpp21 subunit domain containing protein tRNA maturation	0	0	0	0	0.533222	0.540565	0.536893	0.00519229	1.42583	0.934403	1.18012	0.347491	0	0	0	0	0.211456	0	0.105728	0.149522	2.05416	2.06487	2.05952	0.00757311	0	0	0	0	0	0	0	0	#DIV/0!	3.83598	#DIV/0!	0.994813	#DIV/0!	1.52262	#DIV/0!
TRIAE_CS42_6BL_TGACv1_500088_AA1598620.1	Rop guanine nucleotide exchange factor 14	0	0	0	0	0	0	0	0	0.390308	0.399893	0.3951	0.00677762	0	0	0	0	0.970089	0.766585	0.868337	0.143899	1.52019	1.55546	1.53782	0.0249397	0	0	0	0	0	0	0	0	#DIV/0!	#DIV/0!	#DIV/0!	0.977325	#DIV/0!	1.53782	#DIV/0!
TRIAE_CS42_5DL_TGACv1_433087_AA1401390.1	rRNA-processing protein EFG1 domain containing protein	0	0	0	0	0.480952	0.578217	0.529585	0.0687767	0.333174	0.370321	0.351747	0.0262669	0.352176	0.543532	0.447854	0.135309	0	0	0	0	3.01239	2.00855	2.51047	0.709822	0	0	0	0	0	0	0	0	#DIV/0!	4.74045	#DIV/0!	1.49978	5.60555	1.98089	#DIV/0!
TRIAE_CS42_1DL_TGACv1_061172_AA0187760.2	SAC3 family protein A	0	0	0	0	3.45913e-05	0.0708404	0.0354375	0.0500673	0	0	0	0	0.109879	0.659316	0.384598	0.388511	0	0.113232	0.056616	0.0800671	3.06149	4.82944	3.94546	1.25013	0	0	0	0	0.0011068	2.48712e-06	0.000554644	0.000780867	#DIV/0!	111.336	7113.51	0.633922	10.2587	3.91003	63.8924
TRIAE_CS42_6DL_TGACv1_528234_AA1712700.1	Salt-induced YSK2 dehydrin 3	0	0	0	0	467.907	446.106	457.006	15.4156	0	0	0	0	96.245	91.1189	93.682	3.6247	0	0	0	0	535.17	502.942	519.056	22.7886	0	0.0655215	0.0327607	0.0463307	75.5632	72.0644	73.8138	2.47403	#DIV/0!	1.13577	7.03196	1.06408	5.54062	62.0495	6.19134
TRIAE_CS42_2DS_TGACv1_180097_AA0610190.2	Secologanin synthase	0	0	0	0	0.314631	0.306976	0.310804	0.0054129	0.371603	1.01429	0.692946	0.454448	0.819448	1.45192	1.13568	0.447225	0	0.418433	0.209216	0.295877	2.43023	2.11814	2.27419	0.220681	0	0	0	0	0	0	0	0	#DIV/0!	7.31712	#DIV/0!	1.14734	2.00248	1.96338	#DIV/0!
TRIAE_CS42_3AL_TGACv1_194843_AA0640510.2	Selenium-binding protein 1	0	0	0	0	0.560297	0.525009	0.542653	0.0249524	0	0	0	0	0	0.460325	0.230162	0.325499	0	0	0	0	2.28999	3.5714	2.9307	0.906094	0	0.358923	0.179461	0.253797	0	0	0	0	#DIV/0!	5.40068	#DIV/0!	0.641202	12.7332	2.38804	#DIV/0!
TRIAE_CS42_3B_TGACv1_223773_AA0787000.3	senescence associated gene 18	0	0	0	0	0.413272	0	0.206636	0.292227	0.655454	0.478731	0.567092	0.124962	0.991161	1.13199	1.06158	0.0995811	0.249444	0	0.124722	0.176384	1.37758	1.81394	1.59576	0.308553	0.687438	0.661184	0.674311	0.0185644	0	0	0	0	#DIV/0!	7.72257	#DIV/0!	0.759441	1.5032	1.38912	#DIV/0!
TRIAE_CS42_2AL_TGACv1_093868_AA0288450.1	senescence-associated protein-related	0	0	0	0	0.250769	0.254222	0.252495	0.00244164	0.109982	0.10986	0.109921	8.6267e-05	0.659674	0.7624	0.711037	0.0726383	0	0	0	0	1.6116	1.62507	1.61834	0.00952473	0	0	0	0	0	0	0	0	#DIV/0!	6.40936	#DIV/0!	0.991711	2.27602	1.36584	#DIV/0!
TRIAE_CS42_2DL_TGACv1_160571_AA0551860.1	senescence-associated protein-related	0	0	0	0	0.202574	0.102682	0.152628	0.0706343	0	0	0	0	0.804739	0.410584	0.607661	0.27871	0.337435	0.338696	0.338066	0.000891662	5.16828	4.46336	4.81582	0.498454	0	0	0	0	0	0	0	0	#DIV/0!	31.5527	#DIV/0!	1.15793	7.92517	4.66319	#DIV/0!
TRIAE_CS42_7BL_TGACv1_577549_AA1878500.1	Serine/threonine protein kinase domain containing protein	0	0	0	0	0	0.202121	0.10106	0.142921	1.85805	3.09726	2.47765	0.876254	0	0	0	0	0.167138	0.223715	0.195427	0.040006	1.43908	1.40109	1.42008	0.026863	1.72435	1.49554	1.60995	0.161793	0	0	0	0	#DIV/0!	14.0518	#DIV/0!	1.02711	#DIV/0!	1.31902	#DIV/0!
TRIAE_CS42_3B_TGACv1_226205_AA0814740.1	Serine/threonine-protein kinase	0	0	0	0	1.50495	1.45114	1.47805	0.0380494	4.93575e-09	1.05955e-08	7.76563e-09	4.00205e-09	4.29699e-09	0	2.14849e-09	3.03843e-09	2.02955e-09	0.91451	0.457255	0.646656	3.69975	3.45356	3.57665	0.174083	0	0	0	0	3.38874e-09	4.67469e-09	4.03172e-09	9.09304e-10	#DIV/0!	2.41986	8.8713e+08	1.07129	1.66473e+09	2.09861	3.66605e+08
TRIAE_CS42_5DS_TGACv1_457424_AA1486380.4	Serine/threonine-protein kinase	0	0	0	0	0	0	0	0	0	0	0	0	0	0.881568	0.440784	0.623363	0	0	0	0	2.2476	2.69336	2.47048	0.3152	0	0	0	0	0	0	0	0	#DIV/0!	#DIV/0!	#DIV/0!	0.834497	5.60474	2.47048	#DIV/0!
TRIAE_CS42_5AL_TGACv1_375064_AA1215150.6	Serine/threonine-protein kinase fray2	0	0	0	0	0.278259	0	0.139129	0.196759	0	0	0	0	0	1.42255	0.711275	1.00589	0	0.179647	0.0898235	0.12703	1.46273	0.947536	1.20513	0.364297	0	0	0	0	0	0	0	0	#DIV/0!	8.66195	#DIV/0!	1.54372	1.69433	1.066	#DIV/0!
TRIAE_CS42_5BL_TGACv1_404713_AA1309180.1	Serine/threonine-protein kinase HT1	0	0	0	0	0.660353	0.669446	0.664899	0.00642972	2.44713	3.85728	3.1522	0.997127	1.31165	0.669212	0.990431	0.454272	0.366658	0.368028	0.367343	0.000968736	2.64888	2.66269	2.65578	0.00976514	0.160722	0.161316	0.161019	0.000420021	0	0	0	0	#DIV/0!	3.99427	#DIV/0!	0.994814	2.68144	1.99089	#DIV/0!
TRIAE_CS42_5BS_TGACv1_423881_AA1384610.6	Serine/threonine-protein kinase rice	0	0	0	0	0.927231	0	0.463616	0.655651	0	0	0	0	0	0	0	0	0.9446	0.370275	0.657438	0.406109	1.46686	1.8779	1.67238	0.290649	1.20027	0	0.600135	0.848719	0	0	0	0	#DIV/0!	3.60726	#DIV/0!	0.781117	#DIV/0!	1.20876	#DIV/0!
TRIAE_CS42_6BS_TGACv1_514351_AA1658670.3	Serine/threonine-protein phosphatase 2A	0	0	0	0	7.82205	0	3.91102	5.53102	5.49068	0	2.74534	3.8825	4.50715e-09	0	2.25358e-09	3.18704e-09	0.668131	0	0.334066	0.47244	6.42242	7.46162	6.94202	0.734825	2.26667	0.2742	1.27043	1.40889	0	1.5179	0.75895	1.07332	#DIV/0!	1.77499	9.14687	0.860727	3.08045e+09	3.03099	5.15321
TRIAE_CS42_2AL_TGACv1_093323_AA0277550.2	Shikimate kinase	0	0	0	0	0	0	0	0	0	0	0	0	1.38382	0.151911	0.767865	0.871091	0	0	0	0	4.45696	3.70523	4.08109	0.531553	0	0	0	0	0	0	0	0	#DIV/0!	#DIV/0!	#DIV/0!	1.20288	5.31486	4.08109	#DIV/0!
TRIAE_CS42_2DL_TGACv1_159042_AA0531160.2	short integuments 2	0	0	0	0	0.489824	3.3902e-07	0.244912	0.346358	0.492261	2.89703e-07	0.246131	0.348081	0	0.535823	0.267912	0.378884	0.366261	9.56307e-07	0.183131	0.258985	3.55023	3.83935	3.69479	0.204439	0.268733	0.267168	0.26795	0.00110662	3.1941e-07	5.7857e-07	4.4899e-07	1.83254e-07	#DIV/0!	15.0862	8.22911e+06	0.924696	13.7911	3.44988	545474
TRIAE_CS42_3B_TGACv1_220727_AA0717170.1	Similar to Dual specificity kinase 1	0	0	0	0	0	0	0	0	1.64825	1.99884	1.82354	0.247905	0.294925	0.255569	0.275247	0.0278289	0	0	0	0	1.20034	1.73683	1.46859	0.379356	0.314207	0.376256	0.345232	0.0438753	0	0	0	0	#DIV/0!	#DIV/0!	#DIV/0!	0.69111	5.33552	1.46859	#DIV/0!
TRIAE_CS42_6AL_TGACv1_473376_AA1530630.1	Similar to Uv-induced protein	0	0	0	0	3.78972	3.69758	3.74365	0.0651528	2.28911	2.28575	2.28743	0.00237588	0.674589	2.96183	1.81821	1.61732	0	0.819375	0.409687	0.579386	5.02068	6.28843	5.65456	0.896435	5.56716	0	2.78358	3.93658	0	0	0	0	#DIV/0!	1.51044	#DIV/0!	0.7984	3.10996	1.91091	#DIV/0!
TRIAE_CS42_4BL_TGACv1_320809_AA1049260.1	S-norcoclaurine synthase 1	0	0	0	0	43.3187	60.1609	51.7398	11.9092	0	0	0	0	66.8731	68.6025	67.7378	1.22287	0	0	0	0	211.503	226.277	218.89	10.4468	0	0	0	0	0.98043	0.989829	0.985129	0.0066461	#DIV/0!	4.23059	222.194	0.934708	3.23143	167.15	52.5208
TRIAE_CS42_7BS_TGACv1_593546_AA1952450.1	Soluble epoxide hydrolase	0	0	0	0	2.10773	2.13899	2.12336	0.0221042	0.0582713	0	0.0291356	0.041204	0.203015	0	0.101508	0.143553	0	0	0	0	5.15415	5.29877	5.22646	0.102262	0	0	0	0	0	0	0	0	#DIV/0!	2.46141	#DIV/0!	0.972707	51.4884	3.1031	#DIV/0!
TRIAE_CS42_7AS_TGACv1_569113_AA1807500.2	speckle type BTB/POZ protein	0	0	0	0	0.00172412	0.401734	0.201729	0.28285	7.42806e-08	1.30757e-07	1.02519e-07	3.99348e-08	0.357749	0.331041	0.344395	0.0188854	0.500978	0.473733	0.487356	0.0192651	2.58027	2.69747	2.63887	0.0828729	0	0	0	0	0	0	0	0	#DIV/0!	13.0813	#DIV/0!	0.956552	7.66234	2.43714	#DIV/0!
TRIAE_CS42_6AL_TGACv1_471674_AA1512560.1	Speckle-type POZ protein-like protein	0	0	0	0	0.724731	0.934984	0.829858	0.148671	0.99689	1.02268	1.00978	0.0182363	0.736303	0.9422	0.839252	0.145591	1.03833	0.95319	0.99576	0.0602031	1.78292	1.91262	1.84777	0.0917117	0.16171	0.161513	0.161611	0.0001393	0.242218	0.057086	0.149652	0.130908	#DIV/0!	2.22661	12.3471	0.932187	2.20169	1.01791	5.54525
TRIAE_CS42_U_TGACv1_641570_AA2098340.1	Speckle-type POZ protein-like protein	0	0	0	0	0	0	0	0	1.14758	1.64607	1.39682	0.352486	0.266542	0.271983	0.269262	0.00384737	0.447055	0.433301	0.440178	0.00972555	2.04869	1.62327	1.83598	0.300817	0.227073	0.590063	0.408568	0.256673	0	0	0	0	#DIV/0!	#DIV/0!	#DIV/0!	1.26208	6.81855	1.83598	#DIV/0!
TRIAE_CS42_3DL_TGACv1_250024_AA0860590.2	Speckle-type POZ protein-like protein B	0	0	0	0	0	0	0	0	0.485371	0.358421	0.421896	0.0897672	0	0	0	0	0	0	0	0	1.46357	0.871005	1.16729	0.419007	0	0	0	0	0	0	0	0	#DIV/0!	#DIV/0!	#DIV/0!	1.68032	#DIV/0!	1.16729	#DIV/0!
TRIAE_CS42_5DL_TGACv1_433403_AA1412140.1	Spermidine synthase	0	0	0	0	0.973291	0.986694	0.979993	0.00947735	0	0.722325	0.361162	0.510761	1.93323	1.07157	1.5024	0.609286	0	0	0	0	5.85625	5.88679	5.87152	0.021595	0	0	0	0	0	0	0	0	#DIV/0!	5.99139	#DIV/0!	0.994812	3.90809	4.89153	#DIV/0!
TRIAE_CS42_1BL_TGACv1_030980_AA0104990.2	Sphingoid long-chain bases kinase 1	0	0	0	0	0	0	0	0	0	0	0	0	0	0	0	0	0	0	0	0	1.23467	0.95687	1.09577	0.196434	0	0.455196	0.227598	0.321872	0	0	0	0	#DIV/0!	#DIV/0!	#DIV/0!	1.29032	#DIV/0!	1.09577	#DIV/0!
TRIAE_CS42_4BL_TGACv1_320561_AA1043370.2	Sphingoid long-chain bases kinase 2	0	0	0	0	5.68719	3.6102	4.6487	1.46865	1.29717	0.942357	1.11976	0.250891	0.231861	1.9042e-09	0.115931	0.16395	0	0	0	0	6.89211	4.66217	5.77714	1.57681	0	0	0	0	0.0451625	0	0.0225813	0.0319347	#DIV/0!	1.24274	255.838	1.47831	49.8328	1.12844	205.865
TRIAE_CS42_3AS_TGACv1_210886_AA0680800.3	Sphingosine-1-phosphate lyase	0	0	0	0	5.20087e-07	0	2.60043e-07	3.67757e-07	1.44612	1.32906	1.38759	0.0827739	0	0	0	0	1.92814	3.03463	2.48138	0.782407	1.3361	1.19146	1.26378	0.102276	0	0	0	0	0	0	0	0	#DIV/0!	4.85988e+06	#DIV/0!	1.1214	#DIV/0!	1.26378	#DIV/0!
TRIAE_CS42_U_TGACv1_640886_AA2078250.4	Splicing factor arginine/serine-rich	0	0	0	0	0	0	0	0	0.673439	0	0.33672	0.476193	1.90155	0	0.950775	1.3446	0	0	0	0	3.99488	7.43663	5.71575	2.43368	0	0	0	0	0	0	0	0	#DIV/0!	#DIV/0!	#DIV/0!	0.53719	6.01168	5.71575	#DIV/0!
TRIAE_CS42_7DS_TGACv1_621466_AA2016560.1	SPX domain-containing membrane protein	0	0	0	0	0	0	0	0	0	0	0	0	0	0	0	0	0.684081	0.447751	0.565916	0.167111	1.51475	1.95752	1.73613	0.313086	0	0	0	0	0	0	0	0	#DIV/0!	#DIV/0!	#DIV/0!	0.773811	#DIV/0!	1.73613	#DIV/0!
TRIAE_CS42_5DL_TGACv1_433130_AA1403020.1	Stress responsive A/B Barrel Domain	0	0	0	0	0	0	0	0	0	0	0	0	2.1385	2.28624	2.21237	0.104468	0	0	0	0	12.935	13.1591	13.0471	0.158463	0	0	0	0	0	0	0	0	#DIV/0!	#DIV/0!	#DIV/0!	0.98297	5.89732	13.0471	#DIV/0!
TRIAE_CS42_7BL_TGACv1_580101_AA1912020.1	Stromal cell-derived factor 2-like protein	0	0	0	0	0.184506	0.33483	0.259668	0.106295	0.195573	0.332071	0.263822	0.0965187	1.12646	1.85745	1.49195	0.516888	0.621253	2.96677	1.79401	1.65853	5.065	5.12038	5.09269	0.0391596	0.475364	0.576781	0.526072	0.0717126	0	0	0	0	#DIV/0!	19.6123	#DIV/0!	0.989184	3.41343	4.83302	#DIV/0!
TRIAE_CS42_7AL_TGACv1_555977_AA1751550.1	Structural maintenance of chromosomes protein 1	0	0	0	0	1.85567	1.94856	1.90212	0.0656831	1.79197	0.871403	1.33169	0.650939	0	2.36859	1.1843	1.67485	0	0	0	0	4.13438	2.17358	3.15398	1.38649	0	0	0	0	0	0	0	0	#DIV/0!	1.65814	#DIV/0!	1.90211	2.66317	1.25186	#DIV/0!
TRIAE_CS42_4BL_TGACv1_322541_AA1071900.1	succinate dehydrogenase assembly factor 1	0	0	0	0	3.10704	2.28601	2.69653	0.580556	0	1.13109	0.565545	0.799801	0	9.08958	4.54479	6.4273	0	4.62901	2.31451	3.2732	7.81823	7.83475	7.82649	0.0116814	0	0	0	0	0	0	0	0	#DIV/0!	2.90244	#DIV/0!	0.997891	1.72208	5.12996	#DIV/0!
TRIAE_CS42_7DS_TGACv1_621407_AA2014530.1	sucrose:sucrose 1-fructosyltransferase	0	0	0	0	0	0	0	0	0.31631	0	0.158155	0.223665	2.90604	3.56596	3.236	0.466634	0	0	0	0	20.1947	16.541	18.3679	2.58356	0	0	0	0	0	0	0	0	#DIV/0!	#DIV/0!	#DIV/0!	1.22089	5.6761	18.3679	#DIV/0!
TRIAE_CS42_5BL_TGACv1_405048_AA1318790.1	Sugar transport protein 7	0	0	0	0	0.439142	0.443404	0.441273	0.00301369	0.163002	0.183026	0.173014	0.0141591	0.42627	0.418127	0.422199	0.00575797	0.146299	0	0.0731495	0.103449	1.65714	1.68994	1.67354	0.0231931	0	0.225282	0.112641	0.159298	0	0	0	0	#DIV/0!	3.79253	#DIV/0!	0.980591	3.96387	1.23227	#DIV/0!
TRIAE_CS42_7AS_TGACv1_569646_AA1821090.2	Sulfite exporter TauE/SafE family	0	0	0	0	0.049452	0.050133	0.0497925	0.00048154	0.253743	0.259975	0.256859	0.00440669	0	0	0	0	0	0	0	0	2.29539	2.30103	2.29821	0.00398808	0.072216	0.0724832	0.0723496	0.000188939	0	0	0	0	#DIV/0!	46.1557	#DIV/0!	0.997549	#DIV/0!	2.24842	#DIV/0!
TRIAE_CS42_3DL_TGACv1_253260_AA0893980.1	TATA binding protein associated factor 21kDa subunit	0	0	0	0	0	0	0	0	0.305977	0.313491	0.309734	0.0053132	1.06601	0.362591	0.714301	0.497392	0	0.149553	0.0747765	0.10575	1.6915	1.70032	1.69591	0.00623668	0	0	0	0	0	0	0	0	#DIV/0!	#DIV/0!	#DIV/0!	0.994813	2.37422	1.69591	#DIV/0!
TRIAE_CS42_4AL_TGACv1_288337_AA0945320.4	TCP-1/cpn60 chaperonin family protein	0	0	0	0	0.426784	0.305645	0.366214	0.0856582	0.139961	0	0.0699805	0.0989674	0	0.479415	0.239707	0.338998	0.25367	0.264883	0.259277	0.00792879	1.58852	1.72421	1.65637	0.0959473	0	0	0	0	0	0	0	0	#DIV/0!	4.52294	#DIV/0!	0.921303	6.90994	1.29015	#DIV/0!
TRIAE_CS42_1AL_TGACv1_000051_AA0001360.1	TD and POZ domain-containing protein 2	0	0	0	0	0.43241	0.438364	0.435387	0.00421011	0.138671	0.142077	0.140374	0.00240841	0.536805	0.547764	0.542285	0.00774918	0	0	0	0	1.81196	1.99863	1.90529	0.131996	0	0	0	0	0	0	0	0	#DIV/0!	4.3761	#DIV/0!	0.906601	3.51346	1.46991	#DIV/0!
TRIAE_CS42_4BS_TGACv1_329643_AA1102870.1	Tetratricopeptide repeat (TPR)-like superfamily protein	0	0	0	0	0.99052	0.935439	0.962979	0.0389481	0.412399	0.381423	0.396911	0.0219033	0.415536	0.402013	0.408775	0.00956221	0.0966843	0.145568	0.121126	0.034566	2.78426	2.87506	2.82966	0.0642053	0.296665	0.297763	0.297214	0.000776403	0	0	0	0	#DIV/0!	2.93844	#DIV/0!	0.968418	6.9223	1.86668	#DIV/0!
TRIAE_CS42_2BL_TGACv1_130673_AA0415770.3	Tetratricopeptide repeat (TPR)-like superfamily protein	0	0	0	0	0	0	0	0	0	0.497645	0.248823	0.351888	0	0	0	0	0	0	0	0	1.26115	1.37001	1.31558	0.0769756	0	0	0	0	0	0	0	0	#DIV/0!	#DIV/0!	#DIV/0!	0.920541	#DIV/0!	1.31558	#DIV/0!
TRIAE_CS42_4AL_TGACv1_290111_AA0981810.2	Tetratricopeptide repeat protein 38	0	0	0	0	0	0.180235	0.0901175	0.127445	0.419942	0.69272	0.556331	0.192883	0	0	0	0	0	0	0	0	1.34221	1.78559	1.5639	0.313517	0	0	0	0	0	0	0	0	#DIV/0!	17.354	#DIV/0!	0.75169	#DIV/0!	1.47378	#DIV/0!
TRIAE_CS42_1BL_TGACv1_030401_AA0089650.2	Tetratricopeptide repeat protein 7A	0	0	0	0	0	0	0	0	0.641608	0.149416	0.395512	0.348032	0	0	0	0	1.31058	1.09575	1.20317	0.151908	2.82088	1.79772	2.3093	0.723483	0	0	0	0	0	0	0	0	#DIV/0!	#DIV/0!	#DIV/0!	1.56914	#DIV/0!	2.3093	#DIV/0!
TRIAE_CS42_1DL_TGACv1_064628_AA0235180.1	Threonine synthase 2 chloroplastic-like	0	0	0	0	5.42376	5.11266	5.26821	0.219981	1.44405	1.14472	1.29439	0.211658	2.24891	2.27549	2.2622	0.0187949	0.561493	0.598405	0.579949	0.0261007	8.80381	9.52632	9.16507	0.510892	0.409482	0.367957	0.388719	0.0293626	0.741931	0.709131	0.725531	0.0231931	#DIV/0!	1.73969	12.6322	0.924156	4.05139	3.89686	7.26118
TRIAE_CS42_6BL_TGACv1_501681_AA1619820.2	Timing of cab expression 1	0	0	0	0	0	0	0	0	0	0.996393	0.498196	0.704556	0.547772	1.2008	0.874286	0.461761	0	0	0	0	1.45675	1.28659	1.37167	0.120321	0	0	0	0	0	0	0	0	#DIV/0!	#DIV/0!	#DIV/0!	1.13226	1.5689	1.37167	#DIV/0!
TRIAE_CS42_6DL_TGACv1_527931_AA1710050.3	Transcription elongation factor	0	0	0	0	0	0	0	0	0	0	0	0	0	0	0	0	0	0	0	0	0.975424	1.14	1.05771	0.116373	0	0	0	0	0	0	0	0	#DIV/0!	#DIV/0!	#DIV/0!	0.855635	#DIV/0!	1.05771	#DIV/0!
TRIAE_CS42_7AS_TGACv1_569497_AA1817540.1	Transcription factor HEC2	0	0	0	0	0	0	0	0	0	0	0	0	0.400862	0.409045	0.404953	0.00578625	0	0	0	0	1.73473	1.74378	1.73925	0.00639932	0	0	0	0	0	0	0	0	#DIV/0!	#DIV/0!	#DIV/0!	0.99481	4.29495	1.73925	#DIV/0!
TRIAE_CS42_7BS_TGACv1_592977_AA1946950.1	Transcription factor HEC2 (bHLH37 in Arabidopsis)	0	0	0	0	0.575734	0.583662	0.579698	0.00560594	0.59083	0.60534	0.598085	0.0102601	0.571786	0.466766	0.519276	0.0742604	0	0	0	0	3.16724	3.28325	3.22525	0.0820315	0	0	0	0	0	0	0	0	#DIV/0!	5.56366	#DIV/0!	0.964666	6.21104	2.64555	#DIV/0!
TRIAE_CS42_6BL_TGACv1_499405_AA1581590.2	Transcription factor TFIIIB component B	0	0	0	0	0.0195737	1.18689	0.603232	0.825417	3.59133	3.8382	3.71476	0.174563	2.2678	0.0651216	1.16646	1.55753	0	0.0122978	0.0061489	0.00869586	4.95423	4.84949	4.90186	0.0740624	0	0	0	0	0.0572534	0.0663506	0.061802	0.00643269	#DIV/0!	8.126	79.3156	1.0216	4.20234	4.29863	9.76072
TRIAE_CS42_1AL_TGACv1_000098_AA0003200.2	Transcription factor-like protein DPB	0	0	0	0	0.727521	1.02497	0.876246	0.210328	0	0.443043	0.221522	0.313279	0	0	0	0	0	0	0	0	2.23704	3.34314	2.79009	0.782131	0	0	0	0	0	0	0	0	#DIV/0!	3.18414	#DIV/0!	0.669143	#DIV/0!	1.91384	#DIV/0!
TRIAE_CS42_3B_TGACv1_225547_AA0809660.1	Transcription initiation factor IIA subunit 2	0	0	0	0	0	0	0	0	0	0	0	0	0	0	0	0	0	0	0	0	1.35477	1.22106	1.28791	0.0945472	1.62551	1.82688	1.7262	0.14239	0	0	0	0	#DIV/0!	#DIV/0!	#DIV/0!	1.1095	#DIV/0!	1.28791	#DIV/0!
TRIAE_CS42_6AL_TGACv1_474732_AA1535830.2	transcription termination factor MTERF2	0	0	0	0	1.6046	1.68279	1.6437	0.0552887	1.05472	1.92623	1.49047	0.616251	1.22487	1.24988	1.23738	0.0176847	0.513602	0	0.256801	0.363171	4.24914	4.64468	4.44691	0.279689	0	0	0	0	0.0484739	0.0489386	0.0487062	0.000328593	#DIV/0!	2.70544	91.3006	0.91484	3.59383	2.80321	33.7471
TRIAE_CS42_7DL_TGACv1_603319_AA1980990.1	Transcriptional corepressor SEUSS	0	0	0	0	1.47723	2.58455	2.03089	0.782993	1.10308	0.890751	0.996916	0.150139	2.25936e-08	7.39559e-10	1.16666e-08	1.54531e-08	1.0864	1.56457	1.32549	0.338117	6.43523	4.09509	5.26516	1.65473	2.28773	1.83169	2.05971	0.322469	0	0	0	0	#DIV/0!	2.59254	#DIV/0!	1.57145	4.51303e+08	3.23427	#DIV/0!
TRIAE_CS42_7DL_TGACv1_602555_AA1960540.1	Transducin beta-like protein 3	0	0	0	0	0.339569	0.360562	0.350066	0.0148443	0.380779	0.337757	0.359268	0.0304211	0.16029	0.380908	0.270599	0.156	0.170134	0.170712	0.170423	0.000408708	1.77565	1.82196	1.7988	0.0327461	0	0	0	0	0	0	0	0	#DIV/0!	5.13848	#DIV/0!	0.974582	6.64749	1.44874	#DIV/0!
TRIAE_CS42_2AS_TGACv1_112777_AA0345080.1	Transketolase chloroplastic-like	0	0	0	0	0.0709493	0.0959502	0.0834498	0.0176783	0	0	0	0	0.0313326	0.0639444	0.0476385	0.02306	0	0	0	0	2.68396	2.72292	2.70344	0.0275489	0	0	0	0	0	0	0	0	#DIV/0!	32.396	#DIV/0!	0.985692	56.7491	2.61999	#DIV/0!
TRIAE_CS42_7DL_TGACv1_605816_AA2008120.2	Translation elongation factor EF1B/ribosomal protein S6 family protein	0	0	0	0	0	0	0	0	0	0	0	0	0	0.524788	0.262394	0.371081	0	0	0	0	1.39217	1.0592	1.22568	0.235445	0	0	0	0	0	0	0	0	#DIV/0!	#DIV/0!	#DIV/0!	1.31436	4.67116	1.22568	#DIV/0!
TRIAE_CS42_5BS_TGACv1_423537_AA1378900.2	Translation initiation factor 5B	0	0	0	0	0	0.817667	0.408834	0.578178	0.345872	1.42215	0.884011	0.761043	0	0	0	0	0	2.30226	1.15113	1.62794	5.65485	6.7421	6.19848	0.768802	0	1.20655	0.603275	0.85316	0	0	0	0	#DIV/0!	15.1614	#DIV/0!	0.838737	#DIV/0!	5.78964	#DIV/0!
TRIAE_CS42_7DS_TGACv1_624255_AA2060070.2	Transport inhibitor response 1-like protein TIR1	0	0	0	0	0	0	0	0	0	0	0	0	0.765905	0.723464	0.744684	0.0300103	2.12659e-07	1.97655e-07	2.05157e-07	1.06094e-08	1.67848	1.49407	1.58628	0.130398	0	0	0	0	0	0	0	0	#DIV/0!	#DIV/0!	#DIV/0!	1.12343	2.13013	1.58628	#DIV/0!
TRIAE_CS42_1AL_TGACv1_000540_AA0014290.2	Trihelix transcription factor	0	0	0	0	3.757	4.86834	4.31267	0.785836	3.00288	0.879268	1.94107	1.50162	0.498318	0.50849	0.503404	0.00719269	2.92501	2.51676	2.72088	0.288676	6.89752	5.57597	6.23674	0.934477	1.72979	1.61472	1.67225	0.0813668	0	0	0	0	#DIV/0!	1.44614	#DIV/0!	1.23701	12.3891	1.92408	#DIV/0!
TRIAE_CS42_5BL_TGACv1_404968_AA1316540.2	tRNA guanosine-2'-O-methyltransferase TRM13	0	0	0	0	0.228386	0	0.114193	0.161493	0.97656	0	0.48828	0.690532	0	0	0	0	0	0	0	0	1.94362	1.87419	1.9089	0.0490944	0	0	0	0	0	0	0	0	#DIV/0!	16.7165	#DIV/0!	1.03705	#DIV/0!	1.79471	#DIV/0!
TRIAE_CS42_6DL_TGACv1_526326_AA1679550.1	tRNA pseudouridine synthase A	0	0	0	0	2.79356	2.07329	2.43342	0.509308	2.23333	2.12769	2.18051	0.0746988	0	0	0	0	0.851669	0.854849	0.853259	0.0022486	3.51587	4.41063	3.96325	0.632691	1.15747	0	0.578735	0.818455	0	0	0	0	#DIV/0!	1.62867	#DIV/0!	0.797136	#DIV/0!	1.52983	#DIV/0!
TRIAE_CS42_3B_TGACv1_222810_AA0771180.1	tRNA-specific adenosine deaminase-like protein 3	0	0	0	0	0	0	0	0	0.283147	0.211874	0.24751	0.0503976	0	0	0	0	0	0	0	0	1.99222	1.43041	1.71131	0.39726	0	0	0	0	0	0	0	0	#DIV/0!	#DIV/0!	#DIV/0!	1.39276	#DIV/0!	1.71131	#DIV/0!
TRIAE_CS42_7DL_TGACv1_602552_AA1960450.1	Tubby-like protein 8	0	0	0	0	0	0.17567	0.087835	0.124217	0	0	0	0	0	0	0	0	0	0	0	0	1.49237	1.49726	1.49482	0.00345775	0	0	0	0	0	0	0	0	#DIV/0!	17.0184	#DIV/0!	0.996734	#DIV/0!	1.40698	#DIV/0!
TRIAE_CS42_3AL_TGACv1_195825_AA0654520.3	Tubulin beta chain	0	0	0	0	0.725876	0	0.362938	0.513272	0	0	0	0	0	0	0	0	0	0	0	0	1.73234	1.36243	1.54739	0.261566	4.48322	4.43901	4.46111	0.0312612	0	0	0	0	#DIV/0!	4.2635	#DIV/0!	1.27151	#DIV/0!	1.18445	#DIV/0!
TRIAE_CS42_1AS_TGACv1_019814_AA0071760.2	Tudor-like, plant domain containing protein	0	0	0	0	0	2.13276	1.06638	1.50809	0	0	0	0	0	2.2298	1.1149	1.57671	0	0	0	0	2.57733	3.65889	3.11811	0.764778	0	0	0	0	0	0	0	0	#DIV/0!	2.92401	#DIV/0!	0.704402	2.79676	2.05173	#DIV/0!
TRIAE_CS42_2DL_TGACv1_159532_AA0539450.2	Two-component response regulator ARR3	0	0	0	0	0	0	0	0	0	0	0	0	0	0	0	0	0.542595	0	0.271298	0.383673	1.11997	1.12581	1.12289	0.0041295	0.951368	1.11854	1.03495	0.118208	0	0	0	0	#DIV/0!	#DIV/0!	#DIV/0!	0.994813	#DIV/0!	1.12289	#DIV/0!
TRIAE_CS42_7BL_TGACv1_577275_AA1871050.1	Tyrosine aminotransferase	0	0	0	0	0.332312	0.286481	0.309396	0.0324074	0	0	0	0	0.591193	1.57865	1.08492	0.698238	0	0	0	0	2.13589	2.13875	2.13732	0.00202233	0	0	0	0	0	0	0	0	#DIV/0!	6.90803	#DIV/0!	0.998663	1.97002	1.82792	#DIV/0!
TRIAE_CS42_5DL_TGACv1_433519_AA1415460.4	Tyrosine-protein kinase BAZ1B	0	0	0	0	0.729266	0.629132	0.679199	0.0708054	0.26908	0	0.13454	0.190268	0	0.181102	0.090551	0.128058	0	0.291701	0.14585	0.206264	1.5186	1.95194	1.73527	0.306418	1.29416	2.56964	1.9319	0.901901	0	0	0	0	#DIV/0!	2.55488	#DIV/0!	0.777995	19.1635	1.05607	#DIV/0!
TRIAE_CS42_4DL_TGACv1_342856_AA1124070.3	U2 small nuclear ribonucleoprotein B	0	0	0	0	1.13021	0	0.565105	0.799179	1.46247	0	0.731235	1.03412	1.30192	0	0.65096	0.920596	0	0	0	0	1.88571	2.68164	2.28367	0.562808	0	0	0	0	0	0	0	0	#DIV/0!	4.04115	#DIV/0!	0.703193	3.50816	1.71857	#DIV/0!
TRIAE_CS42_3B_TGACv1_223002_AA0774930.7	Ubiquitin carboxyl-terminal hydrolase 13	0	0	0	0	0.320404	1.3857	0.853052	0.753278	0	0	0	0	0	0	0	0	0	0	0	0	3.35631	3.65833	3.50732	0.21356	0	0	0	0	0	0	0	0	#DIV/0!	4.1115	#DIV/0!	0.917443	#DIV/0!	2.65427	#DIV/0!
TRIAE_CS42_4BL_TGACv1_320404_AA1037970.1	Ubiquitin carboxyl-terminal hydrolase-related protein	0	0	0	0	0.431273	0.48097	0.456122	0.0351411	0.295054	0.258803	0.276929	0.0256333	0.770967	0.786706	0.778836	0.0111292	0.215516	0.216321	0.215919	0.000569221	1.40869	1.52245	1.46557	0.0804405	1.09185	1.18698	1.13942	0.0672671	0	0	0	0	#DIV/0!	3.21311	#DIV/0!	0.925278	1.88174	1.00945	#DIV/0!
TRIAE_CS42_1AL_TGACv1_000329_AA0009100.2	ubiquitin conjugation factor E4 protein	0	0	0	0	0.170507	0.172855	0.171681	0.00166029	0.145814	0.149395	0.147604	0.00253215	0	0.172794	0.086397	0.122184	0.639044	0.7127	0.675872	0.0520827	1.31905	1.3996	1.35933	0.0569575	0	0	0	0	0	0	0	0	#DIV/0!	7.91774	#DIV/0!	0.942448	15.7335	1.18764	#DIV/0!
TRIAE_CS42_1BL_TGACv1_030531_AA0093270.1	Ubiquitin-associated/translation elongation factor EF1B protein	0	0	0	0	0	0	0	0	0	0	0	0	0	7.81598e-08	3.90799e-08	5.52673e-08	4.05774e-05	0	2.02887e-05	2.86926e-05	1.81132	1.64992	1.73062	0.114127	0	0	0	0	0	0	0	0	#DIV/0!	#DIV/0!	#DIV/0!	1.09782	4.42841e+07	1.73062	#DIV/0!
TRIAE_CS42_1DL_TGACv1_061153_AA0187210.1	uncharacterized GPI-anchored protein	0	0	0	0	0	0	0	0	0	0	0	0	0	0	0	0	0	0	0	0	2.15313	1.62327	1.8882	0.374668	0	0	0	0	0	0	0	0	#DIV/0!	#DIV/0!	#DIV/0!	1.32642	#DIV/0!	1.8882	#DIV/0!
TRIAE_CS42_2DL_TGACv1_158074_AA0507960.1	uncharacterized wound-induced protein	0	0	0	0	0	0	0	0	0	0	0	0	0	0	0	0	0	0	0	0	3.91889	3.15146	3.53518	0.542655	0.55482	0.556873	0.555846	0.00145169	0	0	0	0	#DIV/0!	#DIV/0!	#DIV/0!	1.24352	#DIV/0!	3.53518	#DIV/0!
TRIAE_CS42_2AL_TGACv1_096356_AA0318800.1	uncharacterized wound-induced protein	0	0	0	0	0	0	0	0	0	0	0	0	0	0	0	0	0	0	0	0	2.4325	2.73286	2.58268	0.212387	0	0	0	0	0	0	0	0	#DIV/0!	#DIV/0!	#DIV/0!	0.890093	#DIV/0!	2.58268	#DIV/0!
TRIAE_CS42_4BS_TGACv1_328886_AA1095070.2	Universal minicircle sequence binding protein	0	0	0	0	1.49598	3.56527	2.53063	1.46321	3.74711	2.62152	3.18431	0.795912	2.97145	2.27408	2.62277	0.493115	2.31779	2.34933	2.33356	0.0223021	3.85769	5.98952	4.92361	1.50743	0	0	0	0	0	0	0	0	#DIV/0!	1.94561	#DIV/0!	0.644073	1.87726	2.39298	#DIV/0!
TRIAE_CS42_1BL_TGACv1_030249_AA0083800.1	Universal stress protein A-like protein	0	0	0	0	0.312221	0.467759	0.38999	0.109982	0	0	0	0	0.375542	0.0316253	0.203584	0.243186	0	0	0	0	2.4415	2.00603	2.22377	0.307924	0	0	0	0	0	0	0	0	#DIV/0!	5.70211	#DIV/0!	1.21708	10.9231	1.83378	#DIV/0!
TRIAE_CS42_4DL_TGACv1_342731_AA1120510.1	Universal stress protein A-like protein doi: 10.3389/fpls.2015.01141	0	0	0	0	0	0	0	0	0	0	0	0	0.122381	0.12488	0.123631	0.00176706	0	0	0	0	1.37698	1.38416	1.38057	0.00507703	0.179951	0.180616	0.180283	0.000470226	0	0	0	0	#DIV/0!	#DIV/0!	#DIV/0!	0.994813	11.1669	1.38057	#DIV/0!
TRIAE_CS42_5AL_TGACv1_374919_AA1212070.2	Urease	0	0	0	0	0	0.328283	0.164141	0.232131	9.81759e-09	4.75832e-08	2.87004e-08	2.67043e-08	0.818394	0.951941	0.885167	0.094432	0.0511248	0.124256	0.0876904	0.0517116	1.50499	2.76008	2.13253	0.887483	0	6.42738e-10	3.21369e-10	4.54484e-10	1.44514e-08	3.02083e-08	2.23299e-08	1.11418e-08	#DIV/0!	12.9921	9.55015e+07	0.54527	2.40919	1.96839	7.35077e+06
TRIAE_CS42_U_TGACv1_642345_AA2116150.1	Uric acid degradation bifunctional protein TTL	0	0	0	0	0.872027	0	0.436013	0.616616	0	0.153298	0.076649	0.108398	0	0	0	0	0.319063	0.129176	0.224119	0.13427	1.4177	1.74213	1.57991	0.229407	0	1.90056	0.95028	1.3439	0	0	0	0	#DIV/0!	3.62355	#DIV/0!	0.813774	#DIV/0!	1.1439	#DIV/0!
TRIAE_CS42_2AL_TGACv1_093319_AA0277280.2	Vacuolar amino-acid transporter 1-like	0	0	0	0	2.42776	2.30016	2.36396	0.0902268	0	0	0	0	1.5208	0.509635	1.01522	0.715002	0	0	0	0	3.64708	4.01392	3.8305	0.259395	0	0	0	0	0	0	0	0	#DIV/0!	1.62037	#DIV/0!	0.908608	3.77308	1.46654	#DIV/0!
TRIAE_CS42_U_TGACv1_643515_AA2132690.1	Vacuolar iron transporter homolog 5-like	0	0	0	0	0	0	0	0	0	0	0	0	0	0	0	0	0	0	0	0	3.78985	3.80961	3.79973	0.0139724	0	0	0	0	0	0	0	0	#DIV/0!	#DIV/0!	#DIV/0!	0.994813	#DIV/0!	3.79973	#DIV/0!
TRIAE_CS42_5AL_TGACv1_375502_AA1222800.2	vacuolar protein sorting-associated protein 32 homolog 2-like	0	0	0	0	0.311904	0.902582	0.607243	0.417672	0	0	0	0	0	0	0	0	0	0	0	0	1.93824	1.80267	1.87045	0.0958625	0	0	0	0	0	0	0	0	#DIV/0!	3.08024	#DIV/0!	1.07521	#DIV/0!	1.26321	#DIV/0!
TRIAE_CS42_3DL_TGACv1_249962_AA0859290.1	Vesicle-associated protein 2-2	0	0	0	0	5.07158	2.34542	3.7085	1.92769	0.59841	2.72859	1.6635	1.50626	0	0	0	0	2.12516	1.00645	1.56581	0.791047	8.6062	4.92281	6.7645	2.60455	1.47103e-07	0	7.35515e-08	1.04018e-07	2.5041e-06	2.81382e-06	2.65896e-06	2.19005e-07	#DIV/0!	1.82405	2.54404e+06	1.74823	#DIV/0!	3.056	1.39472e+06
TRIAE_CS42_3B_TGACv1_221665_AA0746910.1	Wall-associated receptor kinase 1	0	0	0	0	0	0	0	0	0.0309163	0.0316755	0.0312959	0.000536835	0	0	0	0	0.0301096	0	0.0150548	0.0212907	1.02546	1.03081	1.02814	0.00378302	0	0	0	0	0	0	0	0	#DIV/0!	#DIV/0!	#DIV/0!	0.99481	#DIV/0!	1.02814	#DIV/0!
TRIAE_CS42_2AL_TGACv1_098279_AA0325860.2	WAMP-3.1, antimicrobial peptide	0	0	0	0	0	0	0	0	0	0	0	0	0	0	0	0	0	0	0	0	1.00407	1.00931	1.00669	0.00370524	0	0	0	0	0	0	0	0	#DIV/0!	#DIV/0!	#DIV/0!	0.994808	#DIV/0!	1.00669	#DIV/0!
TRIAE_CS42_1BL_TGACv1_032327_AA0128440.1	WAT1-related protein	0	0	0	0	0.123374	0.125073	0.124223	0.00120137	0.0527537	0.0540492	0.0534015	0.000916057	0.183792	0.437602	0.310697	0.179471	0	0.051569	0.0257845	0.0364648	11.3471	12.3124	11.8298	0.68257	0	0	0	0	0	0	0	0	#DIV/0!	95.2296	#DIV/0!	0.921599	38.0749	11.7055	#DIV/0!
TRIAE_CS42_3AL_TGACv1_194303_AA0630820.1	WAT1-related protein	0	0	0	0	0.418309	0.46579	0.442049	0.0335741	0	0	0	0	0	0	0	0	0.621843	0.598343	0.610093	0.016617	1.87596	1.88574	1.88085	0.0069155	0	0	0	0	0	0	0	0	#DIV/0!	4.25484	#DIV/0!	0.994814	#DIV/0!	1.4388	#DIV/0!
TRIAE_CS42_7DL_TGACv1_602888_AA1971180.4	WAT1-related protein	0	0	0	0	2.23589	1.71877	1.97733	0.365659	1.39028	1.09551	1.24289	0.208434	1.45495	1.56124	1.50809	0.0751584	0.346057	0.344213	0.345135	0.0013039	3.75899	2.57008	3.16453	0.840686	0	0	0	0	0	0	0	0	#DIV/0!	1.60041	#DIV/0!	1.4626	2.09837	1.18721	#DIV/0!
TRIAE_CS42_6AL_TGACv1_471352_AA1507530.3	WD repeat-containing protein	0	0	0	0	0	1.05427	0.527135	0.745481	0	1.27233	0.636165	0.899673	0	0.651419	0.325709	0.460623	0	0	0	0	3.19129	3.20652	3.1989	0.0107692	0	0.11177	0.055885	0.0790333	0	0	0	0	#DIV/0!	6.06847	#DIV/0!	0.99525	9.82134	2.67177	#DIV/0!
TRIAE_CS42_6AL_TGACv1_471352_AA1507530.6	WD repeat-containing protein	0	0	0	0	0	1.05427	0.527135	0.745481	0	1.27233	0.636165	0.899673	0	0.651419	0.325709	0.460623	0	0	0	0	3.19129	3.20652	3.1989	0.0107692	0	0.11177	0.055885	0.0790333	0	0	0	0	#DIV/0!	6.06847	#DIV/0!	0.99525	9.82134	2.67177	#DIV/0!
TRIAE_CS42_4AL_TGACv1_290930_AA0990650.1	WD40 containing protein	0	0	0	0	0	0	0	0	0	0	0	0	0	0	0	0	0.113109	0.14092	0.127015	0.0196653	1.15469	1.16072	1.1577	0.00426385	0	0	0	0	0	0	0	0	#DIV/0!	#DIV/0!	#DIV/0!	0.994805	#DIV/0!	1.1577	#DIV/0!
TRIAE_CS42_6BS_TGACv1_516533_AA1675530.1	WD40 repeat protein	0	0	0	0	0	1.28772	0.64386	0.910556	0.438124	0.93144	0.684782	0.348827	0.939213	3.13399	2.0366	1.55194	0.142618	0.525313	0.333966	0.270606	4.31517	5.00872	4.66195	0.490414	0	0	0	0	0	0	0	0	#DIV/0!	7.24062	#DIV/0!	0.861531	2.28908	4.01809	#DIV/0!
TRIAE_CS42_6BS_TGACv1_516099_AA1673720.2	WD40 repeat-like domain containing protein	0	0	0	0	1.47964	0	0.73982	1.04626	0.662258	0.570436	0.616347	0.064928	0.041535	0.0348064	0.0381707	0.00475784	0	0	0	0	2.29543	2.92636	2.6109	0.446135	0	0	0	0	0.019071	0	0.0095355	0.0134852	#DIV/0!	3.52909	273.808	0.784398	68.4005	1.87108	77.5859
TRIAE_CS42_2DL_TGACv1_163849_AA0564640.1	Wound induced protein	0	0	0	0	0	0.502308	0.251154	0.355185	0	0	0	0	0	0	0	0	0	0	0	0	13.203	19.9479	16.5755	4.76936	0	0	0	0	0	0	0	0	#DIV/0!	65.9972	#DIV/0!	0.661874	#DIV/0!	16.3243	#DIV/0!
TRIAE_CS42_2BL_TGACv1_129980_AA0400940.1	Wound induced protein	0	0	0	0	0	0	0	0	0	0	0	0	0.449107	0	0.224553	0.317567	0.188315	0	0.0941575	0.133159	2.52657	2.83279	2.67968	0.21653	0	0	0	0	0	0	0	0	#DIV/0!	#DIV/0!	#DIV/0!	0.891902	11.9334	2.67968	#DIV/0!
TRIAE_CS42_2AL_TGACv1_095597_AA0312560.1	Wound induced protein	0	0	0	0	0	0	0	0	0	0	0	0	0	0	0	0	0	0	0	0	4.19078	4.19096	4.19087	0.000127279	0	0	0	0	0	0	0	0	#DIV/0!	#DIV/0!	#DIV/0!	0.999957	#DIV/0!	4.19087	#DIV/0!
TRIAE_CS42_2DL_TGACv1_160490_AA0551070.1	Wound-responsive family protein	0	0	0	0	0.247207	0	0.123604	0.174802	0	0	0	0	0	0	0	0	0	0	0	0	3.82483	2.68081	3.25282	0.808944	0	0	0	0	0	0	0	0	#DIV/0!	26.3166	#DIV/0!	1.42674	#DIV/0!	3.12922	#DIV/0!
TRIAE_CS42_2DL_TGACv1_159186_AA0534130.1	WRKY transcription factor 12	0	0	0	0	0.0911191	0.156033	0.123576	0.0459011	0.155847	0.159675	0.157761	0.0027068	0.361977	0.461708	0.411843	0.0705205	0.303561	0.304695	0.304128	0.000801859	2.42801	2.12574	2.27687	0.213737	0	0	0	0	0	0	0	0	#DIV/0!	18.4249	#DIV/0!	1.1422	5.52851	2.1533	#DIV/0!
TRIAE_CS42_7DL_TGACv1_603987_AA1992050.1	Xyloglucan endotransglucosylase/hydrolase	0	0	0	0	0	0	0	0	0.413262	0.420042	0.416652	0.00479418	0	0	0	0	2.51382	2.58387	2.54885	0.0495328	3.60943	3.51055	3.55999	0.0699187	0.902375	1.25666	1.07952	0.250517	0	0	0	0	#DIV/0!	#DIV/0!	#DIV/0!	1.02817	#DIV/0!	3.55999	#DIV/0!
TRIAE_CS42_3B_TGACv1_220996_AA0726290.1	Xyloglucan endotransglucosylase/hydrolase	0	0	0	0	0	0	0	0	0	0	0	0	0.56241	0.491907	0.527158	0.0498531	0	0	0	0	2.65504	2.72613	2.69059	0.0502682	0	0	0	0	0	0	0	0	#DIV/0!	#DIV/0!	#DIV/0!	0.973923	5.10394	2.69059	#DIV/0!
TRIAE_CS42_7BL_TGACv1_576891_AA1858830.1	Xyloglucan endotransglucosylase/hydrolase	0	0	0	0	0.376738	0.432202	0.40447	0.039219	0.46002	0.440124	0.450072	0.0140686	0	0	0	0	0.156887	0.0571651	0.107026	0.070514	1.80873	1.94611	1.87742	0.0971423	0.320927	0.331465	0.326196	0.00745149	0	0	0	0	#DIV/0!	4.64168	#DIV/0!	0.929408	#DIV/0!	1.47295	#DIV/0!
TRIAE_CS42_7DS_TGACv1_622068_AA2032100.2	Xyloglucan endotransglucosylase/hydrolase	0	0	0	0	0.748475	0.386497	0.567486	0.255957	0	0.244129	0.122065	0.172625	0	0	0	0	0	0.595472	0.297736	0.421062	1.83604	1.67712	1.75658	0.112373	0	2.41518	1.20759	1.70779	0	0	0	0	#DIV/0!	3.09537	#DIV/0!	1.09476	#DIV/0!	1.18909	#DIV/0!
TRIAE_CS42_5BL_TGACv1_404317_AA1295300.4	YT521-B-like protein family protein	0	0	0	0	0.925882	0.198183	0.562032	0.514561	0.395899	0.761907	0.578903	0.258807	0.689649	0.62236	0.656004	0.0475805	0.192785	0.193505	0.193145	0.000509117	1.98964	1.84116	1.9154	0.104991	0.169011	0.147271	0.158141	0.0153725	0	0	0	0	#DIV/0!	3.40799	#DIV/0!	1.08064	2.9198	1.35337	#DIV/0!
TRIAE_CS42_1DS_TGACv1_080938_AA0255890.1	zinc finger (C3HC4-type RING finger) family protein / BRCT domain-containing protein RING H2	0	0	0	0	0	0.5043	0.25215	0.356594	0.351566	0.415615	0.383591	0.0452895	0	0	0	0	0	0	0	0	1.27756	2.24814	1.76285	0.686304	0	0	0	0	0	0	0	0	#DIV/0!	6.99128	#DIV/0!	0.568274	#DIV/0!	1.5107	#DIV/0!
TRIAE_CS42_7AL_TGACv1_557437_AA1781340.1	Zinc finger CCCH domain-containing protein 16	0	0	0	0	0.936836	0.412518	0.674677	0.370749	1.75296	1.28195	1.51745	0.333054	1.89453	2.25011	2.07232	0.251433	1.5828	0.938969	1.26088	0.455257	3.42137	3.49088	3.45613	0.049151	1.49031	1.45716	1.47374	0.0234406	0	0	0	0	#DIV/0!	5.12264	#DIV/0!	0.980088	1.66776	2.78145	#DIV/0!
TRIAE_CS42_3DL_TGACv1_249320_AA0845350.4	Zinc finger CCCH domain-containing protein 44	0	0	0	0	0	0	0	0	0	0	0	0	0	0	0	0	0	0	0	0	1.38061	1.32338	1.352	0.0404677	0	0	0	0	0	0	0	0	#DIV/0!	#DIV/0!	#DIV/0!	1.04325	#DIV/0!	1.352	#DIV/0!
TRIAE_CS42_3AS_TGACv1_212525_AA0701520.1	Zinc finger protein 4	0	0	0	0	0	0	0	0	1.12229	1.14985	1.13607	0.0194879	0.912337	0.797967	0.855152	0.0808718	0.109301	0.109709	0.109505	0.0002885	1.80487	1.81428	1.80957	0.00665387	0	0	0	0	0	0	0	0	#DIV/0!	#DIV/0!	#DIV/0!	0.994813	2.11609	1.80957	#DIV/0!
TRIAE_CS42_3AS_TGACv1_212525_AA0701530.1	Zinc finger protein 7	0	0	0	0	0	0	0	0	0.355586	0.364319	0.359953	0.00617516	0	0	0	0	0	0	0	0	1.07222	1.43709	1.25466	0.258002	0	0	0	0	0	0	0	0	#DIV/0!	#DIV/0!	#DIV/0!	0.746105	#DIV/0!	1.25466	#DIV/0!
TRIAE_CS42_4BL_TGACv1_320326_AA1035390.1	Zinc finger protein KNUCKLES	0	0	0	0	0	0	0	0	0	0	0	0	0	0	0	0	0	0	0	0	2.31923	2.33133	2.32528	0.00855599	0	0	0	0	0	0	0	0	#DIV/0!	#DIV/0!	#DIV/0!	0.99481	#DIV/0!	2.32528	#DIV/0!
TRIAE_CS42_1DL_TGACv1_063219_AA0225090.1	Zinc finger, RING/FYVE/PHD-type domain containing protein	0	0	0	0	0	0	0	0	0.0592711	0.0607267	0.0599989	0.00102926	0	0	0	0	0.230898	0.231761	0.231329	0.000610233	1.1915	1.43725	1.31438	0.173771	0	0	0	0	0	0	0	0	#DIV/0!	#DIV/0!	#DIV/0!	0.829014	#DIV/0!	1.31438	#DIV/0!
TRIAE_CS42_5BL_TGACv1_405119_AA1320430.2	Zinc finger, RING/FYVE/PHD-type domain containing protein	0	0	0	0	0	0	0	0	1.40989	2.16677	1.78833	0.535195	0	0	0	0	0	0	0	0	1.21477	0.902853	1.05881	0.220559	0	0	0	0	0	0	0	0	#DIV/0!	#DIV/0!	#DIV/0!	1.34548	#DIV/0!	1.05881	#DIV/0!
TRIAE_CS42_3AS_TGACv1_210525_AA0674580.2	Zinc knuckle (CCHC-type) family protein	0	0	0	0	1.00935	0.99454	1.00195	0.0104723	0.283631	0	0.141816	0.200557	0	0.835396	0.417698	0.590714	0.707142	0	0.353571	0.500025	4.19724	2.28315	3.24019	1.35347	1.68062e-09	1.32423	0.662115	0.936372	0	0	0	0	#DIV/0!	3.23391	#DIV/0!	1.83835	7.75727	2.23825	#DIV/0!
TRIAE_CS42_7BL_TGACv1_577920_AA1886220.2	Zinc transporter 10-like	0	0	0	0	0	0	0	0	0.734615	0.316041	0.525328	0.295977	0	0.423629	0.211814	0.299551	0.206374	0	0.103187	0.145928	2.36543	2.0467	2.20606	0.225376	0	0	0	0	0	0	0	0	#DIV/0!	#DIV/0!	#DIV/0!	1.15573	10.4151	2.20606	#DIV/0!
TRIAE_CS42_7AS_TGACv1_570283_AA1833260.2	Zinc transporter 10-like	0	0	0	0	0.133563	0.128234	0.130898	0.00376817	0	0.166246	0.083123	0.117554	0	0	0	0	0	0	0	0	1.82481	1.80337	1.81409	0.0151604	0	0	0	0	0	0	0	0	#DIV/0!	13.8588	#DIV/0!	1.01189	#DIV/0!	1.68319	#DIV/0!
TRIAE_CS42_6AL_TGACv1_472009_AA1516820.1		0	0	0	0	4.99458	4.14475	4.56967	0.600921	3.42663	3.25879	3.34271	0.118681	1.99954	2.39195	2.19575	0.277476	1.36011	1.06366	1.21189	0.209622	6.5462	7.02398	6.78509	0.337841	0.318933	0.7387	0.528817	0.29682	0	0	0	0	#DIV/0!	1.48481	#DIV/0!	0.931979	3.09011	2.21542	#DIV/0!
TRIAE_CS42_6BL_TGACv1_501395_AA1616950.2		0	0	0	0	2.61292	3.82944e-09	1.30646	1.84761	0	0	0	0	0.0969458	0.103223	0.100084	0.00443865	0	0	0	0	4.54082	4.29287	4.41685	0.175327	0	0	0	0	0	0	0	0	#DIV/0!	3.38077	#DIV/0!	1.05776	44.1312	3.11038	#DIV/0!
TRIAE_CS42_1BL_TGACv1_033206_AA0137820.3		0	0	0	0	0.429698	0.435615	0.432656	0.00418395	0.367471	0.376495	0.371983	0.00638093	0	0	0	0	0	0	0	0	2.02796	1.82428	1.92612	0.144024	0	0	0	0	0	0	0	0	#DIV/0!	4.45185	#DIV/0!	1.11165	#DIV/0!	1.49346	#DIV/0!
TRIAE_CS42_3AL_TGACv1_193667_AA0617120.1		0	0	0	0	0	0	0	0	1.66469	0	0.832345	1.17711	2.89985	0.922165	1.91101	1.39843	2.43187	1.4821	1.95698	0.671589	5.01965	5.04582	5.03274	0.018505	0	0	0	0	0	0	0	0	#DIV/0!	#DIV/0!	#DIV/0!	0.994814	2.63355	5.03274	#DIV/0!
TRIAE_CS42_7DL_TGACv1_603166_AA1977440.1		0	0	0	0	0	0	0	0	0.116193	0.119046	0.11762	0.00201738	0.809623	0.759666	0.784644	0.0353249	0	0	0	0	1.28467	1.29137	1.28802	0.00473762	0	0	0	0	0	0	0	0	#DIV/0!	#DIV/0!	#DIV/0!	0.994812	1.64153	1.28802	#DIV/0!
TRIAE_CS42_2AS_TGACv1_114832_AA0369610.1		0	0	0	0	0.393424	0.565075	0.479249	0.121376	0	0	0	0	0.317974	0.330848	0.324411	0.00910329	0	0	0	0	26.4615	26.3721	26.4168	0.0632153	0	0	0	0	0	0	0	0	#DIV/0!	55.1212	#DIV/0!	1.00339	81.43	25.9376	#DIV/0!
TRIAE_CS42_1DS_TGACv1_080722_AA0252740.1		0	0	0	0	1.28338	1.62631	1.45484	0.242488	0.685952	0.843357	0.764655	0.111302	7.40342	7.95956	7.68149	0.39325	0	0	0	0	16.823	17.9017	17.3623	0.762756	0	0	0	0	0	0	0	0	#DIV/0!	11.9342	#DIV/0!	0.939743	2.26028	15.9075	#DIV/0!
TRIAE_CS42_4DS_TGACv1_361706_AA1171800.1		0	0	0	0	13.3899	15.6751	14.5325	1.61588	0	0	0	0	8.54877	9.85408	9.20143	0.922994	0	0	0	0	26.8555	28.855	27.8552	1.41386	0	0	0	0	0	0	0	0	#DIV/0!	1.91676	#DIV/0!	0.930705	3.02728	13.3227	#DIV/0!
TRIAE_CS42_3B_TGACv1_223361_AA0780920.1		0	0	0	0	3.23293	3.18381	3.20837	0.0347331	0	0	0	0	6.14605	5.9909	6.06847	0.109708	0	0	0	0	13.8867	13.9591	13.9229	0.0511945	0	0	0	0	0	0	0	0	#DIV/0!	4.33956	#DIV/0!	0.994813	2.2943	10.7145	#DIV/0!
TRIAE_CS42_4DL_TGACv1_343145_AA1130560.1		0	0	0	0	2.47943	2.94064	2.71003	0.326125	2.52088	2.34068	2.43078	0.127421	4.6543	2.66379	3.65904	1.4075	0.000348946	0.760951	0.38065	0.537827	12.0739	13.3593	12.7166	0.908915	0	0	0	0	0	0	0	0	#DIV/0!	4.69241	#DIV/0!	0.903782	3.47539	10.0066	#DIV/0!
TRIAE_CS42_5AL_TGACv1_385547_AA1258440.2		0	0	0	0	0	2.09381e-05	1.0469e-05	1.48055e-05	0	0	0	0	1.32131e-06	5.14737	2.57369	3.63974	0.373584	1.22395	0.798767	0.6013	8.86342	10.7154	9.78941	1.30955	0.40622	0	0.20311	0.287241	0	0	0	0	#DIV/0!	935081	#DIV/0!	0.827167	3.80365	9.7894	#DIV/0!
TRIAE_CS42_2DL_TGACv1_160411_AA0550240.1		0	0	0	0	0.680901	0.690277	0.685589	0.00662983	0	0	0	0	4.3955	4.48523	4.44036	0.0634487	0	0	0	0	7.90126	8.08955	7.9954	0.133141	0	0	0	0	0	0	0	0	#DIV/0!	11.6621	#DIV/0!	0.976724	1.80062	7.30982	#DIV/0!
TRIAE_CS42_2BL_TGACv1_130407_AA0410730.1		0	0	0	0	0.176936	0.179373	0.178154	0.00172322	0	0	0	0	1.5815	1.61379	1.59764	0.0228325	0	0	0	0	7.30024	7.49119	7.39571	0.135022	0	0	0	0	0	0	0	0	#DIV/0!	41.5129	#DIV/0!	0.97451	4.62914	7.21756	#DIV/0!
TRIAE_CS42_1DS_TGACv1_080471_AA0248600.1		0	0	0	0	1.15701	1.17294	1.16498	0.0112642	0.247363	0	0.123681	0.174912	2.01088	2.05193	2.0314	0.0290267	0.481818	0.241809	0.361814	0.169712	7.83187	7.74775	7.78981	0.0594818	0	0	0	0	0	0	0	0	#DIV/0!	6.68668	#DIV/0!	1.01086	3.83469	6.62484	#DIV/0!
TRIAE_CS42_3AL_TGACv1_195382_AA0648850.1		0	0	0	0	0.478615	0.485206	0.481911	0.00466054	1.84187	1.92362	1.88274	0.057806	0.950665	0.970071	0.960368	0.0137221	0	0	0	0	7.19952	6.20319	6.70135	0.704512	1.0484	1.05228	1.05034	0.00274357	0	0	0	0	#DIV/0!	13.9058	#DIV/0!	1.16062	6.9779	6.21944	#DIV/0!
TRIAE_CS42_5AS_TGACv1_392538_AA1260340.7		0	0	0	0	0	0	0	0	0.913093	0.0911298	0.502111	0.581216	0	0	0	0	7.92166e-07	0	3.96083e-07	5.60146e-07	6.81429	5.42017	6.11723	0.985792	1.43865	1.38485	1.41175	0.0380423	0	0	0	0	#DIV/0!	#DIV/0!	#DIV/0!	1.25721	#DIV/0!	6.11723	#DIV/0!
TRIAE_CS42_3B_TGACv1_223361_AA0780920.2		0	0	0	0	0	0	0	0	0	0	0	0	0.000261702	5.31698e-05	0.000157436	0.000147455	0	0	0	0	5.77718	5.72568	5.75143	0.036416	0	0	0	0	0	0	0	0	#DIV/0!	#DIV/0!	#DIV/0!	1.00899	36531.9	5.75143	#DIV/0!
TRIAE_CS42_5AS_TGACv1_394198_AA1278700.1		0	0	0	0	0	0	0	0	0	2.16464	1.08232	1.53063	0	0	0	0	0	1.15633	0.578165	0.817649	5.94498	4.79924	5.37211	0.810161	0	0	0	0	0	0	0	0	#DIV/0!	#DIV/0!	#DIV/0!	1.23873	#DIV/0!	5.37211	#DIV/0!
TRIAE_CS42_1BS_TGACv1_050329_AA0170790.1		0	0	0	0	0.134736	0	0.067368	0.0952727	5.41553	5.09061	5.25307	0.229753	0.133812	1.36544	0.749626	0.870893	1.12217	2.25273	1.68745	0.799427	4.63258	5.23882	4.9357	0.428676	0.491895	0.789944	0.640919	0.210752	0	0	0	0	#DIV/0!	73.2648	#DIV/0!	0.884279	6.58422	4.86833	#DIV/0!
TRIAE_CS42_6BL_TGACv1_500230_AA1601770.1		0	0	0	0	1.43089	1.34231	1.3866	0.0626355	0	0	0	0	1.9895	2.17513	2.08231	0.13126	0.119174	0.119619	0.119397	0.000314663	5.72408	6.18178	5.95293	0.323643	0	0	0	0	0	0	0	0	#DIV/0!	4.29318	#DIV/0!	0.92596	2.8588	4.56633	#DIV/0!
TRIAE_CS42_3B_TGACv1_221042_AA0728000.1		0	0	0	0	0	0	0	0	0	0	0	0	0.441399	0.45041	0.445904	0.00637174	0	0	0	0	4.25867	4.34613	4.3024	0.0618436	0	0	0	0	0	0	0	0	#DIV/0!	#DIV/0!	#DIV/0!	0.979876	9.6487	4.3024	#DIV/0!
TRIAE_CS42_6BS_TGACv1_515573_AA1671080.1		0	0	0	0	4.64308	4.70702	4.67505	0.0452124	2.97802	2.51646	2.74724	0.326372	4.99551	4.9831	4.9893	0.0087752	0	0	0	0	9.13607	8.74113	8.9386	0.279265	0.988809	0.958377	0.973593	0.0215187	0	0	0	0	#DIV/0!	1.91198	#DIV/0!	1.04518	1.79155	4.26355	#DIV/0!
TRIAE_CS42_3B_TGACv1_223541_AA0783690.1		0	0	0	0	0.152258	0.61742	0.384839	0.328919	0.651044	1.33407	0.992557	0.482972	1.20971	2.62312	1.91642	0.999432	0	0.763709	0.381854	0.540024	4.18803	4.7361	4.46207	0.387544	0	0	0	0	0	0	0	0	#DIV/0!	11.5946	#DIV/0!	0.884278	2.32834	4.07723	#DIV/0!
TRIAE_CS42_1AS_TGACv1_020434_AA0077500.1		0	0	0	0	0.451576	0.457794	0.454685	0.00439679	0	0	0	0	0	0	0	0	0	0	0	0	4.26945	4.24273	4.25609	0.0188939	0	0	0	0	0	0	0	0	#DIV/0!	9.36052	#DIV/0!	1.0063	#DIV/0!	3.80141	#DIV/0!
TRIAE_CS42_6DS_TGACv1_543411_AA1739620.2		0	0	0	0	1.78333	1.5277	1.65552	0.180758	0	0	0	0	3.95136	0	1.97568	2.79403	1.21021	0	0.605105	0.855748	4.23564	6.67315	5.45439	1.72358	0	0	0	0	0	0	0	0	#DIV/0!	3.29468	#DIV/0!	0.634729	2.76077	3.79888	#DIV/0!
TRIAE_CS42_1AL_TGACv1_001504_AA0031500.2		0	0	0	0	0.887727	0	0.443864	0.627718	0	0.777814	0.388907	0.549998	0	0	0	0	1.47872	1.48424	1.48148	0.00390323	3.05224	5.36927	4.21075	1.63839	0	0	0	0	0	0	0	0	#DIV/0!	9.4866	#DIV/0!	0.568465	#DIV/0!	3.76689	#DIV/0!
TRIAE_CS42_2BL_TGACv1_131137_AA0423160.1		0	0	0	0	0	0	0	0	0.0773132	0.0792118	0.0782625	0.00134251	0.897853	0.916182	0.907018	0.0129606	0.0752958	0	0.0376479	0.0532422	3.65234	3.82761	3.73998	0.123935	0	0	0	0	0	0	0	0	#DIV/0!	#DIV/0!	#DIV/0!	0.954209	4.12338	3.73998	#DIV/0!
TRIAE_CS42_3AS_TGACv1_212728_AA0702890.1		0	0	0	0	0	0.17743	0.088715	0.125462	0.149674	0.454705	0.302189	0.215689	0	0	0	0	0	0	0	0	2.91709	4.57441	3.74575	1.1719	0	0	0	0	0	0	0	0	#DIV/0!	42.2223	#DIV/0!	0.637698	#DIV/0!	3.65704	#DIV/0!
TRIAE_CS42_4DL_TGACv1_342547_AA1116300.1		0	0	0	0	0.211872	0.214789	0.213331	0.00206263	0	0	0	0	0.210419	0.214714	0.212566	0.00303702	0	0	0	0	3.73341	3.75288	3.74315	0.0137674	0	0	0	0	0	0	0	0	#DIV/0!	17.5462	#DIV/0!	0.994812	17.6093	3.52981	#DIV/0!
TRIAE_CS42_3B_TGACv1_221408_AA0739970.3		0	0	0	0	0	0	0	0	0	0.637756	0.318878	0.450962	1.77969	0.631863	1.20578	0.811636	0	0.389606	0.194803	0.275493	3.92407	3.0501	3.48708	0.61799	0	1.83733	0.918665	1.29919	0	0	0	0	#DIV/0!	#DIV/0!	#DIV/0!	1.28654	2.89198	3.48708	#DIV/0!
TRIAE_CS42_3DL_TGACv1_251185_AA0878500.1		0	0	0	0	0	0	0	0	0	0	0	0	0.755688	0	0.377844	0.534352	0	0	0	0	2.98351	3.93763	3.46057	0.674665	0	0	0	0	0	0	0	0	#DIV/0!	#DIV/0!	#DIV/0!	0.757692	9.15873	3.46057	#DIV/0!
TRIAE_CS42_4DL_TGACv1_342538_AA1116050.1		0	0	0	0	3.91466	5.6023	4.75848	1.19334	2.0618	1.32565	1.69372	0.520537	4.34707	4.60507	4.47607	0.182434	0.145131	1.09709	0.62111	0.673137	8.1296	8.17299	8.1513	0.0306814	0.384526	0.237763	0.311144	0.103777	0	0	0	0	#DIV/0!	1.713	#DIV/0!	0.994691	1.82108	3.39282	#DIV/0!
TRIAE_CS42_1BL_TGACv1_032659_AA0132540.1		0	0	0	0	0	0	0	0	0	0	0	0	0	0	0	0	0.405835	0.203675	0.304755	0.142949	3.35075	3.36822	3.35949	0.0123532	0	0	0	0	0	0	0	0	#DIV/0!	#DIV/0!	#DIV/0!	0.994813	#DIV/0!	3.35949	#DIV/0!
TRIAE_CS42_2BS_TGACv1_145893_AA0448380.2		0	0	0	0	1.10662	0	0.55331	0.782499	4.72774	3.87149	4.29962	0.60546	0	0	0	0	0	0	0	0	4.75606	2.86852	3.81229	1.33469	0	0	0	0	0	0	0	0	#DIV/0!	6.88997	#DIV/0!	1.65802	#DIV/0!	3.25898	#DIV/0!
TRIAE_CS42_1AL_TGACv1_003346_AA0049260.1		0	0	0	0	0.355056	0.359946	0.357501	0.00345775	0.101213	0.103698	0.102456	0.00175716	1.29294	0.839579	1.06626	0.320575	0.0985718	0.0989399	0.0987559	0.000260286	3.15367	3.68143	3.41755	0.373183	0.691329	0.693887	0.692608	0.00180878	0	0	0	0	#DIV/0!	9.55955	#DIV/0!	0.856643	3.20518	3.06005	#DIV/0!
TRIAE_CS42_1AL_TGACv1_000285_AA0008060.1		0	0	0	0	0.394985	0.400424	0.397705	0.00384595	0.22519	0.23072	0.227955	0.0039103	1.96138	1.60114	1.78126	0.254728	0.109657	0.110066	0.109862	0.000289207	3.39515	3.41286	3.404	0.0125229	0	0	0	0	0	0	0	0	#DIV/0!	8.55913	#DIV/0!	0.994811	1.91101	3.0063	#DIV/0!
TRIAE_CS42_3B_TGACv1_224654_AA0799440.1		0	0	0	0	0.0617813	0.0626321	0.0622067	0.000601606	0.0528344	0.270659	0.161747	0.154025	0.0613576	0.12522	0.0932888	0.0451575	0	0	0	0	2.38973	3.48428	2.93701	0.773964	0	0	0	0	0	0	0	0	#DIV/0!	47.2136	#DIV/0!	0.68586	31.4829	2.8748	#DIV/0!
TRIAE_CS42_7BL_TGACv1_576958_AA1861260.1		0	0	0	0	0.643969	0.652836	0.648402	0.00626992	1.10142	1.12847	1.11495	0.0191272	0.479664	0.489456	0.48456	0.00692399	0.335214	0.336465	0.33584	0.000884591	3.39039	3.4999	3.44515	0.0774353	0	0	0	0	0	0	0	0	#DIV/0!	5.31328	#DIV/0!	0.968711	7.10984	2.79674	#DIV/0!
TRIAE_CS42_6DL_TGACv1_527353_AA1702650.1		0	0	0	0	0.809387	1.24188	1.02563	0.305819	0.683938	1.16241	0.923174	0.338331	1.04999	1.44771	1.24885	0.281231	0.265787	0.205759	0.235773	0.0424462	3.48656	3.76745	3.62701	0.198619	0	0	0	0	0	0	0	0	#DIV/0!	3.53636	#DIV/0!	0.925443	2.90428	2.60137	#DIV/0!
TRIAE_CS42_1DS_TGACv1_080223_AA0243570.1		0	0	0	0	1.28808	1.30581	1.29695	0.012537	0	0	0	0	0	0	0	0	0.42912	0.430722	0.429921	0.00113279	3.76443	4.00665	3.88554	0.171275	0	0	0	0	0	0	0	0	#DIV/0!	2.99592	#DIV/0!	0.939546	#DIV/0!	2.58859	#DIV/0!
TRIAE_CS42_7AL_TGACv1_557348_AA1780090.1		0	0	0	0	0.690454	0	0.345227	0.488225	1.7714	0	0.8857	1.25257	0.685719	0	0.342859	0.484877	0	0	0	0	2.96746	2.81762	2.89254	0.105953	0	0	0	0	0	0	0	0	#DIV/0!	8.37866	#DIV/0!	1.05318	8.43652	2.54731	#DIV/0!
TRIAE_CS42_5DL_TGACv1_433058_AA1400180.1		0	0	0	0	1.17346	0	0.58673	0.829762	0	0	0	0	0.862873	1.28477	1.07382	0.298326	0	0	0	0	3.84513	2.34222	3.09368	1.06272	0.282224	0.424902	0.353563	0.100889	0	0	0	0	#DIV/0!	5.27274	#DIV/0!	1.64166	2.881	2.50694	#DIV/0!
TRIAE_CS42_7DL_TGACv1_604655_AA2000380.1		0	0	0	0	0	0	0	0	0	0	0	0	0	0	0	0	0	0.202454	0.101227	0.143157	1.8735	3.13878	2.50614	0.894688	0	0	0	0	0	0	0	0	#DIV/0!	#DIV/0!	#DIV/0!	0.596888	#DIV/0!	2.50614	#DIV/0!
TRIAE_CS42_6AL_TGACv1_473737_AA1532710.1		0	0	0	0	0.247207	0.250611	0.248909	0.00240699	0.105704	0.1083	0.107002	0.00183565	0.245512	0.250524	0.248018	0.00354402	0.411782	0.41332	0.412551	0.00108753	2.76238	2.66999	2.71618	0.0653296	0	0	0	0	0	0	0	0	#DIV/0!	10.9124	#DIV/0!	1.0346	10.9516	2.46728	#DIV/0!
TRIAE_CS42_3B_TGACv1_223792_AA0787370.1		0	0	0	0	0.841491	1.27962	1.06056	0.309804	1.07944	1.84326	1.46135	0.540102	0.41786	0.42639	0.422125	0.00603162	0.350426	1.40694	0.878683	0.747068	3.41289	3.63125	3.52207	0.154404	0.614425	2.06726	1.34084	1.02731	0	0	0	0	#DIV/0!	3.32097	#DIV/0!	0.939866	8.34367	2.46151	#DIV/0!
TRIAE_CS42_5DL_TGACv1_433218_AA1406010.1		0	0	0	0	0	0	0	0	0.428794	0.439325	0.43406	0.00744654	0.29878	0.30488	0.30183	0.00431335	0	0	0	0	2.41355	2.42614	2.41985	0.00890247	0.439329	0.440954	0.440142	0.00114905	0	0	0	0	#DIV/0!	#DIV/0!	#DIV/0!	0.994811	8.01724	2.41985	#DIV/0!
TRIAE_CS42_3DS_TGACv1_272309_AA0918750.2		0	0	0	0	0	0	0	0	0.37343	0.3826	0.378015	0.00648417	1.1345	1.37417	1.25433	0.169472	0	0	0	0	1.83781	2.96298	2.4004	0.795615	0	0	0	0	0	0	0	0	#DIV/0!	#DIV/0!	#DIV/0!	0.620257	1.91368	2.4004	#DIV/0!
TRIAE_CS42_6AL_TGACv1_471773_AA1514090.1		0	0	0	0	0	0	0	0	0	0	0	0	0.485663	0.2703	0.377981	0.152285	0.705713	0.927133	0.816423	0.156568	2.58617	2.12947	2.35782	0.322936	0	0	0	0	0	0	0	0	#DIV/0!	#DIV/0!	#DIV/0!	1.21447	6.23792	2.35782	#DIV/0!
TRIAE_CS42_U_TGACv1_645984_AA2145800.1		0	0	0	0	2.29332	2.31526	2.30429	0.0155139	0	0	0	0	0	0	0	0	0	0	0	0	4.96731	4.34554	4.65643	0.439658	0	0	0	0	0	0	0	0	#DIV/0!	2.02076	#DIV/0!	1.14308	#DIV/0!	2.35214	#DIV/0!
TRIAE_CS42_6AL_TGACv1_473799_AA1532960.1		0	0	0	0	0.357448	0.394513	0.37598	0.0262089	0.266619	0	0.133309	0.188528	1.06413	0.724486	0.894308	0.240165	0.211722	0.260631	0.236177	0.0345839	2.63732	2.7477	2.69251	0.0780504	0	0	0	0	0	0	0	0	#DIV/0!	7.1613	#DIV/0!	0.959828	3.01072	2.31653	#DIV/0!
TRIAE_CS42_5DL_TGACv1_436698_AA1462810.2		0	0	0	0	0	0	0	0	1.02885	1.49327	1.26106	0.328395	0	1.31864	0.65932	0.932419	0	0	0	0	1.53312	3.0229	2.27801	1.05343	0	0	0	0	0	0	0	0	#DIV/0!	#DIV/0!	#DIV/0!	0.507169	3.45509	2.27801	#DIV/0!
TRIAE_CS42_3AS_TGACv1_210494_AA0673610.3		0	0	0	0	0.373608	0.249444	0.311526	0.0877972	0.962054	0.569457	0.765756	0.277608	0	0	0	0	0.405926	0	0.202963	0.287033	2.34839	2.80078	2.57458	0.319888	0.646089	0	0.323045	0.456854	0	0	0	0	#DIV/0!	8.26443	#DIV/0!	0.838477	#DIV/0!	2.26306	#DIV/0!
TRIAE_CS42_2DL_TGACv1_158175_AA0511340.1		0	0	0	0	2.30988	4.24431	3.2771	1.36785	0	0.126493	0.0632465	0.0894441	0	0	0	0	0.360717	0.362065	0.361391	0.00095318	4.59145	6.4865	5.53898	1.34	0	0	0	0	0	0	0	0	#DIV/0!	1.69021	#DIV/0!	0.707847	#DIV/0!	2.26188	#DIV/0!
TRIAE_CS42_5DL_TGACv1_435528_AA1451680.1		0	0	0	0	1.3383	1.30083	1.31956	0.0264953	0.548667	0.562141	0.555404	0.00952756	1.40179	1.43041	1.4161	0.0202374	0	0	0	0	3.22196	3.88048	3.55122	0.465644	0	0	0	0	0	0	0	0	#DIV/0!	2.69121	#DIV/0!	0.830299	2.50775	2.23165	#DIV/0!
TRIAE_CS42_2DL_TGACv1_159657_AA0541130.1		0	0	0	0	0.182122	0.18463	0.183376	0.00177342	0	0	0	0	0	0	0	0	0	0	0	0	2.34819	2.36043	2.35431	0.00865499	0	0	0	0	0	0	0	0	#DIV/0!	12.8387	#DIV/0!	0.994815	#DIV/0!	2.17093	#DIV/0!
TRIAE_CS42_7DL_TGACv1_603821_AA1989800.1		0	0	0	0	0	0.212776	0.106388	0.150455	0.179491	0.229873	0.204682	0.0356255	0.364781	0.296377	0.330579	0.0483689	0.174807	0.17546	0.175133	0.000461741	2.57197	1.95083	2.2614	0.439212	0	0	0	0	0	0	0	0	#DIV/0!	21.2562	#DIV/0!	1.3184	6.84072	2.15501	#DIV/0!
TRIAE_CS42_2AL_TGACv1_094342_AA0296220.1		0	0	0	0	1.07344	0.65293	0.863185	0.297345	1.83597	0.470264	1.15312	0.9657	0.639644	0.652702	0.646173	0.0092334	0	0	0	0	3.13714	2.87525	3.00619	0.185184	0	0	0	0	0	0	0	0	#DIV/0!	3.48268	#DIV/0!	1.09108	4.65231	2.14301	#DIV/0!
TRIAE_CS42_3DL_TGACv1_249392_AA0847540.1		0	0	0	0	0	0	0	0	0	0	0	0	0	0	0	0	0	0	0	0	2.08343	2.18535	2.13439	0.0720683	0	0	0	0	0	0	0	0	#DIV/0!	#DIV/0!	#DIV/0!	0.953362	#DIV/0!	2.13439	#DIV/0!
TRIAE_CS42_3DS_TGACv1_274049_AA0934470.1		0	0	0	0	1.19472	1.15612	1.17542	0.0272943	1.59655	0	0.798275	1.12893	0	0.647237	0.323618	0.457666	1.13074	0.771772	0.951256	0.253829	3.50094	3.09689	3.29892	0.285706	0.436171	0	0.218085	0.308419	0	0	0	0	#DIV/0!	2.80658	#DIV/0!	1.13047	10.1938	2.1235	#DIV/0!
TRIAE_CS42_U_TGACv1_640702_AA2069840.2		0	0	0	0	1.53357	1.1955	1.36454	0.239052	0	0	0	0	0	0	0	0	0	0	0	0	3.63006	3.27035	3.4502	0.254353	0	0	0	0	0	0	0	0	#DIV/0!	2.52848	#DIV/0!	1.10999	#DIV/0!	2.08567	#DIV/0!
TRIAE_CS42_6DL_TGACv1_529005_AA1717210.4		0	0	0	0	0	2.29224	1.14612	1.62086	0	0.542423	0.271211	0.383551	1.00939	1.76013	1.38476	0.530853	0	0	0	0	3.0456	3.35915	3.20237	0.221713	0	0	0	0	0	0	0	0	#DIV/0!	2.7941	#DIV/0!	0.906658	2.31258	2.05626	#DIV/0!
TRIAE_CS42_5DL_TGACv1_436271_AA1459620.1		0	0	0	0	0.440153	0.587823	0.513988	0.104418	1.1441	1.3596	1.25185	0.152382	0.85015	0.607829	0.728989	0.171347	1.01735	0.752042	0.884696	0.187601	2.70861	2.40143	2.55502	0.217209	0.392196	0.393905	0.39305	0.00120845	0	0	0	0	#DIV/0!	4.97097	#DIV/0!	1.12792	3.50488	2.04103	#DIV/0!
TRIAE_CS42_1DL_TGACv1_066946_AA0237980.1		0	0	0	0	0	0	0	0	0	0	0	0	0	0	0	0	0	0	0	0	2.07095	1.89232	1.98163	0.12631	0.725576	0.265427	0.495502	0.325374	0	0	0	0	#DIV/0!	#DIV/0!	#DIV/0!	1.0944	#DIV/0!	1.98163	#DIV/0!
TRIAE_CS42_6AS_TGACv1_485242_AA1541450.1		0	0	0	0	0.398372	0.201929	0.30015	0.138906	0	0	0	0	0.791279	0.807433	0.799356	0.0114226	0	0	0	0	2.22577	2.23738	2.23157	0.00820951	0	0	0	0	0	0	0	0	#DIV/0!	7.43485	#DIV/0!	0.994811	2.79172	1.93142	#DIV/0!
TRIAE_CS42_4DS_TGACv1_361367_AA1166350.1		0	0	0	0	0.158933	0.251752	0.205342	0.0656329	0	0	0	0	0	0	0	0	0	0	0	0	2.12715	2.02169	2.07442	0.0745715	0	0	0	0	0	0	0	0	#DIV/0!	10.1022	#DIV/0!	1.05216	#DIV/0!	1.86908	#DIV/0!
TRIAE_CS42_7DS_TGACv1_622209_AA2035340.1		0	0	0	0	1.08989	1.19402	1.14196	0.073631	0.43018	0.438589	0.434385	0.00594606	0.416313	0.424812	0.420563	0.0060097	0.279303	0.350433	0.314868	0.0502965	3.02669	2.89759	2.96214	0.0912875	0	0	0	0	0	0	0	0	#DIV/0!	2.59392	#DIV/0!	1.04455	7.04328	1.82018	#DIV/0!
TRIAE_CS42_2BL_TGACv1_130162_AA0405360.4		0	0	0	0	0.849602	1.2033	1.02645	0.250102	0.760909	0.966596	0.863752	0.145443	0.528627	0.142087	0.335357	0.273325	0	0	0	0	2.76356	2.85349	2.80852	0.0635901	0	0	0	0	0	0	0	0	#DIV/0!	2.73615	#DIV/0!	0.968484	8.37473	1.78207	#DIV/0!
TRIAE_CS42_5BL_TGACv1_406843_AA1350500.1		0	0	0	0	0	0.061735	0.0308675	0.0436532	0.0520776	0.0533566	0.0527171	0.00090439	0	0	0	0	0	0	0	0	1.8844	1.73638	1.81039	0.104666	0	0	0	0	0	0	0	0	#DIV/0!	58.6504	#DIV/0!	1.08525	#DIV/0!	1.77952	#DIV/0!
TRIAE_CS42_7DL_TGACv1_607596_AA2011110.2		0	0	0	0	0	0	0	0	0.505388	0.323625	0.414506	0.128526	0.440188	0.165896	0.303042	0.193954	0	0	0	0	2.2224	1.27933	1.75087	0.666851	0	0	0	0	0	0	0	0	#DIV/0!	#DIV/0!	#DIV/0!	1.73716	5.77763	1.75087	#DIV/0!
TRIAE_CS42_5BL_TGACv1_404207_AA1290130.1		0	0	0	0	0.291727	0.295745	0.293736	0.00284116	0.199584	0.204486	0.202035	0.00346624	0.86918	0.886923	0.878051	0.0125462	0	0	0	0	1.95592	2.01653	1.98623	0.0428577	0	0	0	0	0	0	0	0	#DIV/0!	6.76194	#DIV/0!	0.969943	2.26208	1.69249	#DIV/0!
TRIAE_CS42_1BS_TGACv1_049754_AA0160890.1		0	0	0	0	0	0	0	0	0	0	0	0	0.10318	0.105286	0.104233	0.00148917	0	0	0	0	1.42912	1.93048	1.6798	0.354515	0	0	0	0	0	0	0	0	#DIV/0!	#DIV/0!	#DIV/0!	0.740293	16.1158	1.6798	#DIV/0!
TRIAE_CS42_1DL_TGACv1_063825_AA0231120.1		0	0	0	0	0.0956504	0.193935	0.144793	0.0694977	0.0817987	0.0838075	0.0828031	0.00142044	0	0	0	0	0.0796643	0.0799618	0.079813	0.000210364	1.80879	1.81822	1.8135	0.00666802	0	0	0	0	0	0	0	0	#DIV/0!	12.5248	#DIV/0!	0.994814	#DIV/0!	1.66871	#DIV/0!
TRIAE_CS42_5AL_TGACv1_374203_AA1193560.4		0	0	0	0	3.50218	4.19344	3.84781	0.488795	3.33183	3.24993	3.29088	0.057912	3.33354	3.99139	3.66247	0.46517	0.215919	0.683916	0.449917	0.330924	4.70802	6.28476	5.49639	1.11492	0	0	0	0	0	0	0	0	#DIV/0!	1.42845	#DIV/0!	0.749117	1.50074	1.64858	#DIV/0!
TRIAE_CS42_2BS_TGACv1_148283_AA0491900.2		0	0	0	0	0	0	0	0	0.784263	0.66389	0.724077	0.0851166	0.919819	0	0.45991	0.65041	0.578903	0.412594	0.495748	0.117598	1.75504	1.44852	1.60178	0.216742	0.348916	0	0.174458	0.246721	0	0	0	0	#DIV/0!	#DIV/0!	#DIV/0!	1.21161	3.48282	1.60178	#DIV/0!
TRIAE_CS42_3B_TGACv1_222856_AA0771780.1		0	0	0	0	1.29664	1.35205	1.32435	0.0391808	0.601956	0.467202	0.534579	0.0952855	0.588685	0.563158	0.575921	0.0180503	0	0	0	0	2.89782	2.88092	2.88937	0.0119501	0	0	0	0	0	0	0	0	#DIV/0!	2.18174	#DIV/0!	1.00587	5.01695	1.56502	#DIV/0!
TRIAE_CS42_4BL_TGACv1_320681_AA1046100.3		0	0	0	0	1.30373	1.86814	1.58594	0.399098	0.498288	0.370343	0.434315	0.0904708	0	0	0	0	0	0	0	0	3.46678	2.80503	3.13591	0.467928	0	0	0	0	0	0	0	0	#DIV/0!	1.97732	#DIV/0!	1.23592	#DIV/0!	1.54997	#DIV/0!
TRIAE_CS42_7DS_TGACv1_624915_AA2063930.2		0	0	0	0	0	0	0	0	0	0	0	0	0	0	0	0	0	0	0	0	1.41711	1.64645	1.53178	0.162168	0	0	0	0	0	0	0	0	#DIV/0!	#DIV/0!	#DIV/0!	0.860706	#DIV/0!	1.53178	#DIV/0!
TRIAE_CS42_1AL_TGACv1_000205_AA0006140.1		0	0	0	0	2.08581	1.87959	1.9827	0.14582	0	0	0	0	0	0	0	0	0.193023	0.193744	0.193383	0.000509824	3.9842	3.00373	3.49397	0.693297	0	0	0	0	0	0	0	0	#DIV/0!	1.76223	#DIV/0!	1.32642	#DIV/0!	1.51127	#DIV/0!
TRIAE_CS42_3AS_TGACv1_213009_AA0704760.1		0	0	0	0	0.0566674	0	0.0283337	0.0400699	0.242305	0.148953	0.195629	0.0660098	0	0	0	0	0.0943931	0.0947456	0.0945693	0.000249255	1.60741	1.41994	1.51368	0.132561	0.248258	0	0.124129	0.175545	0	0	0	0	#DIV/0!	53.4231	#DIV/0!	1.13203	#DIV/0!	1.48534	#DIV/0!
TRIAE_CS42_5DS_TGACv1_458117_AA1492150.1		0	0	0	0	0.0965651	0.0978949	0.09723	0.000940311	0.165162	0.169218	0.16719	0.00286803	0.67132	0.293582	0.482451	0.267101	0.241278	0.403632	0.322455	0.114802	1.57708	1.5853	1.58119	0.00581242	0	0	0	0	0	0	0	0	#DIV/0!	16.2624	#DIV/0!	0.994815	3.27741	1.48396	#DIV/0!
TRIAE_CS42_U_TGACv1_641399_AA2093850.1		0	0	0	0	0	0	0	0	0	0	0	0	0	0	0	0	0	0	0	0	1.45333	1.46091	1.45712	0.00535987	0	0	0	0	0	0	0	0	#DIV/0!	#DIV/0!	#DIV/0!	0.994811	#DIV/0!	1.45712	#DIV/0!
TRIAE_CS42_1AL_TGACv1_001108_AA0025220.2		0	0	0	0	0.439852	1.21529	0.827571	0.548317	0.572533	0.467066	0.519799	0.0745764	0.951382	1.04007	0.995726	0.0627119	0.555194	0.316056	0.435625	0.169096	2.58547	1.95362	2.26954	0.446785	1.36049	0.153311	0.7569	0.853604	0	0	0	0	#DIV/0!	2.74242	#DIV/0!	1.32343	2.27929	1.44197	#DIV/0!
TRIAE_CS42_5BL_TGACv1_405200_AA1322090.1		0	0	0	0	0.815325	0.826553	0.820939	0.00793939	0	0	0	0	0.694057	1.18038	0.937218	0.343882	0	0	0	0	2.30271	2.21567	2.25919	0.0615466	0	0	0	0	0	0	0	0	#DIV/0!	2.75196	#DIV/0!	1.03928	2.41053	1.43825	#DIV/0!
TRIAE_CS42_7BL_TGACv1_578367_AA1893630.1		0	0	0	0	0	0	0	0	0.375901	0.385132	0.380516	0.0065273	0.218271	0	0.109135	0.154341	0	0	0	0	1.70022	1.13939	1.4198	0.396567	1.28379	1.77174	1.52777	0.345033	0	0	0	0	#DIV/0!	#DIV/0!	#DIV/0!	1.49222	13.0096	1.4198	#DIV/0!
TRIAE_CS42_U_TGACv1_643269_AA2129960.1		0	0	0	0	0	0	0	0	0.186429	0	0.0932145	0.131825	0.433007	0.441847	0.437427	0.00625082	0	0	0	0	1.31169	1.50689	1.40929	0.138027	0	0	0	0	0	0	0	0	#DIV/0!	#DIV/0!	#DIV/0!	0.870462	3.22177	1.40929	#DIV/0!
TRIAE_CS42_7AL_TGACv1_558283_AA1791950.1		0	0	0	0	0	0	0	0	0	0	0	0	0	0	0	0	0	0	0	0	1.39985	1.3619	1.38088	0.0268347	0	0	0	0	0	0	0	0	#DIV/0!	#DIV/0!	#DIV/0!	1.02787	#DIV/0!	1.38088	#DIV/0!
TRIAE_CS42_5DS_TGACv1_457006_AA1480970.1		0	0	0	0	4.23719	4.11656	4.17687	0.0852983	0.150982	0.15469	0.152836	0.00262195	0.876694	0.89459	0.885642	0.0126544	8.82256	9.29828	9.06042	0.336385	5.61497	5.4917	5.55333	0.0871651	0	0	0	0	0	0	0	0	#DIV/0!	1.32954	#DIV/0!	1.02245	6.27041	1.37646	#DIV/0!
TRIAE_CS42_1DL_TGACv1_063373_AA0226730.1		0	0	0	0	0.908489	0	0.454244	0.642399	0	0	0	0	0	0	0	0	0	0	0	0	1.82211	1.83162	1.82686	0.00672459	0	0	0	0	0	0	0	0	#DIV/0!	4.02177	#DIV/0!	0.994808	#DIV/0!	1.37262	#DIV/0!
TRIAE_CS42_U_TGACv1_641215_AA2088530.3		0	0	0	0	0.342302	0.347015	0.344658	0.00333259	0	0	0	0	0.619282	0.581688	0.600485	0.026583	0.285092	0.286157	0.285625	0.000753069	1.76538	1.66254	1.71396	0.0727189	0	0	0	0	0	0	0	0	#DIV/0!	4.97292	#DIV/0!	1.06186	2.85429	1.3693	#DIV/0!
TRIAE_CS42_5BS_TGACv1_424328_AA1388780.1		0	0	0	0	0.652987	0.661979	0.657483	0.0063583	3.6856	4.23382	3.95971	0.38765	0	0	0	0	0.326312	0.32753	0.326921	0.000861256	2.02063	2.03116	2.0259	0.00744583	0	0	0	0	0	0	0	0	#DIV/0!	3.08129	#DIV/0!	0.994816	#DIV/0!	1.36841	#DIV/0!
TRIAE_CS42_2AL_TGACv1_095729_AA0314080.1		0	0	0	0	0	0	0	0	0	0	0	0	0	0	0	0	0	0	0	0	1.36003	1.36712	1.36357	0.00501339	0	0	0	0	0	0	0	0	#DIV/0!	#DIV/0!	#DIV/0!	0.994814	#DIV/0!	1.36357	#DIV/0!
TRIAE_CS42_3B_TGACv1_227084_AA0821310.3		0	0	0	0	0.915623	0.907985	0.911804	0.00540088	0.645758	0.235397	0.440578	0.290169	0.948909	0.948675	0.948792	0.000165463	0.173378	0.184707	0.179042	0.00801081	2.41993	2.05067	2.2353	0.261106	0.257803	0.290407	0.274105	0.0230545	0	0	0	0	#DIV/0!	2.45151	#DIV/0!	1.18007	2.35594	1.3235	#DIV/0!
TRIAE_CS42_1DL_TGACv1_061461_AA0195940.2		0	0	0	0	0	0	0	0	0	0	0	0	0	0	0	0	0	0	0	0	1.36154	1.28502	1.32328	0.0541078	0	0	0	0	0	0	0	0	#DIV/0!	#DIV/0!	#DIV/0!	1.05955	#DIV/0!	1.32328	#DIV/0!
TRIAE_CS42_5DS_TGACv1_456575_AA1474390.1		0	0	0	0	0	0	0	0	0.971405	0.366445	0.668925	0.427771	0	0	0	0	0	0	0	0	0.963799	1.66728	1.31554	0.497436	0.00068547	0	0.000342735	0.0004847	0	0	0	0	#DIV/0!	#DIV/0!	#DIV/0!	0.578067	#DIV/0!	1.31554	#DIV/0!
TRIAE_CS42_6BL_TGACv1_501689_AA1619900.1		0	0	0	0	0	0	0	0	0	0	0	0	0.503671	0.513953	0.508812	0.00727047	0	0	0	0	1.30778	1.3146	1.31119	0.00482247	0	0	0	0	0	0	0	0	#DIV/0!	#DIV/0!	#DIV/0!	0.994812	2.57696	1.31119	#DIV/0!
TRIAE_CS42_1AL_TGACv1_000845_AA0020250.1		0	0	0	0	0	0	0	0	0.183459	0.187964	0.185712	0.00318552	0.213054	0.217403	0.215228	0.00307521	0	0	0	0	1.29079	1.29752	1.29415	0.00475883	0	0	0	0	0	0	0	0	#DIV/0!	#DIV/0!	#DIV/0!	0.994813	6.01294	1.29415	#DIV/0!
TRIAE_CS42_5AL_TGACv1_374889_AA1211090.3		0	0	0	0	0.42056	0.429077	0.424818	0.00602243	0.184136	0	0.092068	0.130204	0.200339	0.176883	0.188611	0.0165859	0	0	0	0	1.69914	1.72388	1.71151	0.0174938	0	0	0	0	0	0	0	0	#DIV/0!	4.0288	#DIV/0!	0.985649	9.07429	1.28669	#DIV/0!
TRIAE_CS42_2DL_TGACv1_162722_AA0563440.1		0	0	0	0	0	0	0	0	0.315047	0.322784	0.318916	0.00547089	0	0	0	0	0	0	0	0	1.42497	1.11409	1.26953	0.219825	0	0	0	0	0	0	0	0	#DIV/0!	#DIV/0!	#DIV/0!	1.27904	#DIV/0!	1.26953	#DIV/0!
TRIAE_CS42_3B_TGACv1_222206_AA0759830.2		0	0	0	0	0.594113	0.424557	0.509335	0.119894	0	0	0	0	1.05481	0.847348	0.951079	0.146698	0.391457	0.393156	0.392307	0.00120137	1.9782	1.54399	1.7611	0.307033	0	0	0	0	0	0	0	0	#DIV/0!	3.45764	#DIV/0!	1.28123	1.85168	1.25176	#DIV/0!
TRIAE_CS42_3DL_TGACv1_249319_AA0845220.1		0	0	0	0	0.327691	0.664408	0.49605	0.238095	0.560473	0.478531	0.519502	0.0579417	0.759369	0.664175	0.711772	0.0673123	0.272924	0.273943	0.273433	0.000720542	1.87781	1.60447	1.74114	0.193281	0.239268	0.240153	0.23971	0.00062579	0	0	0	0	#DIV/0!	3.51001	#DIV/0!	1.17036	2.4462	1.24509	#DIV/0!
TRIAE_CS42_3B_TGACv1_224019_AA0791050.2		0	0	0	0	0	0	0	0	0	0	0	0	0.314383	0.3208	0.317592	0.0045375	0.36516	0	0.18258	0.258207	1.25846	1.23083	1.24465	0.0195374	0	0	0	0	0	0	0	0	#DIV/0!	#DIV/0!	#DIV/0!	1.02245	3.91901	1.24465	#DIV/0!
TRIAE_CS42_7AL_TGACv1_556571_AA1765890.1		0	0	0	0	0	0.0716769	0.0358385	0.0506832	0.604643	0.74339	0.674017	0.0981089	0.983057	0.644866	0.813962	0.239137	0.0588866	0.0591065	0.0589965	0.000155493	1.27626	1.28291	1.27958	0.00470226	0.10325	0.103632	0.103441	0.000270115	0	0	0	0	#DIV/0!	35.7043	#DIV/0!	0.994816	1.57205	1.24375	#DIV/0!
TRIAE_CS42_4DS_TGACv1_361035_AA1159350.1		0	0	0	0	0.643649	0	0.321825	0.455129	0	0	0	0	0.173398	1.45849	0.815944	0.908697	1.17877e-05	2.20657e-05	1.69267e-05	7.26764e-06	1.28912	1.84041	1.56476	0.389821	1.76583e-05	1.59548e-05	1.68065e-05	1.20456e-06	0	0	0	0	#DIV/0!	4.86217	#DIV/0!	0.700453	1.91774	1.24294	#DIV/0!
TRIAE_CS42_5AS_TGACv1_393880_AA1276710.3		0	0	0	0	0	0	0	0	0	0.726412	0.363206	0.513651	0	0	0	0	0	0	0	0	1.61094	0.871561	1.24125	0.52282	0	0	0	0	0	0	0	0	#DIV/0!	#DIV/0!	#DIV/0!	1.84834	#DIV/0!	1.24125	#DIV/0!
TRIAE_CS42_2DL_TGACv1_160036_AA0545850.1		0	0	0	0	0	1.03336	0.51668	0.730696	0	0	0	0	0	0	0	0	0	0	0	0	1.8587	1.61308	1.73589	0.17368	0	0	0	0	0	0	0	0	#DIV/0!	3.3597	#DIV/0!	1.15227	#DIV/0!	1.21921	#DIV/0!
TRIAE_CS42_5DS_TGACv1_458178_AA1492580.1		0	0	0	0	0	0	0	0	0.599432	0.621811	0.610621	0.0158243	0	0	0	0	0.236718	0.235956	0.236337	0.000538815	1.21388	1.22165	1.21776	0.00549422	1.23995	1.24411	1.24203	0.00294156	0	0	0	0	#DIV/0!	#DIV/0!	#DIV/0!	0.99364	#DIV/0!	1.21776	#DIV/0!
TRIAE_CS42_2DL_TGACv1_160112_AA0546960.1		0	0	0	0	0.173516	0	0.086758	0.122694	0	0	0	0	0	0	0	0	0	0	0	0	1.49148	1.11745	1.30446	0.264479	0	0	0	0	0	0	0	0	#DIV/0!	15.0357	#DIV/0!	1.33472	#DIV/0!	1.21771	#DIV/0!
TRIAE_CS42_2BS_TGACv1_146430_AA0464850.1		0	0	0	0	0.329959	0.427765	0.378862	0.0691593	0.261585	0.0759222	0.168754	0.131283	0.190603	0.26344	0.227021	0.0515035	0.144338	0.0362192	0.0902786	0.0764515	1.44371	1.73647	1.59009	0.207013	0	0	0	0	0	0	0	0	#DIV/0!	4.19702	#DIV/0!	0.831405	7.00414	1.21123	#DIV/0!
TRIAE_CS42_6AS_TGACv1_486054_AA1555990.1		0	0	0	0	2.50921	1.73047	2.11984	0.550652	0.412305	0.214166	0.313236	0.140105	1.1815	0.790233	0.985866	0.276668	0.458602	0.403046	0.430824	0.039284	3.60784	3.04618	3.32701	0.397154	0	0	0	0	0	0	0	0	#DIV/0!	1.56946	#DIV/0!	1.18438	3.37471	1.20717	#DIV/0!
TRIAE_CS42_3DL_TGACv1_249365_AA0846760.1		0	0	0	0	0.165686	0	0.082843	0.117158	0	0.145172	0.072586	0.102652	0	0.167909	0.0839545	0.11873	0.1194	0	0.0597	0.0844285	1.42508	1.14529	1.28518	0.197841	0	0	0	0	0	0	0	0	#DIV/0!	15.5135	#DIV/0!	1.2443	15.3081	1.20234	#DIV/0!
TRIAE_CS42_2DS_TGACv1_177841_AA0585660.1		0	0	0	0	0.491407	0.498174	0.494791	0.00478499	0	0	0	0	0	0	0	0	0	0	0	0	1.68959	1.6984	1.69399	0.00622961	0	0	0	0	0	0	0	0	#DIV/0!	3.42366	#DIV/0!	0.994813	#DIV/0!	1.1992	#DIV/0!
TRIAE_CS42_4BL_TGACv1_320702_AA1046630.4		0	0	0	0	4.5571	2.94437	3.75074	1.14037	2.33215	2.72694	2.52954	0.279159	0.000690994	4.19541	2.09805	2.96611	0	0.270486	0.135243	0.191262	5.59347	4.30061	4.94704	0.91419	0	0	0	0	0	0	0	0	#DIV/0!	1.31895	#DIV/0!	1.30062	2.35792	1.1963	#DIV/0!
TRIAE_CS42_3DL_TGACv1_249652_AA0853500.1		0	0	0	0	0	0	0	0	0	0	0	0	0.121455	0.123934	0.122694	0.00175292	0	0	0	0	1.17992	1.20875	1.19434	0.0203859	0	0	0	0	0	0	0	0	#DIV/0!	#DIV/0!	#DIV/0!	0.976149	9.73422	1.19434	#DIV/0!
TRIAE_CS42_2DS_TGACv1_177426_AA0576830.1		0	0	0	0	0	0	0	0	0	0	0	0	0	0	0	0	0	0	0	0	1.17771	1.18385	1.18078	0.00434164	0	0	0	0	0	0	0	0	#DIV/0!	#DIV/0!	#DIV/0!	0.994814	#DIV/0!	1.18078	#DIV/0!
TRIAE_CS42_7DL_TGACv1_604952_AA2003320.1		0	0	0	0	0.584905	0.711551	0.648228	0.0895522	0	0	0	0	0.348536	0.355651	0.352094	0.00503106	0	0	0	0	1.40774	2.2237	1.81572	0.576971	0	0	0	0	0	0	0	0	#DIV/0!	2.80105	#DIV/0!	0.633062	5.15693	1.16749	#DIV/0!
TRIAE_CS42_2AL_TGACv1_095300_AA0309310.1		0	0	0	0	0.273515	0.747021	0.510268	0.334819	0.452237	0.461911	0.457074	0.00684055	0	0.889663	0.444831	0.629087	0	0	0	0	1.67688	1.66192	1.6694	0.0105783	0	0	0	0	0	0	0	0	#DIV/0!	3.27161	#DIV/0!	1.009	3.75288	1.15913	#DIV/0!
TRIAE_CS42_6AL_TGACv1_472592_AA1523960.3		0	0	0	0	1.95436	0.660448	1.3074	0.914934	0	1.43999	0.719995	1.01823	0.20629	0.813656	0.509973	0.429473	0	0.544622	0.272311	0.385106	2.82608	2.09916	2.46262	0.51401	0	0	0	0	0	0	0	0	#DIV/0!	1.8836	#DIV/0!	1.34629	4.82892	1.15522	#DIV/0!
TRIAE_CS42_7AL_TGACv1_556689_AA1768910.3		0	0	0	0	0.797992	0.177471	0.487731	0.438775	0	0	0	0	0.000767703	0.56536	0.283064	0.399227	0	0	0	0	1.33217	1.9486	1.64039	0.435882	0	0	0	0	0	0	0	0	#DIV/0!	3.3633	#DIV/0!	0.683655	5.79511	1.15265	#DIV/0!
TRIAE_CS42_2BL_TGACv1_132649_AA0438890.2		0	0	0	0	0	0	0	0	0	0	0	0	0	0	0	0	0	0	0	0	1.14388	1.14984	1.14686	0.00421436	0	0	0	0	0	0	0	0	#DIV/0!	#DIV/0!	#DIV/0!	0.994817	#DIV/0!	1.14686	#DIV/0!
TRIAE_CS42_4DS_TGACv1_361345_AA1166050.1		0	0	0	0	0	0	0	0	0.122974	0.18899	0.155982	0.0466804	0	0	0	0	0.239529	0.381638	0.310584	0.100486	1.11243	1.18036	1.1464	0.0480338	0.443394	0.421536	0.432465	0.0154559	0	0	0	0	#DIV/0!	#DIV/0!	#DIV/0!	0.94245	#DIV/0!	1.1464	#DIV/0!
TRIAE_CS42_1BS_TGACv1_049850_AA0162990.1		0	0	0	0	0.584585	0.987726	0.786156	0.285064	0.333285	0.34147	0.337377	0.00578767	0	0	0	0	0.649177	0.651602	0.650389	0.00171473	1.84246	2.02044	1.93145	0.125851	0.284561	0.285614	0.285087	0.000744583	0	0	0	0	#DIV/0!	2.45683	#DIV/0!	0.91191	#DIV/0!	1.14529	#DIV/0!
TRIAE_CS42_5AL_TGACv1_379272_AA1255990.1		0	0	0	0	1.04405	1.05465	1.04935	0.00749533	0	0.0856056	0.0428028	0.0605323	0.177977	0.214559	0.196268	0.0258674	0.223883	0	0.111941	0.158309	2.23357	2.12464	2.1791	0.0770251	0	0	0	0	0	0	0	0	#DIV/0!	2.07662	#DIV/0!	1.05127	11.1027	1.12975	#DIV/0!
TRIAE_CS42_6AS_TGACv1_486641_AA1563490.1		0	0	0	0	0	0	0	0	0	0	0	0	0	0	0	0	0.155541	0.156122	0.155832	0.000410829	1.12369	1.12955	1.12662	0.00414365	0	0	0	0	0	0	0	0	#DIV/0!	#DIV/0!	#DIV/0!	0.994812	#DIV/0!	1.12662	#DIV/0!
TRIAE_CS42_7DS_TGACv1_621378_AA2013360.1		0	0	0	0	0	0.299266	0.149633	0.211613	1.12236	0.25865	0.690505	0.610735	0.293176	0	0.146588	0.207307	0	0	0	0	1.26872	1.27534	1.27203	0.00468105	0	0	0	0	0	0	0	0	#DIV/0!	8.501	#DIV/0!	0.994809	8.67759	1.1224	#DIV/0!
TRIAE_CS42_7DS_TGACv1_622915_AA2047190.2		0	0	0	0	0.118771	0.165829	0.1423	0.033275	0.0451001	0.379063	0.212082	0.236147	0.189122	0.364059	0.276591	0.123699	0.108585	0.137851	0.123218	0.0206942	1.25736	1.23066	1.24401	0.0188798	0	0	0	0	0	0	0	0	#DIV/0!	8.74216	#DIV/0!	1.0217	4.49766	1.10171	#DIV/0!
TRIAE_CS42_7AS_TGACv1_572295_AA1851850.1		0	0	0	0	0	0	0	0	0	0	0	0	0	0	0	0	0.75164	0.452668	0.602154	0.211405	0.775733	1.4036	1.08967	0.443969	0	0	0	0	0	0	0	0	#DIV/0!	#DIV/0!	#DIV/0!	0.552674	#DIV/0!	1.08967	#DIV/0!
TRIAE_CS42_3DL_TGACv1_250966_AA0875670.1		0	0	0	0	0.196964	0	0.098482	0.139275	0	0	0	0	0	0	0	0	0.246068	0.246987	0.246528	0.000649831	1.21589	1.14876	1.18233	0.0474681	0	0	0	0	0	0	0	0	#DIV/0!	12.0055	#DIV/0!	1.05844	#DIV/0!	1.08384	#DIV/0!
TRIAE_CS42_5AS_TGACv1_392567_AA1261040.1		0	0	0	0	0.295268	0.298124	0.296696	0.0020195	0.318115	0.409404	0.36376	0.0645511	0.234998	0.254181	0.24459	0.0135644	0.442731	0.487274	0.465002	0.0314967	1.28311	1.47732	1.38021	0.137327	0.347796	0.369279	0.358538	0.0151908	0	0	0	0	#DIV/0!	4.65195	#DIV/0!	0.868539	5.64299	1.08352	#DIV/0!
TRIAE_CS42_7BS_TGACv1_592408_AA1937540.1		0	0	0	0	0.0986886	0.100048	0.0993683	0.000961241	0	0	0	0	0.581234	0.900113	0.740673	0.225482	0	0	0	0	1.1619	1.1938	1.17785	0.0225567	0	0	0	0	0	0	0	0	#DIV/0!	11.8534	#DIV/0!	0.973279	1.59024	1.07848	#DIV/0!
TRIAE_CS42_7DL_TGACv1_604205_AA1995120.1		0	0	0	0	0.462992	0.741081	0.602036	0.196639	0.654783	0.77163	0.713207	0.0826233	0.675922	0.775935	0.725928	0.0707199	0.0708553	0.28448	0.177668	0.151055	1.26776	2.09114	1.67945	0.582218	0.496941	0.278886	0.387914	0.154188	0	0	0	0	#DIV/0!	2.78961	#DIV/0!	0.606253	2.31352	1.07741	#DIV/0!
TRIAE_CS42_5BL_TGACv1_405753_AA1334670.1		0	0	0	0	0	0	0	0	0	0	0	0	0	0	0	0	0	0	0	0	1.06362	1.06916	1.06639	0.00391737	0.100388	0.201519	0.150954	0.0715104	0	0	0	0	#DIV/0!	#DIV/0!	#DIV/0!	0.994818	#DIV/0!	1.06639	#DIV/0!
TRIAE_CS42_1AL_TGACv1_001015_AA0023520.1		0	0	0	0	0	0	0	0	0	0.144909	0.0724545	0.102466	0.136313	0.139095	0.137704	0.00196717	0.571574	0.68845	0.630012	0.0826438	1.06181	1.06735	1.06458	0.00391737	0	0	0	0	0	0	0	0	#DIV/0!	#DIV/0!	#DIV/0!	0.99481	7.73093	1.06458	#DIV/0!
TRIAE_CS42_7AL_TGACv1_556689_AA1768910.1		0	0	0	0	0.541052	0.625428	0.58324	0.0596628	0.43546	0.401187	0.418324	0.0242347	0.824647	0.437646	0.631147	0.273651	0.0202135	0.0202889	0.0202512	5.33159e-05	1.90906	1.36298	1.63602	0.386137	0	0	0	0	0	0	0	0	#DIV/0!	2.80505	#DIV/0!	1.40065	2.59214	1.05278	#DIV/0!
TRIAE_CS42_3DS_TGACv1_273499_AA0931720.1		0	0	0	0	0	0	0	0	0.103332	0.10587	0.104601	0.00179464	0.360005	0.367354	0.36368	0.00519653	0	0	0	0	1.03862	1.04403	1.04133	0.00382545	0	0	0	0	0	0	0	0	#DIV/0!	#DIV/0!	#DIV/0!	0.994818	2.8633	1.04133	#DIV/0!
TRIAE_CS42_5DS_TGACv1_458994_AA1494820.1		0	0	0	0	0	0	0	0	0.0708874	0.0726282	0.0717578	0.00123093	0.246969	0.25201	0.24949	0.00356453	0	0	0	0	1.06876	1.00271	1.03573	0.0467044	0	0	0	0	0	0	0	0	#DIV/0!	#DIV/0!	#DIV/0!	1.06587	4.15142	1.03573	#DIV/0!
TRIAE_CS42_7DS_TGACv1_622054_AA2031800.1		0	0	0	0	0.311563	0.315854	0.313709	0.0030342	0.399666	0.409481	0.404574	0.00694025	0	0	0	0	0	0	0	0	1.33905	1.34603	1.34254	0.00493561	0	0	0	0	0	0	0	0	#DIV/0!	4.27958	#DIV/0!	0.994814	#DIV/0!	1.02883	#DIV/0!
TRIAE_CS42_U_TGACv1_716710_AA2167920.1		0	0	0	0	0	0	0	0	0	0	0	0	0	0	0	0	0	0	0	0	1.01349	1.01878	1.01614	0.00374059	0	0	0	0	0	0	0	0	#DIV/0!	#DIV/0!	#DIV/0!	0.994808	#DIV/0!	1.01614	#DIV/0!
TRIAE_CS42_3AL_TGACv1_193980_AA0623990.1		0	0	0	0	0.4362	0.574072	0.505136	0.0974902	0.0333973	0	0.0166986	0.0236155	0	0	0	0	0.0325258	0.0491691	0.0408475	0.0117686	1.52245	1.49273	1.50759	0.0210152	0	0	0	0	0	0	0	0	#DIV/0!	2.98452	#DIV/0!	1.01991	#DIV/0!	1.00245	#DIV/0!
TRIAE_CS42_2DS_TGACv1_177921_AA0587430.1		0	0	0	0	0	0.345139	0.172569	0.24405	0	0	0	0	0	0	0	0	0	0	0	0	1.17056	1.17666	1.17361	0.00431335	0	0	0	0	0	0	0	0	#DIV/0!	6.8008	#DIV/0!	0.994816	#DIV/0!	1.00104	#DIV/0!
TRIAE_CS42_2AS_TGACv1_114637_AA0368500.1		0	0	0	0	0.826276	0.859533	0.842904	0.0235163	1.54727	1.05649	1.30188	0.347034	0	0	0	0	1.25709	0.306812	0.781951	0.671948	2.33465	1.84835	2.0915	0.343866	0	0	0	0	0.10541	0	0.052705	0.0745361	#DIV/0!	2.4813	39.6831	1.2631	#DIV/0!	1.2486	15.9929
TRIAE_CS42_2AL_TGACv1_099884_AA0327360.1		0	0	0	0	0.662138	0.75514	0.708639	0.0657623	0.728304	0.74619	0.737247	0.0126473	2.28364	2.33026	2.30695	0.0329653	0.63837	0.213585	0.425978	0.300368	5.05105	5.29814	5.1746	0.174719	0.373099	0.374479	0.373789	0.000975807	0.084501	0.0853111	0.0849061	0.000572827	#DIV/0!	7.30216	60.945	0.953363	2.24305	4.46596	8.34615
TRIAE_CS42_5AL_TGACv1_377732_AA1249030.1		0	0	0	0	1.55417	1.63028	1.59223	0.0538179	0.773742	0.693231	0.733487	0.0569299	1.39528	1.18642	1.29085	0.147686	0.714276	0.537708	0.625992	0.124852	3.90784	2.16369	3.03577	1.2333	0.469645	0.471383	0.470514	0.00122895	0.425469	0	0.212734	0.300852	#DIV/0!	1.90662	14.2702	1.8061	2.35176	1.44354	7.48456
TRIAE_CS42_5AL_TGACv1_376730_AA1240400.1		0	0	0	0	0.56958	0.70321	0.636395	0.0944907	0.0782613	0	0.0391307	0.0553391	0	0	0	0	0	0	0	0	1.60074	1.94501	1.77287	0.243436	0	0	0	0	0.185377	0	0.0926885	0.131081	#DIV/0!	2.78581	19.1272	0.822998	#DIV/0!	1.13648	6.86595
TRIAE_CS42_2DS_TGACv1_180544_AA0611050.1		0	0	0	0	10.4574	8.93966	9.69853	1.0732	1.93983	1.66748	1.80366	0.192581	6.7755	6.35115	6.56332	0.300061	2.82482	2.32795	2.57639	0.35134	12.7832	11.8334	12.3083	0.67161	1.84027	1.0139	1.42708	0.584332	1.91725	1.85147	1.88436	0.0465135	#DIV/0!	1.26909	6.53182	1.08026	1.87531	2.60977	5.14686
TRIAE_CS42_1DL_TGACv1_063571_AA0228710.1		0	0	0	0	1.84683	3.40785	2.62734	1.10381	0	1.79009e-09	8.95045e-10	1.26578e-09	0	3.16567	1.58283	2.23847	0	0	0	0	10.1617	9.36348	9.76259	0.564427	0	0	0	0	1.0229	0	0.51145	0.7233	#DIV/0!	3.71577	19.0881	1.08525	6.16779	7.13525	5.13704
TRIAE_CS42_4AL_TGACv1_288457_AA0949120.2		0	0	0	0	0.0951466	0.110349	0.102748	0.0107497	0.360986	0.540768	0.450877	0.127125	0.274177	0.915568	0.594873	0.453532	0	0	0	0	0.961743	1.60361	1.28268	0.453869	0	0	0	0	0	0	0	0	#DIV/0!	12.4837	#DIV/0!	0.599736	2.15622	1.17993	#DIV/0!
TRIAE_CS42_7BL_TGACv1_577150_AA1867410.1		0	0	0	0	0	0	0	0	0	0	0	0	0.340266	0.393747	0.367007	0.0378168	0	0	0	0	2.20876	2.36829	2.28852	0.112805	0	0	0	0	0	0	0	0	#DIV/0!	#DIV/0!	#DIV/0!	0.932639	6.23565	2.28852	#DIV/0!
TRIAE_CS42_4BL_TGACv1_322654_AA1072480.1		0	0	0	0	0	0	0	0	0.847171	0.861438	0.854305	0.0100883	0	0	0	0	0	0	0	0	1.63207	2.17965	1.90586	0.387198	0	0	0	0	0	0	0	0	#DIV/0!	#DIV/0!	#DIV/0!	0.748776	#DIV/0!	1.90586	#DIV/0!
TRIAE_CS42_6BL_TGACv1_503170_AA1627400.1		0	0	0	0	0	0	0	0	0.0981918	0	0.0490959	0.0694321	0.158151	0.222945	0.190548	0.0458163	0	0.0959868	0.0479934	0.0678729	1.08564	1.09131	1.08847	0.0040093	0	0	0	0	0	0	0	0	#DIV/0!	#DIV/0!	#DIV/0!	0.994804	5.71234	1.08847	#DIV/0!
TRIAE_CS42_6DL_TGACv1_526393_AA1682170.1		0	0	0	0	0	0	0	0	0.139605	0.333745	0.236675	0.137278	0.270211	0	0.135105	0.191068	0.940866	0.818822	0.879844	0.0862981	1.12257	1.0814	1.10198	0.0291116	0.476784	0.518427	0.497605	0.029446	0	0	0	0	#DIV/0!	#DIV/0!	#DIV/0!	1.03807	8.15648	1.10198	#DIV/0!
TRIAE_CS42_4BL_TGACv1_320323_AA1035190.1		0	0	0	0	0	0	0	0	0	0	0	0	0	0.0795932	0.0397966	0.0562809	0.130826	0.131315	0.13107	0.000345775	1.89028	2.07824	1.98426	0.132908	0	0	0	0	0	0	0	0	#DIV/0!	#DIV/0!	#DIV/0!	0.909558	49.86	1.98426	#DIV/0!
TRIAE_CS42_7AS_TGACv1_569226_AA1810760.1		0	0	0	0	0	0	0	0	0	0	0	0	0	1.08711	0.543555	0.768703	0.429292	0	0.214646	0.303555	3.10139	3.75174	3.42657	0.459867	0.497719	2.57737	1.53754	1.47054	0	0	0	0	#DIV/0!	#DIV/0!	#DIV/0!	0.826654	6.30399	3.42657	#DIV/0!
TRIAE_CS42_2DL_TGACv1_158853_AA0527160.1		0	0	0	0	0	0	0	0	0	1.09516	0.54758	0.774395	0	0	0	0	1.48691	1.26153	1.37422	0.159368	2.84994	1.88369	2.36681	0.683242	0	0	0	0	0	0	0	0	#DIV/0!	#DIV/0!	#DIV/0!	1.51296	#DIV/0!	2.36681	#DIV/0!
TRIAE_CS42_1BL_TGACv1_030390_AA0089250.3		0	0	0	0	0	0	0	0	0.137053	0.14399	0.140522	0.0049052	0	0	0	0	0	0	0	0	1.26785	2.04352	1.65569	0.548482	0	0	0	0	0	0	0	0	#DIV/0!	#DIV/0!	#DIV/0!	0.620425	#DIV/0!	1.65569	#DIV/0!
TRIAE_CS42_7DL_TGACv1_602976_AA1973240.1	Serine-threonine kinase receptor-associated protein	7.58233e-10	1.7617e-09	1.25997e-09	7.09558e-10	10.9357	11.4174	11.1766	0.340613	9.30666	10.0086	9.65763	0.496347	4.86237	2.48082	3.67159	1.68401	5.60321	5.68104	5.64213	0.0550341	14.869	16.5291	15.699	1.17387	0	0	0	0	0	0	0	0	4.478e+09	1.40464	#DIV/0!	0.899565	4.27581	4.5225	#DIV/0!
TRIAE_CS42_5BL_TGACv1_406599_AA1347630.2	UDP-arabinose 4-epimerase 1	0	2.79198e-09	1.39599e-09	1.97423e-09	2.68375	3.47545	3.0796	0.559816	0.71128	1.47672	1.094	0.541248	2.65353	3.53113	3.09233	0.620557	2.91711	3.05119	2.98415	0.0948089	7.15412	9.93052	8.54232	1.96321	0	0.770511	0.385255	0.544834	0.832393	8.03451e-06	0.416201	0.588585	2.13766e+09	2.77384	20.5245	0.720417	2.76242	5.46272	7.39932
TRIAE_CS42_4DL_TGACv1_342864_AA1124230.3	phosphatidate phosphatase PAH2 isoform X4	1.38776e-09	2.73449e-09	2.06112e-09	9.52282e-10	1.84478	2.6058	2.22529	0.538122	2.10384	1.84131	1.97257	0.185637	8.99522e-10	5.79462e-10	7.39492e-10	2.26317e-10	3.00475	3.3393	3.17203	0.236563	4.65542	4.05211	4.35377	0.426605	0.53136	0.533361	0.532361	0.00141492	7.59518e-10	2.11065e-09	1.43508e-09	9.55395e-10	1.53898e+09	1.95649	3.0338e+09	1.14889	5.88751e+09	2.12847	1.55063e+09
TRIAE_CS42_4AS_TGACv1_307177_AA1018030.1	Ribosome biogenesis protein BMS1-like protein	2.0554e-08	3.55347e-10	1.04547e-08	1.42826e-08	4.02131	4.52388	4.27259	0.355371	0.64701	0.00740014	0.327205	0.452272	6.66709	0.000166233	3.33363	4.71423	0.93743	0.992493	0.964962	0.0389354	6.78477	11.1257	8.95524	3.0695	2.03076e-09	1.09098e-09	1.56087e-09	6.64525e-10	2.63105e-08	4.32452e-10	1.33715e-08	1.82985e-08	9.22995e+07	2.09597	6.69727e+08	0.609829	2.68633	4.68264	3.19531e+08
TRIAE_CS42_1AS_TGACv1_020446_AA0077540.2	Patatin 2	4.52479e-09	8.34515e-09	6.43497e-09	2.7014e-09	5.33323	4.99554	5.16439	0.238783	2.94342	3.00738	2.9754	0.0452265	8.60307	7.63481	8.11894	0.684663	0.514088	0.495386	0.504737	0.0132243	16.4765	16.483	16.4798	0.00459619	1.18004	1.26702	1.22353	0.0615041	1.37402e-08	0.809466	0.404733	0.572379	7.84366e+07	3.19104	40.7176	0.999606	2.02979	11.3154	12.76
TRIAE_CS42_7AL_TGACv1_556570_AA1765870.1	Actin-related protein 2/3 complex subunit	2.12413e-08	5.09047e-08	3.6073e-08	2.09752e-08	1.20722	5.57961	3.39342	3.09175	3.22918	4.97029	4.09973	1.23115	2.30541	3.61957	2.96249	0.929251	2.40994	2.24838	2.32916	0.11424	5.33117	5.99045	5.66081	0.466181	1.12724e-09	0.807355	0.403678	0.570886	1.21889e-08	3.12301e-08	2.17095e-08	1.34642e-08	6.4568e+07	1.66817	2.60753e+08	0.889945	1.91083	2.26739	1.5631e+08
TRIAE_CS42_3DS_TGACv1_271548_AA0902200.1	Exportin-7	2.3888e-08	0	1.1944e-08	1.68914e-08	3.43985	0	1.71992	2.43234	1.97088	1.39358	1.68223	0.408213	1.3243	0.338626	0.831463	0.696977	1.04052	5.49643e-06	0.520263	0.735755	8.73385	4.94275	6.8383	2.68071	0.00190769	0	0.000953845	0.00134894	0.662306	0	0.331153	0.468321	4.35585e+07	3.97593	20.65	1.767	8.22442	5.11838	5.19375
TRIAE_CS42_6BL_TGACv1_500151_AA1600070.1	Protein disulfide isomerase-like 5-3	1.73117e-07	7.60543e-10	8.69388e-08	1.21874e-07	8.535	8.36813	8.45157	0.117995	2.67163	2.56554	2.61858	0.075017	3.12376	3.29754	3.21065	0.122881	2.25214	2.17857	2.21535	0.0520218	10.3471	10.1452	10.2462	0.142765	0.487544	0.550121	0.518833	0.0442486	1.19933	0.348589	0.77396	0.601565	2.54818e+07	1.21234	13.2386	1.0199	3.1913	1.79458	10.9199
TRIAE_CS42_5AL_TGACv1_376571_AA1238590.1	DEAD-box ATP-dependent RNA helicase 7	4.05357e-07	7.49168e-07	5.77262e-07	2.43111e-07	29.6717	29.2994	29.4855	0.263256	17.3479	13.7092	15.5285	2.57295	2.22859	2.27408	2.25134	0.0321663	7.46937	3.75189	5.61063	2.62866	36.6481	38.778	37.713	1.50607	2.24803	2.25851	2.25327	0.00741048	4.22646e-07	8.99064	4.49532	6.35734	9.71937e+06	1.27903	8.3894	0.945075	16.7514	8.2275	6.55917
TRIAE_CS42_5AS_TGACv1_394115_AA1278190.3	PI-PLC X domain-containing protein	3.45371e-08	6.25328e-08	4.85349e-08	1.97959e-08	2.12018e-08	1.38544	0.69272	0.979654	1.28903e-08	3.75146e-08	2.52025e-08	1.7412e-08	0.862015	1.00083	0.931423	0.098157	0.620089	4.37095e-08	0.310045	0.438469	1.85694	1.91613	1.88654	0.0418537	1.37731e-09	2.1571e-09	1.7672e-09	5.51395e-10	0	5.6936e-08	2.8468e-08	4.02598e-08	6.38807e+06	2.72337	6.62686e+07	0.96911	2.02543	1.19381	2.43333e+07
TRIAE_CS42_7BS_TGACv1_593431_AA1951500.1	post-GPI attachment to proteins factor 3-like	0	1.07604e-07	5.3802e-08	7.60875e-08	4.19935	4.93102	4.56518	0.517369	1.15652	1.18953	1.17302	0.0233416	2.46074	3.29167	2.8762	0.587556	0.350563	0.311456	0.33101	0.0276528	5.03079	6.24269	5.63674	0.856943	8.86275e-08	0	4.43138e-08	6.26691e-08	0.264722	0.279515	0.272119	0.0104602	6.15236e+06	1.23472	20.7143	0.805869	1.95978	1.07156	16.7765
TRIAE_CS42_4DS_TGACv1_362060_AA1176230.3	myosin heavy chain-related	1.95432e-07	4.09446e-07	3.02439e-07	1.51331e-07	0.679169	1.85154	1.26535	0.828991	0.0586006	0.899328	0.478964	0.594484	0.000531762	0.245636	0.123084	0.173315	1.53988	1.28757	1.41372	0.17841	2.76072	2.56789	2.6643	0.136351	0	2.42685e-08	1.21342e-08	1.71604e-08	0	0.35886	0.17943	0.253752	4.67441e+06	2.10558	14.8487	1.07509	21.6463	1.39895	7.05208
TRIAE_CS42_7AL_TGACv1_557085_AA1776270.3	Methyl-CpG-binding domain-containing protein 13	0	4.32722e-10	2.16361e-10	3.05981e-10	0	0	0	0	5.40262e-10	2.71617	1.35809	1.92062	0	1.46699	0.733495	1.03732	0.00201446	6.09321e-07	0.00100753	0.00142401	1.6956	1.0519	1.37375	0.455165	0.260469	1.18548	0.722975	0.654082	0	0	0	0	4.65673e+06	#DIV/0!	#DIV/0!	1.61194	1.87288	1.37375	#DIV/0!
TRIAE_CS42_2BL_TGACv1_134857_AA0444480.1	transmembrane protein, putative	5.2024e-07	0	2.6012e-07	3.67865e-07	0	0	0	0	0	0.390093	0.195047	0.275837	0	0	0	0	0.262665	1.95308	1.10787	1.1953	1.62132	1.22281	1.42206	0.281789	0	0	0	0	0	0	0	0	4.25908e+06	#DIV/0!	#DIV/0!	1.3259	#DIV/0!	1.42206	#DIV/0!
TRIAE_CS42_4DL_TGACv1_346131_AA1155210.3	Ubiquitin-activating enzyme E3	0	3.96498e-07	1.98249e-07	2.80366e-07	7.03162	6.3984	6.71501	0.447754	8.22982	7.49399	7.86191	0.52031	6.54458	7.0201	6.78234	0.336243	6.12684e-08	1.08086	0.54043	0.764283	14.1906	13.3633	13.7769	0.584989	8.85331e-08	3.66793	1.83397	2.59362	1.4818e-07	0	7.409e-08	1.04779e-07	2.72602e+06	2.05166	1.85949e+08	1.06191	2.0313	7.06194	9.06331e+07
TRIAE_CS42_6AL_TGACv1_474737_AA1535840.1	Homeobox-leucine zipper protein HOX16	9.83883e-07	3.62175e-09	4.93752e-07	6.93149e-07	5.13175	3.77549	4.45362	0.959021	1.92374	3.65234	2.78804	1.2223	3.6733	10.9109	7.2921	5.11776	0.89896	1.3266	1.11278	0.302387	14.086	25.7637	19.9248	8.25738	0	0	0	0	1.51066	0.000218947	0.755439	1.06804	2.25372e+06	4.47385	26.3752	0.546738	2.73239	15.4712	5.8954
TRIAE_CS42_5DS_TGACv1_456680_AA1476150.4	beta-1,6-N-acetylglucosaminyltransferase family protein	4.5383e-06	1.05602e-07	2.32195e-06	3.13439e-06	0	0	0	0	0	0	0	0	0	3.31484e-05	1.65742e-05	2.34395e-05	1.24355	0.872228	1.05789	0.262564	1.24394	0.910878	1.07741	0.23551	0	0	0	0	0	0	0	0	455603	#DIV/0!	#DIV/0!	1.36565	65005.2	1.07741	#DIV/0!
TRIAE_CS42_6BS_TGACv1_514989_AA1666420.1	Probable UDP-N-acetylglucosamine--peptide N-acetylglucosaminyltransferase SPINDLY	7.43958e-07	1.34974e-06	1.04685e-06	4.28353e-07	2.03307e-08	3.43635	1.71818	2.42987	1.04401	3.97591	2.50996	2.07317	1.70702	3.97623	2.84163	1.60457	2.61727e-09	0.783027	0.391514	0.553684	6.77065	6.34603	6.55834	0.300252	6.41287e-08	4.78828e-08	5.60057e-08	1.14876e-08	4.47384e-07	8.82164e-07	6.64774e-07	3.07436e-07	373992	3.81704	9.86552e+06	1.06691	2.30795	4.84016	2.5846e+06
TRIAE_CS42_1DL_TGACv1_061492_AA0196800.1	BR-signaling kinase 2	5.0758e-07	8.1215e-07	6.59865e-07	2.15364e-07	0.585299	0.38528	0.48529	0.141435	7.02444e-07	0	3.51222e-07	4.96703e-07	0.355843	3.46398e-07	0.177922	0.251619	3.18791e-07	0.32065	0.160325	0.226734	2.75234	2.67244	2.71239	0.0564978	1.6011e-08	1.36205e-08	1.48157e-08	1.69034e-09	1.91735e-07	0.158182	0.0790911	0.111851	242967	5.58922	34.2945	1.0299	15.2449	2.2271	6.13583
TRIAE_CS42_2BL_TGACv1_130638_AA0415150.1		4.37607e-06	6.68737e-06	5.53172e-06	1.63434e-06	1.07181	1.30752e-05	0.535912	0.757875	0.576511	1.222e-05	0.288262	0.407646	8.51098e-06	6.43002e-06	7.4705e-06	1.47146e-06	0.821732	1.73554e-05	0.410875	0.58104	1.71881	1.84865	1.78373	0.0918107	0.550386	0.552423	0.551405	0.00144038	2.58349e-06	0	1.29175e-06	1.8268e-06	74276.1	3.3284	1.38087e+06	0.929765	238770	1.24782	414874
TRIAE_CS42_4BS_TGACv1_330077_AA1105860.4	Protein MSP1	1.30465e-05	0	6.52325e-06	9.22527e-06	2.55419	0.965548	1.75987	1.12334	1.39036	1.29322	1.34179	0.0686884	0.454129	0.938641	0.696385	0.342602	0	0.570047	0.285023	0.403084	3.71438	4.06343	3.88891	0.246816	0	0	0	0	0	0	0	0	43693.5	2.20977	#DIV/0!	0.9141	5.58442	2.12904	#DIV/0!
TRIAE_CS42_2BL_TGACv1_131021_AA0421360.2	Protein CHROMATIN REMODELING 19	3.28986e-05	5.25617e-05	4.27302e-05	1.39039e-05	3.97564e-05	2.46074	1.23039	1.73998	2.33839	2.01724	2.17781	0.227087	4.55788e-05	3.93791	1.96898	2.78449	1.45265	4.93969e-05	0.72635	1.02714	3.99819	4.2344	4.1163	0.167026	9.08418e-06	8.31204e-06	8.69811e-06	5.45985e-07	3.09451e-05	4.74885e-05	3.92168e-05	1.1698e-05	16998.5	3.34552	104963	0.944216	2.09057	2.88591	31374.1
TRIAE_CS42_5AS_TGACv1_392567_AA1261060.2	Protein trichome birefringence-like 14	0.000176855	0.000249329	0.000213092	5.12469e-05	3.03596	0.000223661	1.51809	2.14659	0.000425896	5.72667	2.86355	4.04907	0	0	0	0	3.33364	3.29556	3.3146	0.0269266	5.20108	4.65193	4.92651	0.388308	3.39919	3.4218	3.4105	0.0159877	0.000322465	0.000527098	0.000424782	0.000144697	15554.8	3.2452	11597.7	1.11805	#DIV/0!	3.40841	3573.82
TRIAE_CS42_7BL_TGACv1_578713_AA1899080.1	glucan endo-1,3-beta-glucosidase 3-like	0.000172688	0.000243236	0.000207962	4.9885e-05	0.000215264	0.000233515	0.00022439	1.29054e-05	0.000294949	0.000430604	0.000362777	9.59226e-05	3.33029e-05	3.45523e-05	3.39276e-05	8.83459e-07	2.60013	2.56135	2.58074	0.0274216	2.86521	2.95307	2.90914	0.0621264	0	0	0	0	0	0	0	0	12409.7	12964.7	#DIV/0!	0.970248	85745.5	2.90892	#DIV/0!
TRIAE_CS42_1DL_TGACv1_061486_AA0196710.5	Poly(ADP-ribose) polymerase	0	0.000997514	0.000498757	0.000705349	1.04532	22.0214	11.5334	14.8323	0.00895539	0.0100304	0.0094929	0.000760147	16.6865	0.196883	8.44169	11.6599	12.2749	0.00158895	6.13824	8.67854	19.3927	24.5243	21.9585	3.62859	0.000362313	0.00309541	0.00172886	0.00193259	0	0.00107969	0.000539845	0.000763456	12307.1	1.90391	40675.6	0.790754	2.6012	10.4251	21364.2
TRIAE_CS42_2BL_TGACv1_129315_AA0378090.1		2.50711e-05	0	1.25356e-05	1.77279e-05	0	0	0	0	0	0.312396	0.156198	0.220897	0	4.12839e-05	2.06419e-05	2.91921e-05	0.251297	1.86955e-05	0.125658	0.177681	2.01084	1.9965	2.00367	0.0101399	1.90479e-06	1.70005e-06	1.80242e-06	1.44773e-07	0	0	0	0	10024.1	#DIV/0!	#DIV/0!	1.00718	97067.9	2.00367	#DIV/0!
TRIAE_CS42_U_TGACv1_641461_AA2095670.2	GRIP1-associated protein 1-like	0.000254881	0.000363952	0.000309417	7.71248e-05	1.14789	1.43718	1.29253	0.204559	2.37346	1.44409	1.90878	0.657164	0.000125761	0.000112667	0.000119214	9.25886e-06	1.23658	1.22279	1.22968	0.009751	2.39125	2.40367	2.39746	0.00878227	0.444248	0	0.222124	0.314131	9.11831e-05	0.000118779	0.000104981	1.95132e-05	3974.21	1.85485	22837.1	0.994833	20110.6	1.10492	12312.1
TRIAE_CS42_2BL_TGACv1_130589_AA0414320.3	protein laz1	0.000837559	0	0.000418779	0.000592244	7.03182e-08	0.00124624	0.000623155	0.000881175	0.1473	1.78088	0.96409	1.15512	2.17698e-08	1.57436	0.78718	1.11324	0	2.30455	1.15227	1.62956	2.34758	2.30673	2.32715	0.0288853	0	0	0	0	0	0	0	0	2751.51	3734.47	#DIV/0!	1.01771	2.95632	2.32653	#DIV/0!
TRIAE_CS42_5AL_TGACv1_376042_AA1231180.1	Zinc finger A20 and AN1 domain-containing stress-associated protein 6	0	0.00141559	0.000707795	0.00100097	0	0	0	0	0	0	0	0	0	0	0	0	1.8357e-09	3.09353	1.54677	2.18746	10.3718	10.5452	10.4585	0.122612	0	0	0	0	0	0	0	0	2185.33	#DIV/0!	#DIV/0!	0.983556	#DIV/0!	10.4585	#DIV/0!
TRIAE_CS42_3AS_TGACv1_212026_AA0696870.2	Ras-related protein Rab7	0	0.00447849	0.00223924	0.00316677	1.61884	6.364	3.99142	3.35533	0	0.0123548	0.0061774	0.00873616	3.5823	11.8861	7.7342	5.87167	2.02722	4.68959	3.3584	1.88258	8.29947	14.9516	11.6255	4.70377	3.06326	4.41347	3.73836	0.954743	0	3.41258e-07	1.70629e-07	2.41306e-07	1499.79	2.91263	6.81334e+07	0.555089	1.50313	7.63411	2.33924e+07
TRIAE_CS42_2DL_TGACv1_159744_AA0542210.1		0.000837929	0	0.000418964	0.000592505	0	0.263021	0.131511	0.185984	0	0	0	0	0	1.24215	0.621075	0.878333	0.280726	0.886189	0.583457	0.428127	1.4617	1.74225	1.60197	0.198379	0	0	0	0	0	0	0	0	1392.62	12.1813	#DIV/0!	0.838973	2.57936	1.47046	#DIV/0!
TRIAE_CS42_5AL_TGACv1_377105_AA1244140.1	Autophagy protein 16 domain containing protein	0.00579864	0.000173377	0.00298601	0.00397766	7.93623	5.50766	6.72194	1.71726	4.03767	1.87807	2.95787	1.52707	9.87457	4.74712	7.31085	3.62565	3.1085	1.77282	2.44066	0.944468	17.2791	10.5009	13.89	4.79291	1.37223	1.45353	1.41288	0.0574878	0	0	0	0	817.365	2.06637	#DIV/0!	1.64549	1.89992	7.16806	#DIV/0!
TRIAE_CS42_1DS_TGACv1_080821_AA0254110.4	ATP-binding cassette (ABC) transporter	0	0.000184115	9.20575e-05	0.000130189	0.984363	1.62411	1.30424	0.452369	1.6287	2.92548	2.27709	0.916962	0	0	0	0	0.00321693	0.143476	0.0733465	0.0991781	3.3489	5.28429	4.3166	1.36853	0	0	0	0	2.72267e-10	6.97301e-10	4.84784e-10	3.00544e-10	796.746	3.30967	8.90416e+09	0.633746	#DIV/0!	3.01236	2.69035e+09
TRIAE_CS42_2BS_TGACv1_147247_AA0480470.4		0.000233049	0.000249387	0.000241218	1.15527e-05	0.665917	0.000564349	0.333241	0.470475	0.406645	0.460256	0.43345	0.0379087	0	0	0	0	0.116622	0.223082	0.169852	0.0752786	1.86244	1.76007	1.81126	0.0723865	0	0.82526	0.41263	0.583547	0	0	0	0	704.143	5.43528	#DIV/0!	1.05816	#DIV/0!	1.47801	#DIV/0!
TRIAE_CS42_5DL_TGACv1_433155_AA1403860.1	WRKY transcription factor 2	0	0.0176414	0.0088207	0.0124744	0.000113739	8.19495	4.09753	5.79462	1.48704	7.94697	4.71701	4.56786	0.337536	7.32197	3.82975	4.93874	5.74973	5.53081	5.64027	0.1548	7.74006	8.71203	8.22604	0.687287	0.00193787	0	0.000968935	0.00137028	0	0	0	0	639.436	2.00756	#DIV/0!	0.888434	2.14793	4.12851	#DIV/0!
TRIAE_CS42_6AS_TGACv1_486631_AA1563420.2	MKI67 FHA domain-interacting nucleolar phosphoprotein-like protein	0.00297108	0.00461637	0.00379372	0.0011634	0.00811145	10.0306	5.01936	7.08697	0.00735383	5.36171	2.68453	3.7861	0.0100042	12.9002	6.4551	9.11474	0.00124575	1.78438	0.892813	1.26087	25.8147	21.9591	23.8869	2.72632	0.0011948	2.34852	1.17486	1.65981	0.00633868	0.00744913	0.00689391	0.000785207	235.339	4.75896	3464.93	1.17558	3.70047	18.8675	728.086
TRIAE_CS42_5BL_TGACv1_408175_AA1361970.2	CD2-binding protein-related	0.0125505	0	0.00627525	0.00887454	6.74829	7.08857	6.91843	0.240614	5.00183	5.06631	5.03407	0.0455942	0.0133219	4.23661	2.12497	2.98632	0.00954341	2.79417	1.40186	1.96903	10.3879	10.5231	10.4555	0.0956008	0.00416107	2.43917	1.22167	1.72181	0.0106388	0	0.0053194	0.00752277	223.395	1.51125	1965.54	0.987152	4.92031	3.53707	1300.6
TRIAE_CS42_6DS_TGACv1_542645_AA1726400.2	Heat shock protein	0.0132302	0.00645541	0.0098428	0.0047905	2.8147	2.41894	2.61682	0.279845	3.04404	1.67791	2.36097	0.966	0.870265	0.577409	0.723837	0.20708	1.6764	0.00407068	0.840235	1.18252	5.45952	3.38908	4.4243	1.46402	0.00400415	0.000871055	0.0024376	0.00221543	0.00421841	0.00151836	0.00286838	0.00190922	85.3654	1.69072	1542.44	1.61092	6.11229	1.80748	912.297
TRIAE_CS42_7BL_TGACv1_576941_AA1860590.3	Glycosyltransferase AER6	0.0094309	0	0.00471545	0.00666865	0.00640155	0	0.00320077	0.00452658	3.27915e-05	0	1.63957e-05	2.31871e-05	2.17751e-07	0	1.08876e-07	1.53973e-07	0.742391	8.27939e-06	0.3712	0.524944	2.2111	2.67145	2.44128	0.325517	0	0	0	0	0	0	0	0	78.7199	762.714	#DIV/0!	0.827678	2.24226e+07	2.43807	#DIV/0!
TRIAE_CS42_2BL_TGACv1_130344_AA0409270.3	APO protein 1	0.0256095	0.0349719	0.0302907	0.00662022	6.67701	6.60325e-05	3.33854	4.72131	1.84985	0	0.924925	1.30804	1.50969	2.05905	1.78437	0.388456	3.27019	0.763864	2.01703	1.77224	10.7324	9.96714	10.3498	0.541121	0	1.78633	0.893165	1.26313	0.0245985	0	0.0122992	0.0173938	66.589	3.10009	841.496	1.07678	5.80024	7.01123	271.442
TRIAE_CS42_3DL_TGACv1_249236_AA0842580.1	Zinc-finger homeodomain protein	0.0913177	0.0812287	0.0862732	0.007134	3.14119	3.27337	3.20728	0.0934654	3.57094	3.79653	3.68373	0.159516	0.556731	0.578167	0.567449	0.0151575	4.81081	4.84743	4.82912	0.0258943	3.44117	5.04571	4.24344	1.13458	1.12314	1.49259	1.30787	0.261241	0.325574	0.59496	0.460267	0.190485	55.9747	1.32307	9.21952	0.681999	7.4781	1.03616	6.9683
TRIAE_CS42_2AS_TGACv1_112557_AA0340950.6	Eukaryotic translation initiation factor 5A	0.978005	0.690287	0.834146	0.203447	97.9398	111.809	104.874	9.80701	59.5153	45.1318	52.3235	10.1707	71.5768	87.5113	79.544	11.2674	53.6522	36.2066	44.9294	12.3359	121.382	134.307	127.844	9.13936	41.2039	31.6312	36.4175	6.76892	9.08231	5.45825	7.27028	2.5626	53.8628	1.21902	17.5845	0.903765	1.60722	22.9701	14.4251
TRIAE_CS42_4BL_TGACv1_322001_AA1067620.2	Ribosome biogenesis protein BMS1-like protein	0	0.00555254	0.00277627	0.00392624	0	0.138877	0.0694385	0.0982009	1.06679e-08	1.42883	0.714415	1.01034	1.07359e-06	0.0014025	0.000701787	0.000990958	0.260155	0	0.130078	0.183957	3.20271	5.64351	4.42311	1.72591	0.326893	0	0.163446	0.231148	4.40869e-07	0	2.20434e-07	3.11741e-07	46.8533	63.6982	2.00654e+07	0.567503	6302.64	4.35367	315007
TRIAE_CS42_3AL_TGACv1_194817_AA0640010.2	Auxin-induced protein	0	0.418855	0.209427	0.296175	7.04783	2.65987e-07	3.52392	4.98357	7.09888	5.32069	6.20979	1.25737	0	0	0	0	8.25305	8.11637	8.18471	0.0966474	9.19307	6.73468	7.96387	1.73834	0.171492	2.87924e-08	0.085746	0.121263	0.641478	0.000267016	0.320873	0.453405	39.0814	2.25995	24.8194	1.36503	#DIV/0!	4.43996	10.9823
TRIAE_CS42_7BS_TGACv1_592358_AA1936370.2	Profilin	1.36508	0	0.68254	0.965257	0.013636	0	0.006818	0.00964211	83.7929	79.8578	81.8254	2.78254	4.51883	0.0177843	2.26831	3.18272	37.3104	15.2446	26.2775	15.6029	28.2958	20.9463	24.6211	5.19688	2.03655	0	1.01828	1.44006	0	0	0	0	38.4996	3611.18	#DIV/0!	1.35087	10.8544	24.6142	#DIV/0!
TRIAE_CS42_2BL_TGACv1_131548_AA0429060.1		0	0.0840602	0.0420301	0.0594395	0	0	0	0	4.69937	2.79928	3.74932	1.34357	0	0	0	0	2.32828	0.667708	1.49799	1.1742	1.888	1.89785	1.89292	0.006965	0	0	0	0	0	0	0	0	35.641	#DIV/0!	#DIV/0!	0.99481	#DIV/0!	1.89292	#DIV/0!
TRIAE_CS42_6DL_TGACv1_526505_AA1685690.2	F-box domain, cyclin-like domain containing protein	0.170023	0.00032423	0.0851736	0.119995	4.01783	3.15833	3.58808	0.607758	3.43268	3.84815	3.64041	0.293782	1.8619	0	0.93095	1.31656	2.51579	2.76594	2.64086	0.176883	5.28596	7.15034	6.21815	1.31832	0.228689	0.179923	0.204306	0.0344828	0.951936	0	0.475968	0.67312	31.0057	1.733	13.0642	0.73926	6.67936	2.63007	7.53849
TRIAE_CS42_2DL_TGACv1_159206_AA0534350.1	Putative disease resistance protein RGA4	0	0.0178884	0.0089442	0.012649	1.42693	1.54372	1.48533	0.082583	0.427875	0.514623	0.471249	0.0613401	3.67194	3.77247	3.72221	0.0710854	0.25365	0.290968	0.272309	0.0263878	9.71943	10.0509	9.88517	0.234385	0.0317672	0.0318847	0.031826	8.3085e-05	0.087346	0.130747	0.109046	0.0306891	30.4453	6.65522	90.6509	0.967021	2.65573	8.39984	13.621
TRIAE_CS42_3B_TGACv1_222095_AA0757230.2	Ring zinc finger protein RING H2	0.0339153	0.0342322	0.0340737	0.000224082	1.98416	2.23613	2.11015	0.17817	1.53281	1.71374	1.62328	0.127937	5.67839	5.5433	5.61085	0.0955231	0.901452	0.730815	0.816134	0.120659	13.0941	14.6183	13.8562	1.07777	0.21277	0.213557	0.213164	0.000556493	0	0	0	0	23.952	6.56647	#DIV/0!	0.895733	2.46954	11.7461	#DIV/0!
TRIAE_CS42_7AL_TGACv1_557636_AA1784350.8	Poly(A) polymerase	1.15735e-09	0	5.78675e-10	8.1837e-10	1.21242e-09	1.66275	0.831375	1.17574	0	1.80693	0.903465	1.27769	0	7.46171e-06	3.73085e-06	5.27623e-06	2.45434e-08	0	1.22717e-08	1.73548e-08	2.75344	1.42808	2.09076	0.937171	0	0	0	0	0	0	0	0	21.2065	2.51482	#DIV/0!	1.92807	560397	1.25938	#DIV/0!
TRIAE_CS42_6AL_TGACv1_471715_AA1513370.2	RING-H2 finger protein ATL80	0.153036	0.171988	0.162512	0.0134011	2.05765	2.09154	2.0746	0.0239638	7.32975	6.53736	6.93356	0.560304	1.35554	1.50786	1.4317	0.107707	3.11942	3.07293	3.09617	0.0328734	5.02247	5.24898	5.13573	0.160167	2.36911	2.14509	2.2571	0.158406	0.00768722	0.00868528	0.00818625	0.000705735	19.052	2.47553	627.36	0.956847	3.58715	3.06113	253.424
TRIAE_CS42_3B_TGACv1_223692_AA0785740.1	Peroxisomal fatty acid beta-oxidation multifunctional protein	0.00934792	0.923923	0.466635	0.646702	4.88616	6.63602	5.76109	1.23734	1.05114	0.000100441	0.52562	0.743197	2.04974	7.56797	4.80885	3.90198	7.69415	8.82897	8.26156	0.802439	8.7163	9.73676	9.22653	0.721574	0	0	0	0	5.20833e-07	0.00033257	0.000166545	0.000234794	17.7045	1.60153	55399.5	0.895195	1.91865	3.46544	34591.7
TRIAE_CS42_1BL_TGACv1_030563_AA0094110.1		0	0.157795	0.0788975	0.111578	0.617897	0.688512	0.653204	0.0499323	0.605142	1.26762	0.936381	0.468443	0.742861	2.28387	1.51337	1.08966	1.3722	1.41793	1.39506	0.032336	3.2792	2.41935	2.84928	0.608006	0	1.18334	0.59167	0.836748	0	0	0	0	17.682	4.362	#DIV/0!	1.35541	1.88274	2.19607	#DIV/0!
TRIAE_CS42_5DL_TGACv1_435322_AA1448960.1	1-aminocyclopropane-1-carboxylate oxidase 2	0	0.951587	0.475793	0.672874	12.7798	6.50982	9.64481	4.43355	1.89194	1.77454	1.83324	0.0830143	10.4972	2.56544	6.53132	5.6086	7.83087	8.43603	8.13345	0.427913	9.67444	13.8448	11.7596	2.94889	1.22928	1.23383	1.23155	0.00321734	2.76713e-08	7.06543e-08	4.91628e-08	3.03936e-08	17.0945	1.21927	2.39198e+08	0.698778	1.8005	2.11481	1.96181e+08
TRIAE_CS42_7BS_TGACv1_592280_AA1934870.1	Zinc finger protein CONSTANS-LIKE 15	0.182959	0	0.0914795	0.129372	4.01616	3.60783	3.812	0.288733	1.40053	1.17142	1.28598	0.162005	4.34554	4.31605	4.3308	0.0208526	1.14784	1.44641	1.29712	0.211121	8.00826	9.90288	8.95557	1.3397	0	0	0	0	0	0	0	0	14.1794	2.34931	#DIV/0!	0.80868	2.06788	5.14358	#DIV/0!
TRIAE_CS42_6DL_TGACv1_528336_AA1713360.1		0	0.24269	0.121345	0.171608	0.126335	1.18083	0.653583	0.745641	0	0.83455	0.417275	0.590116	1.4745	2.58516	2.02983	0.785355	1.09987	2.27341	1.68664	0.829818	5.09002	4.66652	4.87827	0.29946	0	0	0	0	0.138593	0	0.0692965	0.0980001	13.8995	7.46389	70.3971	1.09075	2.40329	4.22469	9.43168
TRIAE_CS42_4BL_TGACv1_320380_AA1037260.6		1.2766e-07	0.00993706	0.00496859	0.00702647	4.38607e-08	0.748121	0.374061	0.529001	1.56122	0.834994	1.19811	0.513519	0.162069	0	0.0810345	0.1146	0.131657	0	0.0658285	0.0930956	2.05126	1.39747	1.72437	0.462299	0.233985	0	0.116992	0.165452	0	0	0	0	13.2489	4.60986	#DIV/0!	1.46784	21.2794	1.3503	#DIV/0!
TRIAE_CS42_3AL_TGACv1_194329_AA0631130.1	Drought-inducible protein 1OS	0.045817	0.0444476	0.0451323	0.000968312	0.918871	1.01895	0.968911	0.0707665	0.70649	0.703162	0.704826	0.00235325	0.858889	0.821646	0.840267	0.0263348	0.540211	0.539419	0.539815	0.000560029	3.74329	3.5612	3.65224	0.128757	0.267481	0.198061	0.232771	0.0490874	0	0.379015	0.189507	0.268004	11.9607	3.76943	19.2723	1.05113	4.34653	2.68333	5.11278
TRIAE_CS42_4AL_TGACv1_293117_AA1000210.1	Aspartic protease	0.115561	0.116641	0.116101	0.000763675	0	0	0	0	0.0808683	0.0828543	0.0818613	0.00140431	0	0	0	0	1.33889	1.38342	1.36116	0.0314875	10.77	11.1529	10.9614	0.270751	0	0	0	0	0	0	0	0	11.7239	#DIV/0!	#DIV/0!	0.965668	#DIV/0!	10.9614	#DIV/0!
TRIAE_CS42_5AL_TGACv1_376972_AA1242830.1	Alcohol dehydrogenase 2	0.16034	0	0.08017	0.113378	0.194914	0.197632	0.196273	0.00192192	0.332233	0.461651	0.396942	0.0915123	0.252629	0.267655	0.260142	0.010625	1.01375	0.714365	0.864057	0.211697	1.54925	1.14082	1.34503	0.288804	0.28099	0.0743818	0.177686	0.146094	0	0	0	0	10.7778	6.85288	#DIV/0!	1.35801	5.17039	1.14876	#DIV/0!
TRIAE_CS42_4BS_TGACv1_327829_AA1075530.1	DNA-directed RNA polymerases I and III subunit RPAC2	0	0.479689	0.239844	0.339191	3.19156	3.06822	3.12989	0.0872146	1.14577	1.52601	1.33589	0.26887	2.2139	2.9245	2.5692	0.50247	2.66714	2.35153	2.50934	0.22317	6.09863	6.86148	6.48006	0.539416	0.424562	0.745826	0.585194	0.227168	0.142734	0.456893	0.299814	0.222144	10.4623	2.07038	21.6136	0.888821	2.52221	3.35017	10.4395
TRIAE_CS42_3AS_TGACv1_212239_AA0699060.3		0.398696	0.0413812	0.220039	0.25266	4.93377	3.99647	4.46512	0.662771	3.55182	3.58241	3.56712	0.0216304	3.28564	3.74263	3.51414	0.323141	2.02749	2.51695	2.27222	0.3461	8.59307	4.56312	6.5781	2.8496	7.59869	5.64271	6.6207	1.38309	3.17622e-10	1.35863	0.679315	0.960696	10.3265	1.47322	9.68342	1.88316	1.8719	2.11298	6.57297
TRIAE_CS42_6BS_TGACv1_514603_AA1662190.1	CRS2-associated factor 2, mitochondrial	0.050159	0.055407	0.052783	0.0037109	0.627816	0.551981	0.589899	0.0536234	0.671117	0.447859	0.559488	0.157867	0.662076	0.443232	0.552654	0.154746	0.541141	0.476751	0.508946	0.0455306	2.17432	2.12586	2.15009	0.0342664	0.283497	0.258849	0.271173	0.0174288	0	0	0	0	9.64223	3.64485	#DIV/0!	1.0228	3.89048	1.56019	#DIV/0!
TRIAE_CS42_2BL_TGACv1_143683_AA0445950.1	lipid-transfer protein DIR1	0.876959	4.48498	2.68097	2.55126	9.1892	8.05242	8.62081	0.803825	0.916265	1.17346	1.04486	0.181864	0.266019	0	0.13301	0.188104	23.096	27.7569	25.4265	3.29575	7.68725	14.5355	11.1114	4.84244	0	0	0	0	0	0	0	0	9.48405	1.2889	#DIV/0!	0.52886	83.5382	2.49057	#DIV/0!
TRIAE_CS42_6AL_TGACv1_474009_AA1533790.1	Lysine-specific demethylase	0.0845663	0.0660705	0.0753184	0.0130785	0.972039	0.79193	0.881984	0.127356	0.132203	0.170539	0.151371	0.0271076	0.546793	0.377383	0.462088	0.119791	0.74898	0.674663	0.711821	0.0525501	3.54027	3.46784	3.50406	0.0512157	0.0221979	0.02228	0.022239	5.80535e-05	0	0	0	0	9.45083	3.97292	#DIV/0!	1.02089	7.58309	2.62207	#DIV/0!
TRIAE_CS42_2AL_TGACv1_093366_AA0278620.1	SUMO-conjugating enzyme SCE1	0.254218	0.256593	0.255406	0.00167938	2.7303	2.64544	2.68787	0.0600051	4.60311	4.8575	4.7303	0.179881	5.11326	5.37014	5.2417	0.181642	2.33896	2.41291	2.37594	0.0522905	8.71697	8.46383	8.5904	0.178997	1.08222	0.971885	1.02705	0.0780186	0.232206	0.234432	0.233319	0.00157402	9.3026	3.19599	36.8183	1.02991	1.63886	5.90253	11.5202
TRIAE_CS42_7AL_TGACv1_556264_AA1759450.1	Cytochrome P450 Secologanin synthase	0.345062	0	0.172531	0.243996	0	0	0	0	2.10084	2.35593	2.22838	0.180376	3.79256	4.28933	4.04094	0.351269	1.5371	1.61599	1.57654	0.0557837	6.45655	6.3633	6.40992	0.0659377	0	0	0	0	0	0	0	0	9.13775	#DIV/0!	#DIV/0!	1.01465	1.58624	6.40992	#DIV/0!
TRIAE_CS42_1DL_TGACv1_064383_AA0234150.1	2-aminoethanethiol dioxygenase	0.166665	0.210279	0.188472	0.0308398	1.68771	1.6591	1.67341	0.0202303	2.00782	1.74761	1.87772	0.183996	1.72692	1.29572	1.51132	0.304904	1.95938	1.36813	1.66376	0.418077	5.23129	4.93706	5.08418	0.208052	0.78419	0.224883	0.504537	0.39549	0.304469	0.204925	0.254697	0.0703882	8.8276	3.03822	19.9617	1.0596	3.36406	3.41077	6.57018
TRIAE_CS42_4DS_TGACv1_361241_AA1164210.1	Protein kinase superfamily protein	0.0970013	0.0879856	0.0924935	0.00637506	0.635644	0.56368	0.599662	0.0508862	0.446757	0.485632	0.466195	0.0274888	1.50012	1.81231	1.65621	0.220752	0.668621	0.868783	0.768702	0.141536	3.75121	3.46624	3.60872	0.201504	0.0811142	0.0901843	0.0856492	0.00641353	0	0	0	0	8.31088	6.01793	#DIV/0!	1.08221	2.1789	3.00906	#DIV/0!
TRIAE_CS42_2BS_TGACv1_146223_AA0459510.1	Isoflavone reductase-like protein	0	0.335165	0.167582	0.236997	2.25261	1.41686	1.83473	0.590964	0	0.16763	0.083815	0.118532	2.17301	1.86199	2.0175	0.219924	0.928503	1.84395	1.38623	0.647319	6.08748	5.03922	5.56335	0.741232	0	0.269125	0.134563	0.1903	0.113917	0.126138	0.120028	0.00864155	8.2719	3.03224	46.3506	1.20802	2.75755	3.72862	15.286
TRIAE_CS42_5DL_TGACv1_434405_AA1435280.1	Histone H1 WH1B.1	4.65945	0.587875	2.62366	2.87904	16.2442	16.0087	16.1264	0.166524	11.3065	11.5333	11.4199	0.160372	4.15318	4.30821	4.23069	0.109623	20.1197	19.9275	20.0236	0.135906	23.1127	23.152	23.1324	0.0277893	8.88542	8.92067	8.90304	0.0249255	6.94596e-09	3.06136	1.53068	2.16471	7.63193	1.43444	15.1125	0.998303	5.46774	7.0059	10.5355
TRIAE_CS42_5DL_TGACv1_434415_AA1435460.1		0.496505	0.501145	0.498825	0.00328098	0.0320751	0.0325168	0.032296	0.000312329	0.16458	0.168622	0.166601	0.00285813	0	0	0	0	3.78956	3.75009	3.76982	0.0279095	3.03277	3.04858	3.04068	0.0111794	0	0	0	0	0	0	0	0	7.55741	94.1504	#DIV/0!	0.994814	#DIV/0!	3.00838	#DIV/0!
TRIAE_CS42_6BS_TGACv1_513228_AA1635240.1	Transcription factor MYB44	0.0976795	0.0985923	0.0981359	0.000645447	2.18936	2.3446	2.26698	0.109771	0.25633	0.157575	0.206952	0.0698303	1.07165	1.27579	1.17372	0.144349	0.499284	0.966557	0.73292	0.330412	5.5153	5.66793	5.59162	0.107926	0	0	0	0	0	0.240206	0.120103	0.169851	7.46842	2.46655	46.5568	0.973071	4.76401	3.32463	18.8753
TRIAE_CS42_1AL_TGACv1_000426_AA0011850.3	Similar to Kinase, pfkB family protein	0.000140614	0.185156	0.0926483	0.130826	4.90875e-05	0.933798	0.466924	0.66026	0	0.0600216	0.0300108	0.0424417	5.55574e-05	1.29308	0.646568	0.914306	0.935263	0.416568	0.675916	0.366773	2.49765	2.50747	2.50256	0.00694379	0.0345506	0.482226	0.258388	0.316554	5.80612e-05	8.33915e-05	7.07263e-05	1.79112e-05	7.2955	5.35968	35383.7	0.996084	3.87053	2.03564	6601.83
TRIAE_CS42_7AS_TGACv1_569033_AA1805230.1	ACT domain-containing protein ACR4-like	0.228101	0	0.11405	0.161292	0.138769	0.082592	0.110681	0.0397231	0	0	0	0	0	0	0	0	0.899053	0.764871	0.831962	0.094881	1.58743	0.987723	1.28758	0.424057	0.116298	0.116728	0.116513	0.000304056	0	0	0	0	7.29468	11.6333	#DIV/0!	1.60716	#DIV/0!	1.1769	#DIV/0!
TRIAE_CS42_6DL_TGACv1_526541_AA1686560.1	Wall-associated receptor kinase 1 RNAi	0.139523	0.0281654	0.0838442	0.0787417	0.188977	0.338946	0.263962	0.106044	0.465028	0.469756	0.467392	0.0033432	0.530131	0.902472	0.716302	0.263285	0.701361	0.498631	0.599996	0.143352	1.4377	1.60483	1.52127	0.118179	0.0250087	0.0267095	0.0258591	0.00120265	0	0	0	0	7.15608	5.76321	#DIV/0!	0.895858	2.12378	1.2573	#DIV/0!
TRIAE_CS42_2BS_TGACv1_145978_AA0451660.1		0.128905	0.26022	0.194562	0.0928537	3.63912	4.33084	3.98498	0.48912	2.30026	2.49538	2.39782	0.137971	5.65695	6.09312	5.87504	0.308419	1.31779	1.45498	1.38638	0.097008	9.69688	10.2534	9.97514	0.393519	0.462112	0.579778	0.520945	0.0832024	0.627967	0.633988	0.630977	0.00425749	7.12565	2.50318	15.809	0.945723	1.69789	5.99016	6.31557
TRIAE_CS42_2BL_TGACv1_129634_AA0391150.1	2OG-Fe(II) oxygenase domain containing protein	0.0973388	0.0985097	0.0979243	0.000827951	0.850115	1.28311	1.06661	0.306174	0	0.107105	0.0535525	0.0757347	0.0299442	0.0302699	0.030107	0.000230305	0.682711	0.704342	0.693526	0.0152954	2.11529	2.57744	2.34637	0.326789	0	0	0	0	0	0	0	0	7.08228	2.19983	#DIV/0!	0.820694	77.9341	1.27975	#DIV/0!
TRIAE_CS42_5BL_TGACv1_405520_AA1329320.1		0	0.473895	0.236948	0.335094	1.66442	1.13931	1.40186	0.371309	0.811121	0.67049	0.740806	0.0994411	1.52453	1.71361	1.61907	0.1337	1.73013	1.56816	1.64914	0.11453	4.14599	3.03723	3.59161	0.784012	0	0	0	0	0.15185	0.153306	0.152578	0.00102955	6.95996	2.56202	23.5395	1.36506	2.21832	2.18975	9.18786
TRIAE_CS42_6BL_TGACv1_500270_AA1602490.3	TIC 20-I Chloroplastic	0.000256812	0.529365	0.264811	0.374136	4.50492	1.66381	3.08437	2.00897	4.65338	1.48284	3.06811	2.24191	1.15402	1.02029	1.08716	0.0945614	1.80577	1.77398	1.78987	0.0224789	14.9031	10.6525	12.7778	3.00563	6.76148e-10	2.23217	1.11609	1.57838	0.000405048	0	0.000202524	0.000286412	6.75907	4.14277	63092.8	1.39902	11.7534	9.69343	15229.6
TRIAE_CS42_2AL_TGACv1_095873_AA0315420.1	putative zf-FLZ domain-containing protein	0.0466254	0.0470611	0.0468433	0.000308086	0.743983	0.69621	0.720096	0.0337806	0.734125	0.752154	0.74314	0.0127484	2.55766	1.65546	2.10656	0.637952	0.333653	0.287056	0.310354	0.0329491	5.18492	3.86658	4.52575	0.932207	0	0	0	0	0.170353	0	0.0851765	0.120458	6.62538	6.28492	53.1338	1.34096	2.14841	3.80565	8.45417
TRIAE_CS42_3B_TGACv1_222967_AA0774260.2	Chitinase 10	0.328645	0.387002	0.357824	0.0412646	1.94971	1.77209	1.8609	0.125596	0.919925	0.973859	0.946892	0.0381371	0.333852	0.340667	0.337259	0.00481893	2.37272	2.36058	2.36665	0.00858428	3.81414	3.77593	3.79503	0.0270186	0.14727	0.147815	0.147543	0.000385373	0.266834	0.269392	0.268113	0.00180878	6.61402	2.03935	14.1546	1.01012	11.2526	1.93413	6.94073
TRIAE_CS42_U_TGACv1_694116_AA2161830.1	Xyloglucan endotransglucosylase/hydrolase	10.2557	9.20134	9.72852	0.745545	1.71041	1.70153	1.70597	0.00627911	2.07842	1.96081	2.01961	0.0831628	0.277818	0.283489	0.280654	0.00401	63.8462	63.4743	63.6603	0.262973	219.374	224.946	222.16	3.94	8.62304	8.73976	8.6814	0.0825335	0.278909	0.28182	0.280365	0.00205839	6.54367	130.225	792.397	0.97523	791.581	220.454	6.08483
TRIAE_CS42_2AL_TGACv1_094403_AA0297080.3	Polynucleotide adenylyltransferase family protein	1.22775e-06	2.19291	1.09646	1.55062	5.37834	7.42618	6.40226	1.44804	6.55673e-07	3.8223	1.91115	2.70277	0.0391026	8.50325	4.27118	5.98506	7.0697	6.98739	7.02855	0.058202	10.0519	9.30976	9.68083	0.524772	2.13858e-07	5.62149	2.81075	3.97499	7.51788e-07	1.50304e-06	1.12741e-06	5.31215e-07	6.41024	1.5121	8.58676e+06	1.07972	2.26655	3.27857	5.67871e+06
TRIAE_CS42_5BL_TGACv1_406046_AA1339810.4	LUC7 N_terminus domain-containing protein	0	0.574317	0.287158	0.406103	2.91854	2.76177	2.84016	0.110853	1.24216	1.86489	1.55353	0.440337	3.51943	2.68367	3.10155	0.590972	1.78767	1.83319	1.81043	0.0321875	5.69872	3.65353	4.67612	1.44617	0	0	0	0	1.1254	0	0.5627	0.795778	6.30464	1.64643	8.31016	1.55978	1.50767	1.83597	5.04737
TRIAE_CS42_7DS_TGACv1_621736_AA2024850.1	WAT1-related protein	0.250953	1.09463	0.672791	0.59657	0.132437	0	0.0662185	0.0936471	0.235959	0	0.11798	0.166848	0.685574	0	0.342787	0.484774	4.0347	4.37457	4.20463	0.240324	2.65689	2.13526	2.39608	0.368848	0	0	0	0	0	0	0	0	6.24954	36.1844	#DIV/0!	1.24429	6.98998	2.32986	#DIV/0!
TRIAE_CS42_1AL_TGACv1_000364_AA0010250.1	Protein kinase domain superfamily protein	0	0.0549204	0.0274602	0.0388346	0.601082	0.473946	0.537514	0.0898987	1.19942	0.994801	1.09711	0.144687	0.530631	0.47378	0.502205	0.0401997	0.166874	0.167497	0.167185	0.000440528	1.72223	1.78892	1.75557	0.047157	0.585183	0.685239	0.635211	0.0707503	0.0662674	0.0669027	0.0665851	0.000449225	6.08828	3.2661	26.3659	0.962721	3.49573	1.21806	8.07259
TRIAE_CS42_3B_TGACv1_227114_AA0821440.1	Protein PIN-LIKES 6	5.37885	5.62374	5.50129	0.173163	58.3148	100.431	79.3729	29.7807	54.0934	41.8438	47.9686	8.66178	15.6948	67.8997	41.7972	36.9144	21.6019	45.2175	33.4097	16.6988	91.647	104.701	98.174	9.23057	3.16931	20.0134	11.5914	11.9106	3.14292	3.11888	3.1309	0.0169988	6.07306	1.23687	31.3565	0.875321	2.34881	18.8011	25.3515
TRIAE_CS42_1DL_TGACv1_061250_AA0190040.1	dihydroceramide fatty acyl 2-hydroxylase FAH1-like	0.239639	0.241878	0.240758	0.00158321	2.9414	3.24342	3.09241	0.21356	1.76081	1.77569	1.76825	0.0105217	2.43641	3.09209	2.76425	0.463636	1.61302	1.29095	1.45199	0.227738	6.87993	6.8776	6.87876	0.00164756	0.651302	0.381185	0.516244	0.191002	0	0	0	0	6.03088	2.2244	#DIV/0!	1.00034	2.48847	3.78635	#DIV/0!
TRIAE_CS42_5BL_TGACv1_405382_AA1326130.1	Regulator of chromosome condensation (RCC1) family protein	0.178333	0.086861	0.132597	0.0646805	0.867926	0.318871	0.593398	0.388241	0.383481	0.474741	0.429111	0.0645306	0.737515	1.11185	0.924683	0.264695	0.705948	0.887463	0.796706	0.12835	1.97618	1.9587	1.96744	0.0123602	0.851346	0.699867	0.775607	0.107112	0	0	0	0	6.00847	3.31555	#DIV/0!	1.00892	2.12769	1.37404	#DIV/0!
TRIAE_CS42_3AL_TGACv1_195744_AA0653320.1	Bidirectional sugar transporter SWEET	0.907455	0.837117	0.872286	0.0497365	1.91502	1.57606	1.74554	0.239681	0.0646492	0.0631943	0.0639217	0.00102877	0.746297	0.606034	0.676165	0.0991809	5.1643	5.19559	5.17995	0.0221254	11.8786	10.9628	11.4207	0.647568	0.00688261	0	0.0034413	0.00486674	0	0	0	0	5.93836	6.54279	#DIV/0!	1.08354	16.8904	9.67516	#DIV/0!
TRIAE_CS42_3DL_TGACv1_250597_AA0870870.1	u6 snRNA-associated-like-Sm protein	0.755672	0.955488	0.85558	0.141291	8.21238	8.7163	8.46434	0.356325	5.71695	6.53039	6.12367	0.575189	4.85217	4.50921	4.68069	0.242509	4.78953	5.05447	4.922	0.187341	13.9687	13.877	13.9229	0.0648417	1.58025	1.66717	1.62371	0.0614617	1.38048	1.41406	1.39727	0.0237446	5.75282	1.64488	9.96432	1.00661	2.97453	5.45851	6.05777
TRIAE_CS42_5BL_TGACv1_405470_AA1328020.1	Calreticulin	0.100132	0.101067	0.1006	0.000661145	0.759952	0.726955	0.743453	0.0233324	0.998508	0.831371	0.91494	0.118184	0.189604	0.0678886	0.128746	0.0860658	0.562999	0.504069	0.533534	0.0416698	2.02726	2.00635	2.0168	0.0147856	0.314091	0.0754007	0.194746	0.16878	0	0	0	0	5.30355	2.71275	#DIV/0!	1.01042	15.665	1.27335	#DIV/0!
TRIAE_CS42_3AL_TGACv1_196955_AA0663930.1	Transcription factor TCP4	0.14325	0.187172	0.165211	0.0310575	0.0910455	0.161713	0.126379	0.0499695	0.474376	0.607139	0.540758	0.0938776	0.226053	0.184534	0.205294	0.0293584	0.925915	0.816821	0.871368	0.0771411	2.86683	2.81638	2.84161	0.0356735	0	0	0	0	0	0	0	0	5.27427	22.4847	#DIV/0!	1.01791	13.8417	2.71523	#DIV/0!
TRIAE_CS42_3DS_TGACv1_272269_AA0918140.2	Disease resistance protein RPM1	0.00145641	0.00169127	0.00157384	0.000166071	0.00963514	0.0104044	0.0100198	0.000543949	0.00783839	0.492514	0.250176	0.342717	0.00915674	0.00910013	0.00912844	4.00293e-05	0.00719388	0.0093741	0.00828399	0.00154165	1.28677	1.29348	1.29012	0.00474469	0	0	0	0	0	0	0	0	5.26355	128.758	#DIV/0!	0.994812	141.33	1.28011	#DIV/0!
TRIAE_CS42_4AS_TGACv1_307024_AA1016270.3	Root phototropism protein 3	0.0882236	0.0893804	0.088802	0.000817981	7.09769e-09	0	3.54884e-09	5.01882e-09	0.370426	0.311978	0.341202	0.041329	0.119911	0.219529	0.16972	0.0704406	0.450951	0.452635	0.451793	0.00119077	1.32138	2.11803	1.71971	0.563317	0	0	0	0	0	0	0	0	5.08764	4.84582e+08	#DIV/0!	0.623872	10.1326	1.7197	#DIV/0!
TRIAE_CS42_2AL_TGACv1_095195_AA0308200.1	Protoporphyrinogen oxidase 2	0.189448	0.0974694	0.143459	0.0650387	2.22113	2.77023	2.49568	0.388272	0.977117	1.00008	0.988599	0.0162373	1.14715	1.12494	1.13604	0.0157048	0.855896	0.598865	0.72738	0.181748	3.97393	3.97232	3.97313	0.00113844	0.181203	0.3383	0.259752	0.111084	0.113308	0.137318	0.125313	0.0169776	5.07031	1.592	31.7056	1.00041	3.49733	1.47744	19.9156
TRIAE_CS42_3DL_TGACv1_249597_AA0852170.1	Bidirectional sugar transporter SWEET	0.545401	0.689583	0.617492	0.101952	1.99441	1.79508	1.89474	0.140948	1.01193	1.17632	1.09413	0.116241	1.14057	0.566553	0.853562	0.405891	3.05643	3.18081	3.11862	0.0879499	8.06561	7.79277	7.92919	0.192927	0.445274	0.408393	0.426833	0.0260788	0	0.0480666	0.0240333	0.0339882	5.05046	4.18483	329.925	1.03501	9.28954	6.03444	78.8383
TRIAE_CS42_6AS_TGACv1_487678_AA1572340.1	WAT1-related protein	0	0.99819	0.499095	0.705827	0	0	0	0	0.622899	1.19968	0.91129	0.407846	0.0650383	0.066366	0.0657021	0.000938826	2.29079	2.64791	2.46935	0.252522	1.01323	1.17416	1.0937	0.113795	0.286899	0.767894	0.527397	0.340115	0	0	0	0	4.94766	#DIV/0!	#DIV/0!	0.86294	16.6463	1.0937	#DIV/0!
TRIAE_CS42_4AS_TGACv1_307239_AA1018720.1	Maf-like protein	0	0.884147	0.442074	0.625186	0	7.6132	3.8066	5.38335	0	2.58635	1.29317	1.82883	4.65799	13.2494	8.95369	6.07504	1.26001	2.99966	2.12983	1.23012	18.7505	22.271	20.5108	2.48937	0.000550282	1.67851	0.83953	1.1865	0.611059	0	0.30553	0.432084	4.81783	5.38821	67.1318	0.841924	2.29076	16.7042	12.459
TRIAE_CS42_U_TGACv1_647263_AA2147520.1	Glutelin family protein	1.35061	1.36323	1.35692	0.00892369	5.34175	5.01213	5.17694	0.233077	2.01239	2.25948	2.13593	0.174719	10.0614	10.3387	10.2001	0.196081	6.13652	6.29226	6.21439	0.110125	58.2341	58.4642	58.3491	0.162705	0	0	0	0	0	0	0	0	4.57978	11.271	#DIV/0!	0.996064	5.72048	53.1722	#DIV/0!
TRIAE_CS42_7BS_TGACv1_592018_AA1928290.1	glutathione S-transferase	0.889824	0.905071	0.897447	0.0107813	0.0958875	0.0963383	0.0961129	0.000318764	0	0	0	0	0.361569	0.0922375	0.226903	0.190446	3.79024	4.03266	3.91145	0.171417	2.65998	2.59521	2.62759	0.0457993	0	0	0	0	0	0	0	0	4.35842	27.3386	#DIV/0!	1.02496	11.5802	2.53148	#DIV/0!
TRIAE_CS42_4DS_TGACv1_361988_AA1175370.5	Lipase-like PAD4	0	0.253135	0.126567	0.178993	8.17741e-07	0.000670462	0.00033564	0.00047351	4.12598	5.71116	4.91857	1.12089	0	0.034781	0.0173905	0.0245939	0.760234	0.338578	0.549406	0.298156	1.75694	1.95822	1.85758	0.142326	0	1.02408	0.51204	0.724134	0	0	0	0	4.34081	5534.44	#DIV/0!	0.897213	106.816	1.85724	#DIV/0!
TRIAE_CS42_5AL_TGACv1_376043_AA1231200.2	PEBP family protein	0.0467908	0.0934814	0.0701361	0.0330152	0.341747	0.479333	0.41054	0.097288	0.0522486	0	0.0261243	0.0369453	0.560078	1.93267	1.24637	0.970569	0.252611	0.332781	0.292696	0.0566888	4.03253	4.20666	4.1196	0.123129	0	0	0	0	0	0	0	0	4.17326	10.0346	#DIV/0!	0.958606	3.30526	3.70906	#DIV/0!
TRIAE_CS42_1AL_TGACv1_000465_AA0012660.1	O-methyltransferase ZRP4 Suberin (ZRP4)	1.0751	1.08515	1.08013	0.00710642	0.565547	0.573335	0.569441	0.00550695	1.07477	1.15622	1.1155	0.0575938	0.499261	0.445771	0.472516	0.0378231	4.65793	4.30651	4.48222	0.248491	3.67294	3.96357	3.81825	0.205506	0.458823	0.414469	0.436646	0.031363	0	0	0	0	4.14972	6.70527	#DIV/0!	0.926675	8.08069	3.24881	#DIV/0!
TRIAE_CS42_2AL_TGACv1_095147_AA0307480.1	LOB domain-containing protein 40	0.243837	0.246116	0.244976	0.0016115	0.897879	0.728195	0.813037	0.119985	0.441424	0.472025	0.456724	0.0216382	0.475585	0.36397	0.419778	0.0789237	1.04694	0.973587	1.01026	0.0518684	14.5375	12.1036	13.3206	1.72103	0.335676	0.394814	0.365245	0.0418169	0	0	0	0	4.12392	16.3837	#DIV/0!	1.20109	31.7324	12.5075	#DIV/0!
TRIAE_CS42_2AS_TGACv1_112142_AA0331320.1	Harpin-induced 1 domain containing protein	0.4845	0.501095	0.492797	0.0117344	0.439039	0.870611	0.654825	0.305167	5.40432	5.17238	5.28835	0.164006	3.28118	3.23315	3.25717	0.0339623	2.15348	1.81189	1.98269	0.241541	6.72298	6.56575	6.64437	0.111178	0.32057	0.321756	0.321163	0.000838629	0	0	0	0	4.02333	10.1468	#DIV/0!	1.02395	2.03992	5.98954	#DIV/0!
TRIAE_CS42_2BL_TGACv1_131851_AA0432880.2	Aldose 1-epimerase	0.488498	0.706396	0.597447	0.154077	1.52379	1.95047	1.73713	0.301708	2.71797	2.91314	2.81555	0.138006	0	1.23129	0.615645	0.870654	2.44254	2.11252	2.27753	0.233359	17.6387	18.0925	17.8656	0.320885	0.131001	0.359742	0.245372	0.161744	0	0	0	0	3.8121	10.2845	#DIV/0!	0.974918	29.0193	16.1285	#DIV/0!
TRIAE_CS42_3B_TGACv1_222320_AA0762060.1	Transcription factor TCP4	0.240997	0.243249	0.242123	0.0015924	0.295807	0.2499	0.272853	0.0324612	0.84323	0.770923	0.807076	0.0511288	0.636519	0.59955	0.618035	0.026141	0.907202	0.887244	0.897223	0.0141124	1.94937	2.03706	1.99321	0.0620062	0	0	0	0	0	0	0	0	3.70565	7.30507	#DIV/0!	0.956953	3.22509	1.72036	#DIV/0!
TRIAE_CS42_7AL_TGACv1_558337_AA1792520.4	Zinc finger CCCH domain-containing protein 40	0.183277	0	0.0916385	0.129596	0.281033	0	0.140516	0.19872	0.598281	0.724833	0.661557	0.0894858	0	0	0	0	0.36112	0.30558	0.33335	0.0392727	2.18397	1.80771	1.99584	0.266056	0	0.267887	0.133943	0.189425	0	0	0	0	3.63766	14.2036	#DIV/0!	1.20814	#DIV/0!	1.85532	#DIV/0!
TRIAE_CS42_7AL_TGACv1_559305_AA1799060.2	GATA transcription factor 25	0.291216	1.17575	0.733483	0.62546	0.357448	0.72474	0.541094	0.259715	2.47798	2.81871	2.64834	0.240932	1.77498	1.44897	1.61198	0.230524	2.08395	2.98819	2.53607	0.639394	3.52739	3.08852	3.30795	0.310328	2.34895	1.04784	1.6984	0.920024	0	0	0	0	3.45757	6.11346	#DIV/0!	1.1421	2.05211	2.76686	#DIV/0!
TRIAE_CS42_1BL_TGACv1_030469_AA0091810.1	O-methyltransferase ZRP4 Suberin (ZRP4)	1.87855	3.48278	2.68066	1.13436	2.37121	2.59832	2.48477	0.160591	4.11261	5.48499	4.7988	0.970419	2.2814	4.2197	3.25055	1.37059	7.34451	10.4377	8.8911	2.18722	18.0849	31.1234	24.6042	9.21961	0.911571	0.626908	0.76924	0.201287	0.325418	0.197373	0.261396	0.0905415	3.31675	9.902	94.1261	0.581071	7.56923	22.1194	9.50577
TRIAE_CS42_2BS_TGACv1_146299_AA0461810.3	Glucose-6-phosphate/phosphate translocator 2, chloroplastic	0.936488	1.34615	1.14132	0.289675	0	0	0	0	0.321653	0.878294	0.599974	0.393605	0	0	0	0	3.7002	3.65919	3.6797	0.0289984	1.22893	0.996819	1.11287	0.164127	0	0	0	0	0	0	0	0	3.22407	#DIV/0!	#DIV/0!	1.23285	#DIV/0!	1.11287	#DIV/0!
TRIAE_CS42_3B_TGACv1_223279_AA0779500.2	Ribosomal protein S10, mitochondrial	0.172841	0	0.0864205	0.122217	0.987132	0.359959	0.673546	0.443478	0	0	0	0	0	0	0	0	0.353386	0.20201	0.277698	0.107039	5.67931	4.48148	5.0804	0.846994	0	0	0	0	0	0	0	0	3.21333	7.54276	#DIV/0!	1.26728	#DIV/0!	4.40685	#DIV/0!
TRIAE_CS42_6AS_TGACv1_487227_AA1569190.1	SAUR family protein	0.411565	0.415412	0.413489	0.00272024	0.404135	0.4097	0.406918	0.00393505	0	0	0	0	0	0	0	0	1.34637	1.26693	1.30665	0.0561726	1.7369	2.35704	2.04697	0.438505	0	0	0	0	0	0	0	0	3.16006	5.03043	#DIV/0!	0.736899	#DIV/0!	1.64005	#DIV/0!
TRIAE_CS42_7BL_TGACv1_578608_AA1897690.1		0.0915918	0	0.0457959	0.0647652	0.449691	0.227942	0.338817	0.1568	0.672994	0.197006	0.435	0.336574	1.11652	1.13931	1.12792	0.016115	0.187267	0.0939831	0.140625	0.0659617	2.31923	1.16566	1.74245	0.815697	0	0	0	0	0	0	0	0	3.07069	5.14274	#DIV/0!	1.98963	1.54484	1.40363	#DIV/0!
TRIAE_CS42_U_TGACv1_641289_AA2090920.3	Topless-related protein 1	0.660925	0	0.330462	0.467345	0.00131626	0.0827273	0.0420218	0.0575663	0.195592	2.47979	1.33769	1.61517	0.764086	0.565618	0.664852	0.140338	1.18118	0.839489	1.01033	0.241612	3.53111	1.84438	2.68775	1.1927	0	0	0	0	0	0	0	0	3.05733	63.9608	#DIV/0!	1.91452	4.04262	2.64572	#DIV/0!
TRIAE_CS42_1AL_TGACv1_001672_AA0033880.2	Probable 1-acyl-sn-glycerol-3-phosphate acyltransferase 5	0	3.00654	1.50327	2.12594	0	1.88988	0.94494	1.33635	0	1.11565	0.557825	0.788884	1.58629	1.55312	1.5697	0.0234547	0	8.86572	4.43286	6.26901	3.77024	6.6244	5.19732	2.0182	2.56214	2.59978	2.58096	0.0266155	0	0	0	0	2.94881	5.50016	#DIV/0!	0.569144	3.31102	4.25238	#DIV/0!
TRIAE_CS42_7BL_TGACv1_577432_AA1875300.1	VQ domain containing protein	1.01426	0.787488	0.900874	0.160352	1.24493	0.970826	1.10788	0.193821	4.99564	4.14269	4.56916	0.603127	0.190214	0.194097	0.192155	0.0027457	3.03083	2.24159	2.63621	0.558077	7.40838	4.8466	6.12749	1.81145	0	0	0	0	0	0	0	0	2.92628	5.53083	#DIV/0!	1.52857	31.8882	5.01961	#DIV/0!
TRIAE_CS42_5AL_TGACv1_376738_AA1240450.1	F-box domain, cyclin-like domain containing protein	0	0.175317	0.0876585	0.123968	0.72487	0.734852	0.729861	0.00705834	0.384196	0.528841	0.456518	0.102279	0.47481	0.588266	0.531538	0.0802255	0.248591	0.254515	0.251553	0.0041889	3.5129	3.79167	3.65229	0.19712	0	0	0	0	0	0	0	0	2.86969	5.00408	#DIV/0!	0.926478	6.87116	2.92242	#DIV/0!
TRIAE_CS42_U_TGACv1_644248_AA2138300.2	Pseudo-response regulator	0	0.0610273	0.0305136	0.0431528	0	0.511133	0.255566	0.361426	2.32563	1.66585	1.99574	0.466535	2.30871	2.87076	2.58974	0.397429	0.171174	0	0.085587	0.121038	5.66203	4.11183	4.88693	1.09616	0.541422	0.580032	0.560727	0.0273014	0	0	0	0	2.80488	19.122	#DIV/0!	1.37701	1.88704	4.63136	#DIV/0!
TRIAE_CS42_7DL_TGACv1_603307_AA1980560.1	Protein GLUTAMINE DUMPER 1	0.0915918	0.184895	0.138243	0.0659753	0.562113	0.569854	0.565983	0.00547371	0.96142	0.689522	0.825471	0.192261	0.893213	0.911447	0.90233	0.0128934	0.374534	0.375932	0.375233	0.000988535	3.18894	2.71988	2.95441	0.331676	0	0	0	0	0	0	0	0	2.71429	5.21996	#DIV/0!	1.17246	3.2742	2.38843	#DIV/0!
TRIAE_CS42_6DL_TGACv1_526739_AA1691100.2	Ubiquitin carboxyl-terminal hydrolase 23	0.599014	0	0.299507	0.423567	1.23789e-06	0	6.18945e-07	8.7532e-07	0.153284	0	0.076642	0.108388	0	0	0	0	1.60322	0	0.80161	1.13365	1.68763	2.64454	2.16608	0.676638	0	0	0	0	0	0	0	0	2.67643	3.49964e+06	#DIV/0!	0.638156	#DIV/0!	2.16608	#DIV/0!
TRIAE_CS42_7BS_TGACv1_592250_AA1934330.2	Stress up-regulated Nod 19 family protein	0.00472112	0.544717	0.274719	0.381835	0.0026037	0	0.00130185	0.00184109	0	0	0	0	0.29244	0	0.14622	0.206786	0.226713	1.23317	0.729942	0.711673	3.23611	4.61481	3.92546	0.974888	0	0	0	0	0	0	0	0	2.65705	3015.29	#DIV/0!	0.701244	26.8463	3.92416	#DIV/0!
TRIAE_CS42_1AL_TGACv1_000357_AA0009840.1	Pectinesterase	0.1726	0.174213	0.173407	0.00114056	0.042371	0.0429545	0.0426627	0.000412597	0	0	0	0	0.0841609	0	0.0420804	0.0595107	0.458764	0.460477	0.45962	0.00121127	1.14673	1.14652	1.14663	0.000148492	0	0	0	0	0	0	0	0	2.65054	26.8765	#DIV/0!	1.00018	27.2484	1.10396	#DIV/0!
TRIAE_CS42_5AL_TGACv1_377484_AA1247160.1	acyl-activating enzyme 1, peroxisomal	0.214023	0.216023	0.215023	0.00141421	0.105079	0.106526	0.105802	0.00102318	0.179724	0.0920689	0.135896	0.0619815	0	0	0	0	0.568862	0.570987	0.569924	0.0015026	2.57419	2.54222	2.55821	0.0226062	0	0	0	0	0	0	0	0	2.65053	24.1791	#DIV/0!	1.01258	#DIV/0!	2.4524	#DIV/0!
TRIAE_CS42_2AL_TGACv1_093880_AA0288670.1	Nonspecific lipid transfer protein 4	0.963823	1.72948	1.34665	0.541401	24.4364	25.5665	25.0014	0.799101	0	0	0	0	11.2252	11.7226	11.4739	0.351715	3.50331	3.62628	3.5648	0.0869529	399.648	409.616	404.632	7.04844	0.0959779	0.096333	0.0961555	0.000251094	1.9157	1.97513	1.94542	0.0420234	2.64715	16.1843	207.993	0.975665	35.2654	379.631	12.8515
TRIAE_CS42_7AS_TGACv1_569468_AA1816690.1	putative zf-FLZ domain-containing protein	0	3.54293	1.77147	2.50523	3.23133	6.01264	4.62199	1.96668	3.6845	4.77474	4.22962	0.770916	0	5.4578	2.7289	3.85925	4.22644	4.95451	4.59047	0.514823	24.4388	27.3855	25.9122	2.08363	4.35952	3.45003	3.90477	0.643107	0	0	0	0	2.59134	5.60628	#DIV/0!	0.892399	9.49546	21.2902	#DIV/0!
TRIAE_CS42_2BS_TGACv1_147417_AA0482900.1	Zinc finger protein CONSTANS-LIKE 15	0.433104	0.278188	0.355646	0.109542	0.241639	0.29396	0.267799	0.0369965	0.0826583	0.127032	0.104845	0.0313769	0.239982	0.244881	0.242431	0.00346412	0.885517	0.888824	0.88717	0.0023384	3.69714	3.17357	3.43535	0.37022	0	0	0	0	0	0	0	0	2.49453	12.8281	#DIV/0!	1.16498	14.1704	3.16756	#DIV/0!
TRIAE_CS42_2BL_TGACv1_129393_AA0381500.3	ETO1-like protein 1 ethylene	0.551636	0.000789218	0.276213	0.389507	0	0	0	0	0	0.0678315	0.0339158	0.0479641	0.0134957	1.42843	0.720963	1.00051	2.48447e-05	1.3759	0.687962	0.972891	2.88941	2.91132	2.90036	0.0154927	3.76809e-05	1.34898	0.674509	0.953846	0	0	0	0	2.4907	#DIV/0!	#DIV/0!	0.992474	4.0229	2.90036	#DIV/0!
TRIAE_CS42_3DL_TGACv1_249665_AA0853840.3	Protein SRG1	0	1.87126	0.93563	1.32318	0	0	0	0	0	0	0	0	0	2.44554	1.22277	1.72926	2.75343	1.81431	2.28387	0.664058	2.90526	2.89693	2.90109	0.0058902	0	0	0	0	0	0	0	0	2.441	#DIV/0!	#DIV/0!	1.00288	2.37256	2.90109	#DIV/0!
TRIAE_CS42_3DL_TGACv1_249597_AA0852170.3	Bidirectional sugar transporter SWEET	2.47937	2.16393	2.32165	0.22305	0	0.382128	0.191064	0.270205	0.503206	0.505106	0.504156	0.0013435	0	0.119095	0.0595475	0.0842129	5.46594	5.42272	5.44433	0.0305612	16.0601	16.9459	16.503	0.626355	0	0	0	0	0	0	0	0	2.34503	86.3742	#DIV/0!	0.947728	277.14	16.3119	#DIV/0!
TRIAE_CS42_1BS_TGACv1_050901_AA0176550.2	Triose phosphate/phosphate translocator TPT chloroplastic	0	0.449017	0.224508	0.317503	0.312795	4.51166e-09	0.156398	0.221179	5.47364e-07	0.0414727	0.0207366	0.0293252	4.67505e-07	0	2.33753e-07	3.30576e-07	0	1.01794	0.50897	0.719792	9.12597	5.77071	7.44834	2.37253	7.30167	2.20426	4.75296	3.60441	0	0	0	0	2.26704	47.6244	#DIV/0!	1.58143	3.18642e+07	7.29194	#DIV/0!
TRIAE_CS42_4AS_TGACv1_307822_AA1023730.1	Two-component response regulator-like PRR73	0.604152	0.495205	0.549678	0.0770372	5.18659e-07	0	2.5933e-07	3.66747e-07	1.47108	1.15118	1.31113	0.226203	0.191935	0.144524	0.16823	0.0335246	0.828231	1.65899	1.24361	0.587435	1.06082	1.02324	1.04203	0.0265731	6.30427e-09	0.59888	0.29944	0.423472	0	0	0	0	2.26243	4.01817e+06	#DIV/0!	1.03673	6.1941	1.04203	#DIV/0!
TRIAE_CS42_3AL_TGACv1_194477_AA0633740.1		0.491057	0.483507	0.487282	0.00533866	1.22166	1.11127	1.16647	0.0780575	0.957469	1.03952	0.998495	0.0580188	3.46146	3.44241	3.45194	0.0134704	1.10184	1.08123	1.09153	0.0145735	7.20093	7.53083	7.36588	0.233275	0.0763804	0.433892	0.255136	0.252799	0	0	0	0	2.24005	6.3147	#DIV/0!	0.956193	2.13384	6.19942	#DIV/0!
TRIAE_CS42_7AS_TGACv1_569413_AA1815200.1		0.340029	0.514809	0.427419	0.123588	0.626043	0.550042	0.588043	0.0537408	1.42768	1.20677	1.31723	0.156207	1.4922	0.888218	1.19021	0.42708	1.21663	0.662921	0.939776	0.391531	3.94625	2.8489	3.39757	0.775944	0.243793	0.244695	0.244244	0.00063781	0	0	0	0	2.19872	5.77777	#DIV/0!	1.38518	2.8546	2.80953	#DIV/0!
TRIAE_CS42_3DS_TGACv1_271690_AA0905610.1		0.129412	0.130622	0.130017	0.000855599	0	0	0	0	0	0	0	0	0.473266	0.482928	0.478097	0.00683207	0.264594	0.265582	0.265088	0.000698621	1.0923	1.098	1.09515	0.00403051	0	0	0	0	0	0	0	0	2.03887	#DIV/0!	#DIV/0!	0.994809	2.29064	1.09515	#DIV/0!
TRIAE_CS42_7AL_TGACv1_558523_AA1793950.1	Cytochrome P450 71A18	0.109962	0.11099	0.110476	0.000726906	0	0	0	0	0.500175	0.473039	0.486607	0.019188	2.18941	2.2797	2.23456	0.0638447	0.224826	0.225666	0.225246	0.00059397	3.98323	3.80963	3.89643	0.122754	0.0657005	0.0659436	0.065822	0.000171898	0	0	0	0	2.03887	#DIV/0!	#DIV/0!	1.04557	1.74372	3.89643	#DIV/0!
TRIAE_CS42_3DS_TGACv1_272407_AA0920320.1	V-type proton ATPase subunit E	0.855139	0	0.427569	0.604675	0.378027	0.13935	0.258688	0.16877	0.580166	0.500305	0.540235	0.0564703	0.873675	0.342546	0.60811	0.375565	0.758069	0.982456	0.870262	0.158666	1.75505	1.64742	1.70124	0.0761059	0.319332	0.128205	0.223769	0.135147	0	0	0	0	2.03537	6.57638	#DIV/0!	1.06533	2.79758	1.44255	#DIV/0!
TRIAE_CS42_4DL_TGACv1_344938_AA1150590.1	ABSCISIC ACID-INSENSITIVE 5-like protein 2	0.323455	0.304065	0.31376	0.0137108	0.109615	0.155476	0.132546	0.0324286	0.864104	1.07862	0.971362	0.151686	0.823775	1.33907	1.08142	0.364369	0.402841	0.872771	0.637806	0.332291	2.33754	1.59532	1.96643	0.524829	0.1587	0.394064	0.276382	0.166427	0	0	0	0	2.03278	14.8359	#DIV/0!	1.46525	1.81837	1.83388	#DIV/0!
TRIAE_CS42_4AL_TGACv1_288535_AA0951340.1	WAT1-related protein	2.45962	1.83528	2.14745	0.441475	0	0	0	0	0.0701941	0.0599077	0.0650509	0.00727358	0	0	0	0	4.66769	3.93142	4.29955	0.520622	1.28389	0.975443	1.12967	0.218105	1.15359	0.571044	0.862317	0.411922	0	0	0	0	2.00217	#DIV/0!	#DIV/0!	1.31621	#DIV/0!	1.12967	#DIV/0!
TRIAE_CS42_2DS_TGACv1_178000_AA0588930.3	Disease resistance protein RPP13	0.0523585	0	0.0261793	0.0370231	0	0	0	0	0	0	0	0	0	0	0	0	0.103944	0	0.051972	0.0734995	1.31669	1.28733	1.30201	0.0207607	0	0	0	0	0	0	0	0	1.98524	#DIV/0!	#DIV/0!	1.02281	#DIV/0!	1.30201	#DIV/0!
TRIAE_CS42_3DL_TGACv1_251216_AA0878910.1	Plastidial pyruvate kinase 2	0	0.439646	0.219823	0.310877	0.776294	1.5939	1.1851	0.578135	1.36933	2.08491	1.72712	0.505991	0.59296	2.14405	1.36851	1.09679	0.237085	0.624968	0.431026	0.274275	18.4773	16.8979	17.6876	1.1168	0.957181	1.10816	1.03267	0.106758	0	0	0	0	1.96079	14.925	#DIV/0!	1.09347	12.9248	16.5025	#DIV/0!
TRIAE_CS42_4DL_TGACv1_343638_AA1137620.1	Heavy metal transport/detoxification protein domain containing protein	0.442916	0.447055	0.444985	0.00292671	0.491681	0.559187	0.525434	0.047734	1.38847	1.98347	1.68597	0.420729	0.210224	0.391246	0.300735	0.128002	0.859443	0.861585	0.860514	0.00151462	2.27514	2.9872	2.63117	0.503502	0.150965	0.132807	0.141886	0.0128396	0	0	0	0	1.9338	5.00761	#DIV/0!	0.76163	8.74913	2.10574	#DIV/0!
TRIAE_CS42_4DL_TGACv1_343042_AA1128220.1	golgin subfamily A member 4	0.316417	0.319374	0.317895	0.00209091	0.977421	0.944949	0.961185	0.0229612	2.31911e-08	0.484668	0.242334	0.342712	0	0	0	0	0.599687	0.620028	0.609857	0.0143833	6.34292	4.47448	5.4087	1.32119	0.820369	0.7155	0.767934	0.0741536	0	0	0	0	1.91842	5.62712	#DIV/0!	1.41758	#DIV/0!	4.44751	#DIV/0!
TRIAE_CS42_5AL_TGACv1_379463_AA1256450.1	Phosphoglucan phosphatase DSP4	0.497819	0.289755	0.393787	0.147123	0	0.74013	0.370065	0.523351	1.63031	1.41579	1.52305	0.151689	0	0	0	0	1.11033	0.396131	0.753231	0.505015	1.60328	2.64748	2.12538	0.738361	0	0	0	0	0	0	0	0	1.91279	5.74326	#DIV/0!	0.605587	#DIV/0!	1.75531	#DIV/0!
TRIAE_CS42_3B_TGACv1_221031_AA0727430.8	Homeobox protein	0	0.752833	0.376416	0.532333	9.18139e-09	0.619172	0.309586	0.437821	0	0	0	0	1.5278e-09	0	7.639e-10	1.08032e-09	0.100319	1.29664	0.69848	0.845927	2.79588	3.58852	3.1922	0.560481	1.21498	0	0.60749	0.859121	0	0	0	0	1.8556	10.3112	#DIV/0!	0.779118	4.17882e+09	2.88261	#DIV/0!
TRIAE_CS42_5BL_TGACv1_404395_AA1298360.3	WD40 repeat-like domain containing protein	0.0472337	0	0.0236169	0.0333993	0	0	0	0	0.111923	0.329113	0.220518	0.153577	0	0.423665	0.211833	0.299576	0.0843137	5.09618e-08	0.0421569	0.0596188	1.29295	1.39422	1.34359	0.0716087	0.00533749	0	0.00266875	0.00377418	0	0	0	0	1.78503	#DIV/0!	#DIV/0!	0.927364	6.34268	1.34359	#DIV/0!
TRIAE_CS42_4BS_TGACv1_329632_AA1102820.3	Auxilin-related protein 2 : uncoating clathrin coated vesicle in membrane transport	0.000495277	0.000630403	0.00056284	9.55485e-05	0	0.00533194	0.00266597	0.00377025	0	0.00382479	0.00191239	0.00270453	0.000727006	0	0.000363503	0.000514071	0	0.00196501	0.000982505	0.00138947	3.46133	2.89732	3.17932	0.398815	0	0	0	0	0	0	0	0	1.74562	1192.56	#DIV/0!	1.19467	8746.35	3.17666	#DIV/0!
TRIAE_CS42_5AS_TGACv1_392657_AA1262740.5	Nucleobase-ascorbate transporter 3	2.96695	3.61947	3.29321	0.461401	0.359938	1.16217	0.761054	0.567264	5.4827	4.99474	5.23872	0.34504	2.29356	3.72586	3.00971	1.01279	5.16433	6.20397	5.68415	0.735136	7.46669	5.79411	6.6304	1.18269	0.856936	0	0.428468	0.605945	0	0	0	0	1.72602	8.71213	#DIV/0!	1.28867	2.203	5.86935	#DIV/0!
TRIAE_CS42_3AS_TGACv1_210422_AA0671620.1	dolichol-phosphate mannosyltransferase subunit 3-like	0.246939	0.249247	0.248093	0.001632	0.101034	0.20485	0.152942	0.073409	0.432012	0.442621	0.437316	0.0075017	0.903067	0.921502	0.912284	0.0130355	0.420739	0.422311	0.421525	0.00111157	1.38952	1.39677	1.39315	0.00512652	0	0	0	0	0	0	0	0	1.69906	9.10898	#DIV/0!	0.994809	1.52709	1.2402	#DIV/0!
TRIAE_CS42_2DS_TGACv1_177289_AA0572410.1	EF-Hand type domain containing protein	0.220565	0.222626	0.221596	0.00145735	0.203046	0.218203	0.210624	0.0107176	0.174161	0.178818	0.17649	0.003293	0	0.13718	0.06859	0.0970009	0.281852	0.457217	0.369534	0.124002	1.91985	1.95094	1.93539	0.0219839	0	0	0	0	0	0	0	0	1.66761	9.18884	#DIV/0!	0.984064	28.2169	1.72477	#DIV/0!
TRIAE_CS42_2AL_TGACv1_092989_AA0268870.6	Histone-lysine N-methyltransferase SUVR4-like	1.17766	0	0.58883	0.832731	0	1.42728	0.71364	1.00924	3.7762	0	1.8881	2.67018	0	2.05177	1.02588	1.45082	0.783734	1.13888	0.961307	0.251126	3.76716	4.5048	4.13598	0.52159	3.59745e-07	0	1.79872e-07	2.54378e-07	0	0	0	0	1.63257	5.79561	#DIV/0!	0.836255	4.03162	3.42234	#DIV/0!
TRIAE_CS42_5DL_TGACv1_435316_AA1448790.1		0.28421	0.251008	0.267609	0.0234774	0.174424	0.176826	0.175625	0.00169847	0.186456	0.191035	0.188746	0.00323784	0	0	0	0	0.435818	0.437446	0.436632	0.00115117	1.72875	1.62014	1.67444	0.0767989	0	0	0	0	0	0	0	0	1.6316	9.53421	#DIV/0!	1.06704	#DIV/0!	1.49882	#DIV/0!
TRIAE_CS42_5DL_TGACv1_433751_AA1421200.1	Ethylene-responsive transcription factor 1	2.41208	2.48733	2.4497	0.0532098	4.7333	4.84901	4.79115	0.0818193	3.39903	3.46796	3.4335	0.0487409	7.35703	7.682	7.51952	0.229788	3.82447	3.88448	3.85447	0.0424335	36.529	37.7702	37.1496	0.877661	0.499136	0.708146	0.603641	0.147792	0.90715	1.00313	0.95514	0.0678681	1.57344	7.75379	38.8944	0.967138	4.94043	32.3584	5.01618
TRIAE_CS42_4AL_TGACv1_288675_AA0955290.5		0	2.05882	1.02941	1.45581	0.0480297	0.499045	0.273537	0.318916	0.796592	0.313268	0.55493	0.341762	1.19123e-07	1.28176	0.64088	0.906341	3.21524	0.0200885	1.61766	2.25931	4.27801	3.86459	4.0713	0.292332	0	0	0	0	2.49705e-06	0	1.24853e-06	1.76568e-06	1.57145	14.8839	3.26089e+06	1.10698	6.35267	3.79776	219088
TRIAE_CS42_3AL_TGACv1_197109_AA0664870.2		1.31883	1.3094	1.31411	0.00666802	0.80775	0.772581	0.790165	0.0248682	1.02504	1.27089	1.14797	0.173842	0.957579	1.23527	1.09642	0.196357	1.95231	2.05046	2.00138	0.0694025	4.47881	4.3858	4.4323	0.065768	0.0684623	0	0.0342312	0.0484102	0.0930338	0.0939257	0.0934798	0.000630669	1.52299	5.60934	47.4146	1.02121	4.04251	3.64214	8.4528
TRIAE_CS42_3DL_TGACv1_249203_AA0841200.1	Abscisic stress-ripening protein 2	8.1064	8.16062	8.13351	0.0383393	0.610017	0.618521	0.614269	0.00601324	50.0161	51.5335	50.7748	1.07296	2.00201	2.6113	2.30666	0.430833	12.5918	11.912	12.2519	0.480691	5.09151	5.52549	5.3085	0.30687	7.42352	7.44217	7.43285	0.0131875	0	0	0	0	1.50635	8.64198	#DIV/0!	0.921459	2.30138	4.69423	#DIV/0!
TRIAE_CS42_5BL_TGACv1_404954_AA1316190.1	Bifunctional dihydroflavonol 4-reductase/flavanone 4-reductase	7.03963	7.75459	7.39711	0.505553	0.436627	0.450904	0.443766	0.0100954	6.02448	5.73097	5.87772	0.207543	0	0	0	0	10.869	11.2411	11.055	0.263114	5.65985	5.97085	5.81535	0.21991	0.549146	0.679553	0.614349	0.0922117	0	0	0	0	1.49451	13.1046	#DIV/0!	0.947914	#DIV/0!	5.37158	#DIV/0!
TRIAE_CS42_2DL_TGACv1_159352_AA0536920.1		0.678937	0	0.339469	0.480081	0	0	0	0	0	0	0	0	0	0	0	0	0.495764	0.497616	0.49669	0.00130956	1.02331	1.02865	1.02598	0.00377595	0	0	0	0	0	0	0	0	1.46314	#DIV/0!	#DIV/0!	0.994809	#DIV/0!	1.02598	#DIV/0!
TRIAE_CS42_4BS_TGACv1_327940_AA1079450.1	Putative inactive receptor kinase	0.326683	0.329736	0.328209	0.0021588	0.238242	0.204869	0.221556	0.0235983	0.571521	0.590047	0.580784	0.0130999	0.796462	0.920609	0.858536	0.0877852	0.473117	0.48009	0.476604	0.00493066	1.72335	1.77571	1.74953	0.0370241	0	0	0	0	0	0	0	0	1.45213	7.89658	#DIV/0!	0.970513	2.03781	1.52797	#DIV/0!
TRIAE_CS42_6AL_TGACv1_471337_AA1507280.1		0.665822	0.639447	0.652635	0.0186499	2.19862	1.63246	1.91554	0.400336	0.075209	0.077056	0.0761325	0.00130603	0.286287	0.267374	0.27683	0.0133735	0.805712	1.08488	0.945296	0.197402	11.666	12.3836	12.0248	0.50742	0	0	0	0	0	0	0	0	1.44843	6.2775	#DIV/0!	0.942052	43.4374	10.1093	#DIV/0!
TRIAE_CS42_6BL_TGACv1_501110_AA1613590.1	putative clathrin assembly protein	0.615001	0	0.307501	0.434871	0	0	0	0	3.69743e-05	0	1.84872e-05	2.61448e-05	0	1.17541e-05	5.87705e-06	8.3114e-06	0	0.875441	0.437721	0.61903	1.16529	1.12398	1.14464	0.0292106	3.88818	3.77886e-09	1.94409	2.74936	0	0	0	0	1.42348	#DIV/0!	#DIV/0!	1.03675	194764	1.14464	#DIV/0!
TRIAE_CS42_5BL_TGACv1_404248_AA1292190.1	Wall-associated receptor kinase 1	0.235941	0.776226	0.506084	0.382039	0.254768	0.0733974	0.164083	0.128248	0.588199	0.350756	0.469477	0.167898	0.510226	0.62366	0.566943	0.08021	0.877099	0.534526	0.705812	0.242236	1.36912	1.09475	1.23194	0.194009	0.211456	0.106119	0.158787	0.0744845	0	0	0	0	1.39466	7.50801	#DIV/0!	1.25062	2.17294	1.06785	#DIV/0!
TRIAE_CS42_7AS_TGACv1_569730_AA1822920.2		0	1.30644	0.65322	0.923793	0	0	0	0	0	0	0	0	0	2.06417	1.03208	1.45959	1.81054	0	0.90527	1.28025	2.58855	3.04511	2.81683	0.322837	0	0.946007	0.473004	0.668928	0	0	0	0	1.38586	#DIV/0!	#DIV/0!	0.850068	2.72926	2.81683	#DIV/0!
TRIAE_CS42_7AL_TGACv1_556571_AA1765920.1	Putative RING zinc finger domain superfamily protein	1.00611	1.10783	1.05697	0.0719269	0	0.227625	0.113812	0.160955	1.34412	2.06569	1.70491	0.510227	1.22646	1.66527	1.44586	0.310286	1.40255	1.50164	1.45209	0.0700672	4.63202	5.82021	5.22612	0.840177	0.409863	0.575932	0.492897	0.117429	0	0	0	0	1.37383	45.9186	#DIV/0!	0.795851	3.61452	5.1123	#DIV/0!
TRIAE_CS42_6AL_TGACv1_471361_AA1507660.3	Cyclin-like F-box domain containing protein	3.07539e-09	0.490235	0.245118	0.346648	0	0	0	0	0.325826	0.120382	0.223104	0.145271	0	0	0	0	0.671348	0	0.335674	0.474715	1.78776	2.07942	1.93359	0.206235	0.642096	0	0.321048	0.45403	0	0	0	0	1.36944	#DIV/0!	#DIV/0!	0.85974	#DIV/0!	1.93359	#DIV/0!
TRIAE_CS42_1AS_TGACv1_026255_AA0082940.1		1.3568	1.36948	1.36314	0.00896611	0.185042	0.18759	0.186316	0.00180171	2.21543	2.91836	2.56689	0.497047	0	0	0	0	1.69527	2.01099	1.85313	0.223248	2.22678	2.23839	2.23259	0.00820951	0	0	0	0	0	0	0	0	1.35946	11.9828	#DIV/0!	0.994813	#DIV/0!	2.04627	#DIV/0!
TRIAE_CS42_4DS_TGACv1_361677_AA1171430.1	Protein tas (dehydrin)	2.43554	2.3297	2.38262	0.0748402	1.13261	1.20103	1.16682	0.0483802	4.50882	3.82224	4.16553	0.485485	2.08847	2.05076	2.06961	0.026665	3.19444	3.05916	3.1268	0.0956574	6.81744	6.59293	6.70519	0.158753	0.338073	0.0457652	0.191919	0.206693	0.172439	0	0.0862195	0.121933	1.31234	5.74655	77.7688	1.03405	3.23982	5.53837	13.5331
TRIAE_CS42_6BS_TGACv1_516803_AA1676180.4	Similar to Arginine/serine-rich splicing factor	0	1.37617	0.688085	0.973099	0	0	0	0	0	0	0	0	0	0	0	0	0.828496	0.964874	0.896685	0.0964338	3.32899	2.51715	2.92307	0.574058	0	0	0	0	0	0	0	0	1.30316	#DIV/0!	#DIV/0!	1.32252	#DIV/0!	2.92307	#DIV/0!
TRIAE_CS42_7BS_TGACv1_591856_AA1923720.1	Aspartic protease	0.214456	0.21646	0.215458	0.00141704	0.131615	0.200141	0.165878	0.0484552	0.731608	0.732487	0.732047	0.000621547	0.588206	0.600214	0.59421	0.00849094	0.274045	0.275069	0.274557	0.000724077	1.30102	1.19408	1.24755	0.075618	0.384401	0.385824	0.385112	0.00100621	0	0	0	0	1.27429	7.52089	#DIV/0!	1.08956	2.09951	1.08167	#DIV/0!
TRIAE_CS42_1DL_TGACv1_062044_AA0207980.1	transcription factor bhlh112	0.260041	0.262471	0.261256	0.00171827	0.106394	0.107859	0.107126	0.00103591	0.688263	0.610515	0.649389	0.0549761	0.316993	0.323464	0.320229	0.00457569	0.354449	0.311301	0.332875	0.0305102	1.60042	1.63423	1.61733	0.0239073	0	0	0	0	0	0	0	0	1.27413	15.0973	#DIV/0!	0.979311	5.05053	1.5102	#DIV/0!
TRIAE_CS42_3DL_TGACv1_249203_AA0841160.1	Abscisic stress-ripening protein 1	0.379808	0.383357	0.381582	0.00250952	0.466188	0.472608	0.469398	0.00453963	0	0	0	0	0.694486	0.236221	0.465354	0.324042	0.776547	0.194862	0.485704	0.411313	3.40611	6.4099	4.90801	2.124	0	0	0	0	0	0	0	0	1.27287	10.456	#DIV/0!	0.531383	10.5468	4.43861	#DIV/0!
TRIAE_CS42_5BL_TGACv1_406061_AA1340050.1	Dehydration-responsive element-binding protein 1B	0	0.277035	0.138517	0.195893	0.100142	0.338672	0.219407	0.168666	0.249833	0.10942	0.179626	0.099287	0.773697	0.978286	0.875992	0.144666	0	0.35141	0.175705	0.248484	1.61083	1.78938	1.7001	0.126254	0	0	0	0	0	0	0	0	1.26847	7.74864	#DIV/0!	0.900217	1.94078	1.4807	#DIV/0!
TRIAE_CS42_7AL_TGACv1_558234_AA1791380.2	EH domain-containing protein 1	6.2444e-10	1.73186e-09	1.17815e-09	7.83064e-10	1.39367e-09	2.1122e-05	1.05617e-05	1.49345e-05	9.44648e-10	3.29214	1.64607	2.32789	9.39189e-10	1.07044e-09	1.00481e-09	9.28085e-11	4.04681e-10	2.58408e-09	1.49438e-09	1.54107e-09	1.61485	1.62327	1.61906	0.00595384	0	0	0	0	0	1.09768e-09	5.4884e-10	7.76177e-10	1.26841	153295	2.94997e+09	0.994813	1.6113e+09	1.61905	19243.7
TRIAE_CS42_7BS_TGACv1_592816_AA1944580.1		0.682752	0.612563	0.647657	0.0496311	0	0	0	0	2.59992	3.36421	2.98206	0.540435	0.46238	0.566183	0.514282	0.0733998	0.853076	0.77842	0.815748	0.0527898	0.88042	1.20683	1.04363	0.230807	0	0	0	0	0	0	0	0	1.25954	#DIV/0!	#DIV/0!	0.729531	2.02929	1.04363	#DIV/0!
TRIAE_CS42_3AL_TGACv1_195166_AA0645630.3	Transcription factor bHLH87	2.31388	2.42663	2.37026	0.0797263	0.272983	0.276742	0.274863	0.00265801	0.23345	0.239184	0.236317	0.00405455	0	0	0	0	2.94619	2.97509	2.96064	0.0204354	1.46792	1.35405	1.41098	0.0805182	0	0	0	0	0	0	0	0	1.24908	5.13342	#DIV/0!	1.0841	#DIV/0!	1.13612	#DIV/0!
TRIAE_CS42_2AS_TGACv1_115269_AA0371700.1		2.23377	0.843979	1.53887	0.982731	0.512956	0.00761071	0.260283	0.357333	4.43953	4.1762	4.30786	0.186202	1.21514e-06	0	6.0757e-07	8.59234e-07	2.47011	1.3456	1.90786	0.795149	2.86489	2.11883	2.49186	0.527544	1.36351	0.491509	0.927509	0.616598	0	0	0	0	1.23977	9.57364	#DIV/0!	1.35211	4.10135e+06	2.23158	#DIV/0!
TRIAE_CS42_1BL_TGACv1_030839_AA0102020.1	2-aminoethanethiol dioxygenase	0.143328	0.337558	0.240443	0.137341	0.29321	0.535045	0.414127	0.171003	0.20525	0.308287	0.256768	0.0728582	0.698877	1.18857	0.943723	0.346265	0.195364	0.392188	0.293776	0.139176	1.61301	2.53347	2.07324	0.650864	0.385363	0.558695	0.472029	0.122564	0	0	0	0	1.22181	5.00628	#DIV/0!	0.63668	2.19687	1.65911	#DIV/0!
TRIAE_CS42_7BL_TGACv1_576842_AA1857060.1	K+ efflux antiporter 6	1.79088	1.43586	1.61337	0.251037	2.23218	3.52178e-07	1.11609	1.57839	1.28313	0.982037	1.13258	0.212905	3.19353	3.36162	3.27757	0.118858	1.90309	2.01478	1.95893	0.0789768	5.79836	6.37158	6.08497	0.405328	0.788428	0	0.394214	0.557503	0	0	0	0	1.21419	5.45204	#DIV/0!	0.910035	1.85655	4.96888	#DIV/0!
TRIAE_CS42_5DS_TGACv1_456478_AA1471590.3	Basic leucine zipper 25	5.77665	9.44738	7.61202	2.5956	2.10724	2.32197	2.2146	0.151837	14.4019	20.9288	17.6654	4.61522	3.00391	3.56602	3.28496	0.397472	8.26022	10.192	9.22611	1.36597	8.57608	14.8572	11.7166	4.44142	0.383317	0	0.191659	0.271046	0	0	0	0	1.21205	5.29062	#DIV/0!	0.577234	3.56675	9.50203	#DIV/0!
TRIAE_CS42_2DS_TGACv1_177654_AA0581940.2	Amine oxidase	0.578112	1.09275	0.835431	0.363904	0	0.444347	0.222173	0.314201	0.387961	0.469897	0.428929	0.0579375	0.491388	0.758054	0.624721	0.188561	1.63452	0.361101	0.99781	0.900443	3.3124	3.54866	3.43053	0.167061	0	0	0	0	0	0	0	0	1.19437	15.4408	#DIV/0!	0.933423	5.4913	3.20836	#DIV/0!
TRIAE_CS42_4BS_TGACv1_328508_AA1089140.2	RuvB-like helicase	0.244928	0	0.122464	0.17319	0	0	0	0	0	0	0	0	0	3.51975e-08	1.75988e-08	2.48884e-08	0	0.291732	0.145866	0.206286	1.43288	0.789116	1.111	0.45521	0	0	0	0	0	0	0	0	1.19109	#DIV/0!	#DIV/0!	1.8158	6.31294e+07	1.111	#DIV/0!
TRIAE_CS42_1BL_TGACv1_031075_AA0107160.1	Mitochondrial import receptor subunit TOM7-1	0.510621	1.03079	0.770706	0.367815	0	0.476538	0.238269	0.336963	1.33997	1.46711	1.40354	0.0899016	0.311227	0.635161	0.473194	0.229056	0.913505	0.916917	0.915211	0.00241265	2.42431	2.67612	2.55022	0.178057	0	0	0	0	0	0	0	0	1.1875	10.7031	#DIV/0!	0.905905	5.38936	2.31195	#DIV/0!
TRIAE_CS42_2AS_TGACv1_112802_AA0345470.1	Fatty-acid-binding protein 1	0.654505	0.660621	0.657563	0.00432467	0.723024	0.73298	0.728002	0.00703996	0.274808	0.281557	0.278182	0.00477226	1.75527	2.51706	2.13617	0.538667	0.802912	0.738752	0.770832	0.045368	5.45527	6.17786	5.81656	0.510948	0	0	0	0	0	0	0	0	1.17226	7.98977	#DIV/0!	0.883036	2.7229	5.08856	#DIV/0!
TRIAE_CS42_2AL_TGACv1_096158_AA0317510.1	Putative polyamine oxidase 4	3.2776	3.29654	3.28707	0.0133926	4.93708	4.91583	4.92645	0.015026	3.86933	3.17464	3.52198	0.49122	2.28512	3.0379	2.66151	0.532296	4.31897	3.34703	3.833	0.687265	30.0055	29.4272	29.7163	0.40892	2.41806	2.99316	2.70561	0.406657	0	0.646676	0.323338	0.457269	1.16608	6.03199	91.9049	1.01965	11.1652	24.7899	15.2362
TRIAE_CS42_4BL_TGACv1_322190_AA1069510.1	Glycosyltransferase Protein glycosylation important for peroxidases etc EX	0.294051	0.259699	0.276875	0.0242905	0.30566	0.411635	0.358648	0.0749356	0.115747	0.0794414	0.0975942	0.0256719	0.0900274	0.0914425	0.0907349	0.00100063	0.300606	0.339444	0.320025	0.0274626	3.97272	4.81193	4.39232	0.593411	0.032942	0.0330639	0.033003	8.61963e-05	0.0447651	0.0451942	0.0449796	0.00030342	1.15585	12.2469	97.6514	0.825598	48.4083	4.03368	7.97355
TRIAE_CS42_1AL_TGACv1_001038_AA0023900.1	Reblast Universal stress protein phos32-like	0.2903	0.293013	0.291656	0.00191838	0.570117	0.579736	0.574927	0.00680166	0.284824	0.239036	0.26193	0.032377	0.523189	0.577765	0.550477	0.0385911	0.329959	0.340615	0.335287	0.00753493	3.1928	3.08174	3.13727	0.0785313	0.260174	0.261136	0.260655	0.000680237	0	0	0	0	1.1496	5.45682	#DIV/0!	1.03604	5.69918	2.56234	#DIV/0!
TRIAE_CS42_3B_TGACv1_224439_AA0796810.1	Abscisic stress-ripening protein 1	1.44876	1.53542	1.49209	0.0612779	0	0	0	0	8.97234	9.67108	9.32171	0.494084	0.264909	0.277313	0.271111	0.00877095	1.70321	1.70957	1.70639	0.0044972	1.52853	1.5365	1.53252	0.00563564	0.259683	0.260644	0.260163	0.00067953	0	0	0	0	1.14362	#DIV/0!	#DIV/0!	0.994813	5.65272	1.53252	#DIV/0!
TRIAE_CS42_6AL_TGACv1_471103_AA1502830.1	uncharacterized protein	0.46902	0.903769	0.686395	0.307414	0.471019	0.689729	0.580374	0.154651	0.358051	0.458555	0.408303	0.0710671	0.259882	0.318225	0.289053	0.0412547	0.566651	0.962529	0.76459	0.279928	2.87909	3.16542	3.02226	0.202466	0.34392	0.230128	0.287024	0.0804631	0	0.104852	0.052426	0.0741416	1.11392	5.20743	57.648	0.909544	10.4557	2.44188	11.0703
TRIAE_CS42_2BS_TGACv1_147745_AA0487240.3	RING/FYVE/PHD zinc finger superfamily protein	2.47669	9.37929e-07	1.23835	1.75128	0.0302232	0.000618104	0.0154207	0.020934	0.102204	0	0.051102	0.0722691	3.04428	0	1.52214	2.15263	0.128218	2.58731	1.35776	1.73884	5.08344	5.78097	5.4322	0.493228	4.10504	0	2.05252	2.9027	0.000132681	0	6.63405e-05	9.38196e-05	1.09643	352.268	81883.7	0.87934	3.56879	5.41678	232.447
TRIAE_CS42_4DL_TGACv1_343378_AA1133790.1	Defensin	2.15755	2.17771	2.16763	0.0142553	0.353099	0.357961	0.35553	0.00343795	6.19027	7.37561	6.78294	0.838162	0	0	0	0	2.35268	2.36147	2.35708	0.00621547	4.85619	5.18661	5.0214	0.233642	0	0	0	0	0	0	0	0	1.0874	14.1237	#DIV/0!	0.936294	#DIV/0!	4.66587	#DIV/0!
TRIAE_CS42_4DS_TGACv1_361054_AA1159820.4	Helicase DDB	0.210156	0.238658	0.224407	0.020154	0	0	0	0	2.77301	0.207516	1.49026	1.81408	0.447965	2.34857	1.39827	1.34393	0.232691	0.247141	0.239916	0.0102177	1.85372	2.74713	2.30042	0.631736	0	0	0	0	0	0	0	0	1.06911	#DIV/0!	#DIV/0!	0.674784	1.6452	2.30042	#DIV/0!
TRIAE_CS42_5AL_TGACv1_374112_AA1190770.1	Aspartic protease	0.393714	0.721802	0.557758	0.231993	0	0.104688	0.052344	0.0740256	0.30909	0.61579	0.46244	0.21687	0.307673	0.425849	0.366761	0.0835631	0.223664	0.963187	0.593426	0.522922	0.976402	1.38518	1.18079	0.28905	0.150802	0.0850399	0.117921	0.0465008	0	0	0	0	1.06395	22.5583	#DIV/0!	0.704892	3.21951	1.12845	#DIV/0!
TRIAE_CS42_3DS_TGACv1_272319_AA0918860.2	tRNA (Guanine-N(1)-)-methyltransferase,putative,expressed	0.580497	0	0.290249	0.410473	0.470212	0.000490022	0.235351	0.332144	0.239809	0.215515	0.227662	0.0171785	0	0	0	0	0.368175	0.243057	0.305616	0.0884718	1.38868	1.79473	1.5917	0.287121	0.0892102	0	0.0446051	0.0630811	0	0	0	0	1.05295	6.76311	#DIV/0!	0.773754	#DIV/0!	1.35635	#DIV/0!
TRIAE_CS42_2AS_TGACv1_113370_AA0355120.3	F-box/kelch-repeat protein SKIP6	0	1.32367	0.661835	0.935976	0	0	0	0	0	0	0	0	0	0	0	0	1.39339	0	0.696695	0.985276	1.39874	0.83425	1.1165	0.399155	0.792062	0.794993	0.793527	0.00207253	0	0	0	0	1.05267	#DIV/0!	#DIV/0!	1.67664	#DIV/0!	1.1165	#DIV/0!
TRIAE_CS42_1AS_TGACv1_019138_AA0061500.2	GDSL esterase/lipase	1.05447	1.0744	1.06444	0.0140926	0.304089	0.494263	0.399176	0.134473	0.284716	0.301237	0.292976	0.0116821	0	0	0	0	0.948475	1.27037	1.10942	0.227614	3.72706	3.36204	3.54455	0.258108	0.751191	0.689504	0.720348	0.0436193	0	0	0	0	1.04226	8.87967	#DIV/0!	1.10857	#DIV/0!	3.14537	#DIV/0!
TRIAE_CS42_2DL_TGACv1_158049_AA0507280.1	Aldose 1-epimerase	2.67548	1.65899	2.16723	0.718767	0.826934	0.533082	0.680008	0.207785	1.50159	1.52419	1.51289	0.0159806	1.6631	1.50292	1.58301	0.113264	2.14156	2.36085	2.25121	0.155061	5.36517	5.70062	5.53289	0.237199	0.71965	0.559437	0.639544	0.113288	0	0	0	0	1.03875	8.13651	#DIV/0!	0.941156	3.49517	4.85289	#DIV/0!
TRIAE_CS42_4AL_TGACv1_292703_AA0999530.1	Aspartic protease	0.149176	0.15057	0.149873	0.000985707	0	0	0	0	0.0521957	0.0534775	0.0528366	0.000906369	0.545543	0.55668	0.551111	0.00787505	0.152501	0.153071	0.152786	0.000403051	4.03966	3.79704	3.91835	0.171558	0	0	0	0	0	0	0	0	1.01944	#DIV/0!	#DIV/0!	1.0639	7.1099	3.91835	#DIV/0!
TRIAE_CS42_5BS_TGACv1_424687_AA1391330.3	BZIP transcription factor family protein	19.2325	15.9731	17.6028	2.30474	3.13214	2.38941	2.76077	0.525189	28.393	32.0631	30.228	2.59515	2.40493	3.4047	2.90482	0.706944	16.9032	18.6604	17.7818	1.24253	16.1422	16.2706	16.2064	0.0907925	2.21934	2.418	2.31867	0.140474	0.45168	0.0716769	0.261678	0.268703	1.01017	5.87024	61.9325	0.992108	5.57915	13.4456	10.5503
TRIAE_CS42_2AL_TGACv1_092997_AA0269140.3	Imidazoleglycerol-phosphate dehydratase	0.180264	0	0.090132	0.127466	0.55368	0	0.27684	0.391511	0.135888	0.254179	0.195033	0.0836444	0	0	0	0	0.180531	0	0.0902655	0.127655	1.27396	1.69121	1.48259	0.29504	0	0	0	0	0	0	0	0	1.00148	5.35539	#DIV/0!	0.753283	#DIV/0!	1.20575	#DIV/0!
TRIAE_CS42_2BS_TGACv1_147952_AA0489250.1	Pre-mRNA-processing factor 39	2.23203	2.2968	2.26442	0.0457993	0.891646	1.94857e-09	0.445823	0.630489	2.91356	3.46152	3.18754	0.387466	2.4187	1.85279	2.13575	0.400159	2.11799	2.41622	2.2671	0.21088	2.65469	3.85363	3.25416	0.847779	2.00652	2.20703	2.10677	0.141782	1.01999e-06	0.106729	0.053365	0.0754681	1.00119	7.29922	60.9793	0.68888	1.52367	2.80834	8.35422
TRIAE_CS42_2DS_TGACv1_178061_AA0590130.1	FPF1-like protein 1	2.58758	2.61177	2.59967	0.0171049	0	0	0	0	3.20998	3.28881	3.24939	0.0557412	0.573509	0.585217	0.579363	0.00827881	2.28454	2.77583	2.53018	0.347394	1.11684	1.12266	1.11975	0.00411536	1.26494	1.26962	1.26728	0.00330926	0	0	0	0	0.97327	#DIV/0!	#DIV/0!	0.994816	1.93273	1.11975	#DIV/0!
TRIAE_CS42_5BL_TGACv1_406408_AA1345220.1	Ankyrin repeat containing protein	4.07705	3.85678	3.96692	0.155754	0.00250823	0.000798332	0.00165328	0.00120908	0.000442572	3.69435	1.8474	2.61199	0.662807	0.0498569	0.356332	0.433421	3.69659	3.96652	3.83155	0.190869	6.4852	9.27684	7.88102	1.97399	2.53749	2.5713	2.55439	0.0239073	0	0	0	0	0.965878	4766.9	#DIV/0!	0.699074	22.1171	7.87937	#DIV/0!
TRIAE_CS42_7DS_TGACv1_624521_AA2061810.2	Transcription factor bHLH78	0.41067	3.57979	1.99523	2.24091	0.105812	0.503017	0.304415	0.280866	0.225584	1.66423	0.944907	1.01728	0.0913579	0.88104	0.486199	0.55839	2.5046	1.32878	1.91669	0.83143	2.8756	3.0616	2.9686	0.131522	0.0770441	0.0652814	0.0711627	0.00831748	0.0112765	0.012288	0.0117823	0.000715239	0.960636	9.75184	251.955	0.939247	6.10573	2.66419	25.8367
TRIAE_CS42_6DL_TGACv1_526475_AA1684630.1	Pectin acetylesterase	0.494363	0.498983	0.496673	0.00326683	0	0	0	0	1.12433	1.25503	1.18968	0.0924189	1.15505	1.17863	1.16684	0.0166736	0.421152	0.50727	0.464211	0.0608946	1.869	1.78797	1.82849	0.0572969	0.406138	0.555874	0.481006	0.105879	0	0	0	0	0.934641	#DIV/0!	#DIV/0!	1.04532	1.56704	1.82849	#DIV/0!
TRIAE_CS42_1BL_TGACv1_030567_AA0094200.2	Protein LOL1	0	6.61662	3.30831	4.67866	0	2.74613	1.37306	1.94181	0	0.995712	0.497856	0.704075	4.15108	0	2.07554	2.93526	3.89961	2.18959	3.0446	1.20917	10.6658	7.37225	9.01903	2.32889	0.303915	0	0.151957	0.2149	0	0	0	0	0.920289	6.56853	#DIV/0!	1.44675	4.34539	7.64596	#DIV/0!
TRIAE_CS42_1BS_TGACv1_050093_AA0167290.1	B3 domain-containing protein	0.175581	0	0.0877905	0.124155	0	0.637153	0.318576	0.450535	0	0.496389	0.248195	0.351	3.69801	1.09032	2.39417	1.84392	8.26292e-05	0.161322	0.0807023	0.114013	4.33016	4.26006	4.29511	0.0495682	0	0	0	0	0	0	0	0	0.91926	13.4822	#DIV/0!	1.01646	1.79399	3.97653	#DIV/0!
TRIAE_CS42_2DS_TGACv1_177503_AA0578970.1	EGG APPARATUS-1 protein	0.992904	1.00218	0.997542	0.00655912	0	0	0	0	0.34741	0.593237	0.470324	0.173826	0.219663	0.250467	0.235065	0.0217817	0.789472	1.01883	0.904151	0.162181	1.16397	1.28704	1.22551	0.0870236	0.494369	0.496198	0.495283	0.0012933	0	0	0	0	0.906379	#DIV/0!	#DIV/0!	0.904377	5.21347	1.22551	#DIV/0!
TRIAE_CS42_7BL_TGACv1_576899_AA1859140.1		0.37576	0.401582	0.388671	0.0182589	0.185763	0.188321	0.187042	0.00180878	0.672848	0.594286	0.633567	0.0555517	0.395628	0.356249	0.375938	0.0278452	0.321132	0.367128	0.34413	0.0325241	1.20513	1.46122	1.33317	0.181083	0.257527	0.258479	0.258003	0.000673166	0	0	0	0	0.885402	7.12768	#DIV/0!	0.824742	3.54626	1.14613	#DIV/0!
TRIAE_CS42_2DL_TGACv1_159593_AA0540370.1	GA2ox-D6 protein	0.358366	0.361715	0.36004	0.0023681	0.188516	0.191112	0.189814	0.00183565	0	0	0	0	0.436853	0.445771	0.441312	0.00630598	0.314018	0.315191	0.314605	0.000829436	1.55331	1.63372	1.59352	0.0568585	0	0	0	0	0	0	0	0	0.873803	8.39514	#DIV/0!	0.950781	3.61086	1.4037	#DIV/0!
TRIAE_CS42_5AL_TGACv1_375286_AA1219180.1	U11/U12 small nuclear ribonucleoprotein 31 kDa protein	0.439657	0.499236	0.469446	0.0421287	0.33728	0.27354	0.30541	0.045071	1.26912	1.24178	1.25545	0.0193323	0.937909	0.337083	0.637496	0.424848	0.41467	0.394743	0.404706	0.0140905	1.56554	1.51542	1.54048	0.0354402	0.935824	0.840414	0.888119	0.0674651	0	0	0	0	0.862093	5.04397	#DIV/0!	1.03307	2.41645	1.23507	#DIV/0!
TRIAE_CS42_7BL_TGACv1_578537_AA1896750.2	Dolichyl-diphosphooligosaccharide--protein glycosyltransferase subunit DAD1	0	0.44439	0.222195	0.314231	0	0.793408	0.396704	0.561024	0	1.96259e-09	9.81295e-10	1.38776e-09	0	0	0	0	0.377587	0	0.188794	0.266994	3.73315	1.89372	2.81344	1.30067	0.662048	0.664498	0.663273	0.00173241	0	0	0	0	0.849675	7.09203	#DIV/0!	1.97133	#DIV/0!	2.41673	#DIV/0!
TRIAE_CS42_3B_TGACv1_223276_AA0779470.1	Putative AP2/EREBP transcription factor superfamily protein	0.276423	0.279006	0.277714	0.00182646	0.282742	0.286636	0.284689	0.00275347	0	0	0	0	0.898569	0.97422	0.936395	0.0534933	0.235487	0.236367	0.235927	0.000622254	2.0415	1.84157	1.94154	0.141372	0	0	0	0	0	0	0	0	0.849531	6.81985	#DIV/0!	1.10856	2.07342	1.65685	#DIV/0!
TRIAE_CS42_3B_TGACv1_223240_AA0778770.2	50S ribosomal protein L18	2.74548	0	1.37274	1.94135	0.283342	0.326958	0.30515	0.0308412	0	0	0	0	0	0	0	0	1.09304	1.17036	1.1317	0.0546735	1.66328	1.57439	1.61884	0.0628547	0	0	0	0	0	0	0	0	0.82441	5.30505	#DIV/0!	1.05646	#DIV/0!	1.31368	#DIV/0!
TRIAE_CS42_7BS_TGACv1_593410_AA1951130.1	non-specific lipid-transfer protein	2.94137	0.830936	1.88615	1.4923	0.56389	0.128049	0.345969	0.308186	0.720096	1.01067	0.865383	0.205467	0.501772	0.384011	0.442891	0.0832696	2.30998	0.746463	1.52822	1.10557	1.84571	2.04725	1.94648	0.14251	0	0	0	0	0	0	0	0	0.810232	5.62616	#DIV/0!	0.901556	4.39494	1.60051	#DIV/0!
TRIAE_CS42_7AS_TGACv1_569748_AA1823280.2	Cysteine synthase	17.812	18.2753	18.0436	0.327603	0.0844308	0.0997047	0.0920678	0.0108003	0.103684	0.12207	0.112877	0.0130009	0.0359731	0.0375824	0.0367777	0.00113795	11.0273	17.8341	14.4307	4.81313	8.03451	7.84207	7.93829	0.136076	0.0275663	0.0275059	0.0275361	4.27092e-05	0	0	0	0	0.799766	86.2223	#DIV/0!	1.02454	215.845	7.84622	#DIV/0!
TRIAE_CS42_4AL_TGACv1_290294_AA0983690.1	Cycloeucalenol cycloisomerase NCBI sterol biosynthesis	0	0.207418	0.103709	0.146667	0	0	0	0	0.149262	0.165175	0.157218	0.0112522	0.514408	0.491747	0.503077	0.0160237	0	0.165441	0.0827205	0.116984	1.31857	1.63337	1.47597	0.222597	0	0	0	0	0	0	0	0	0.797621	#DIV/0!	#DIV/0!	0.80727	2.93388	1.47597	#DIV/0!
TRIAE_CS42_4AL_TGACv1_290312_AA0983910.1	acetyltransferase NATA1-like	0.331538	0.479932	0.405735	0.10493	0.596248	0.323426	0.459837	0.192914	0.14406	0.112976	0.128518	0.0219797	0.99912	1.16834	1.08373	0.119657	0.469481	0.175743	0.322612	0.207704	3.4141	2.98259	3.19834	0.305124	0.297133	0.298232	0.297682	0.00077711	0	0	0	0	0.79513	6.95539	#DIV/0!	1.14468	2.95124	2.73851	#DIV/0!
TRIAE_CS42_2AL_TGACv1_093231_AA0275620.1	Protochlorophyllide reductase A, chloroplastic	6.70536	6.83624	6.7708	0.0925461	0.371825	0.350965	0.361395	0.0147502	0	0	0	0	0	0	0	0	5.27409	5.24765	5.26087	0.0186959	2.72341	2.67729	2.70035	0.0326118	0.0452749	0	0.0226374	0.0320142	0	0	0	0	0.776994	7.47202	#DIV/0!	1.01723	#DIV/0!	2.33896	#DIV/0!
TRIAE_CS42_5BS_TGACv1_424687_AA1391330.5	Protein blast: Light-inducible protein CPRF2	36.538	42.2762	39.4071	4.05752	4.81428	6.0534	5.43384	0.87619	34.3649	40.2195	37.2922	4.13983	6.68858	5.33906	6.01382	0.954255	28.458	31.6913	30.0746	2.28629	44.025	45.1372	44.5811	0.786444	0	0	0	0	0	2.0014	1.0007	1.4152	0.763178	8.20435	44.5499	0.97536	7.41311	39.1473	5.43004
TRIAE_CS42_1AL_TGACv1_002876_AA0045790.1	Gibberellin 20 oxidase 2	2.44328	2.56123	2.50225	0.0834032	9.43581	9.82918	9.63249	0.278155	1.05278	0.946829	0.999804	0.0749187	8.66139	9.47711	9.06925	0.576801	1.87001	1.94614	1.90807	0.053832	52.1226	54.1832	53.1529	1.45706	0.0405236	0.0406735	0.0405985	0.000105995	0	0	0	0	0.762542	5.51808	#DIV/0!	0.96197	5.86078	43.5204	#DIV/0!
TRIAE_CS42_3AL_TGACv1_199052_AA0669360.1	Non-specific serine/threonine protein kinase	2.02641	2.01488	2.02065	0.00815294	2.71521	0.636384	1.6758	1.46995	2.95982	0.67091	1.81537	1.6185	1.39098	0	0.69549	0.983571	2.56504	0.468571	1.51681	1.48243	10.4359	7.53072	8.98331	2.05427	2.85345	1.04725	1.95035	1.27718	0	0	0	0	0.750654	5.36062	#DIV/0!	1.38578	12.9165	7.30751	#DIV/0!
TRIAE_CS42_5DL_TGACv1_437778_AA1467310.5	Two-component response regulator-like	1.63884	1.54686	1.59285	0.0650397	0.712618	0.229752	0.471185	0.341438	1.35649	1.21685	1.28667	0.0987404	0	0.118987	0.0594935	0.0841365	1.21456	1.14697	1.18077	0.0477933	2.67655	3.68285	3.1797	0.711562	0	0	0	0	0	0	0	0	0.741291	6.7483	#DIV/0!	0.726761	53.4462	2.70852	#DIV/0!
TRIAE_CS42_5DL_TGACv1_434499_AA1437000.1	Pentatricopeptide repeat-containing protein	0.364366	0.717042	0.540704	0.24938	0.349996	0.355171	0.352583	0.00365928	1.05273	0.667055	0.859892	0.272713	0.406869	0.454723	0.430796	0.0338379	0.383424	0.404442	0.393933	0.014862	2.57106	2.51379	2.54243	0.040496	1.00454	1.17831	1.09143	0.122874	0	1.7562e-06	8.781e-07	1.24182e-06	0.728556	7.21085	2.89537e+06	1.02278	5.90169	2.18984	401530
TRIAE_CS42_3B_TGACv1_225751_AA0811690.1	Peptide chain release factor 2	0.718655	0.785713	0.752184	0.0474172	0.159247	0.496425	0.327836	0.238421	0.792443	0.494571	0.643507	0.210627	0.86985	0.893215	0.881533	0.0165215	0.535359	0.549261	0.54231	0.0098302	1.71641	1.79459	1.7555	0.0552816	0	0	0	0	0	0	0	0	0.720981	5.35481	#DIV/0!	0.956436	1.99142	1.42766	#DIV/0!
TRIAE_CS42_5BL_TGACv1_406235_AA1342580.1		0.623689	1.70226e-07	0.311845	0.441015	1.57577e-08	2.04584e-08	1.81081e-08	3.3239e-09	1.30283	0	0.651415	0.92124	1.00609	0	0.503045	0.711413	0.445116	0	0.222558	0.314745	1.8074	1.75915	1.78327	0.0341179	4.70868e-10	1.07688e-10	2.89278e-10	2.56807e-10	0	0	0	0	0.713682	9.84797e+07	#DIV/0!	1.02743	3.54496	1.78327	#DIV/0!
TRIAE_CS42_1AL_TGACv1_000115_AA0003860.1	Putative dual specificity protein phosphatase DSP8	0	9.7691	4.88455	6.9078	0	0	0	0	0	2.0818	1.0409	1.47205	0	0	0	0	0	6.95193	3.47596	4.91576	2.04231	2.05296	2.04764	0.00753069	0.867424	0.870633	0.869028	0.00226911	0	0	0	0	0.711624	#DIV/0!	#DIV/0!	0.994812	#DIV/0!	2.04764	#DIV/0!
TRIAE_CS42_1BL_TGACv1_030954_AA0104310.2	chromatin remodeling complex subunit doi: 10.3389/fpls.2015.00114	0.971836	0.547898	0.759867	0.299769	0	0.385648	0.192824	0.272694	0.937033	3.65283e-09	0.468517	0.662582	0	0	0	0	0	1.07309	0.536545	0.758789	1.45484	1.50592	1.48038	0.036119	0	0	0	0	0	0	0	0	0.706104	7.67736	#DIV/0!	0.966081	#DIV/0!	1.28756	#DIV/0!
TRIAE_CS42_1DL_TGACv1_062956_AA0222200.1	Reblast Universal stress protein phos32-like	0.286508	0.289186	0.287847	0.00189363	0.422003	0.429106	0.425555	0.00502258	0.560974	0.626844	0.593909	0.0465771	0.810823	0.784052	0.797438	0.01893	0.26014	0.134215	0.197178	0.0890424	2.22953	2.49399	2.36176	0.187001	0	0	0	0	0	0	0	0	0.685008	5.54984	#DIV/0!	0.893961	2.96169	1.93621	#DIV/0!
TRIAE_CS42_4BL_TGACv1_320342_AA1036020.1	Hybrid proline- or glycine-rich protein	0.659724	0.665889	0.662806	0.00435931	1.21951	0.684098	0.951804	0.378593	0.230833	0	0.115417	0.163224	0	0	0	0	0.562024	0.338474	0.450249	0.158074	11.0606	10.3785	10.7196	0.482318	0	0	0	0	0	0	0	0	0.679307	11.2624	#DIV/0!	1.06572	#DIV/0!	9.76775	#DIV/0!
TRIAE_CS42_4DL_TGACv1_345275_AA1152550.1	Homeobox-leucine zipper protein HOX13	1.47167	1.02651	1.24909	0.314776	1.5426	1.38951	1.46605	0.108251	1.0974	1.06834	1.08287	0.0205485	0.80505	1.01242	0.908735	0.146633	0.85763	0.827552	0.842591	0.0212684	9.01408	7.63114	8.32261	0.977886	0.710103	0.362399	0.536251	0.245864	0.0537747	0.0542903	0.0540325	0.000364584	0.674564	5.67687	154.03	1.18122	9.15846	6.85656	27.1328
TRIAE_CS42_5BL_TGACv1_404851_AA1312890.2	Protein transport protein Sec61 alpha subunit isoform 2	0.089795	1.24682	0.668308	0.81814	0.000702951	0.384445	0.192574	0.271347	0.928868	0	0.464434	0.656809	0.348229	0	0.174115	0.246235	0.898083	0	0.449041	0.635041	1.65919	1.26072	1.45995	0.281761	0.0660057	0	0.0330029	0.0466731	0	0	0	0	0.671909	7.58127	#DIV/0!	1.31607	8.38503	1.26738	#DIV/0!
TRIAE_CS42_2BL_TGACv1_129799_AA0396440.2	Putative polyamine oxidase 4	0.0936199	0.263244	0.178432	0.119942	0.347104	0.542116	0.44461	0.137894	0.196542	0.97829	0.587416	0.552779	0.684744	0.255104	0.469924	0.303801	0.145146	0.0910837	0.118115	0.0382278	1.99804	2.66575	2.3319	0.472142	0	0	0	0	0.114018	0	0.057009	0.0806229	0.66196	5.24481	40.904	0.749523	4.96228	1.88729	7.79894
TRIAE_CS42_U_TGACv1_641570_AA2098380.1	Protein DETOXIFICATION 45	3.95002	3.17377	3.56189	0.548892	0.643561	0.260801	0.452181	0.270652	1.74422	1.72211	1.73317	0.0156341	1.98121	0	0.990605	1.40093	2.1552	2.26317	2.20918	0.0763463	2.15859	2.60031	2.37945	0.312343	1.82542	0	0.91271	1.29077	0	0	0	0	0.620227	5.26216	#DIV/0!	0.830128	2.40202	1.92727	#DIV/0!
TRIAE_CS42_5AL_TGACv1_376246_AA1234430.5	probable LRR receptor-like serine/threonine-protein kinase	0	0.579639	0.28982	0.409867	0	0.137893	0.0689465	0.0975051	0.273485	0.492357	0.382921	0.154766	0	0	0	0	0	0.356761	0.17838	0.252268	1.9854	2.0265	2.00595	0.0290621	0.31719	0.185336	0.251263	0.0932349	0	1.79517e-06	8.97585e-07	1.26938e-06	0.615488	29.0943	2.23483e+06	0.979719	#DIV/0!	1.937	76813.3
TRIAE_CS42_2DL_TGACv1_162669_AA0563320.1	Cold-responsive protein COR14a	14.9045	16.8205	15.8625	1.35482	7.89202	8.8171	8.35456	0.65413	0.275475	0.28224	0.278857	0.00478358	5.11863	5.0599	5.08926	0.0415284	9.25589	10.1952	9.72555	0.664192	48.732	54.1352	51.4336	3.82064	0.588006	0.590181	0.589093	0.00153796	0	0	0	0	0.613116	6.15635	#DIV/0!	0.900191	10.1063	43.079	#DIV/0!
TRIAE_CS42_7DS_TGACv1_622806_AA2045530.1		0	7.48501	3.7425	5.2927	0.598394	1.1763	0.887347	0.408641	3.12083	4.70908	3.91495	1.12306	1.15731	3.80253	2.47992	1.87045	0.454533	4.09248	2.27351	2.57242	4.90927	4.19112	4.5502	0.507809	1.99475	3.83244	2.91359	1.29944	0	0	0	0	0.607483	5.12786	#DIV/0!	1.17135	1.83482	3.66285	#DIV/0!
TRIAE_CS42_5DL_TGACv1_432926_AA1394640.2		0.55749	0.497889	0.52769	0.0421443	0	0	0	0	1.24826	0	0.62413	0.882653	0	0	0	0	0.40371	0.237351	0.32053	0.117634	0.755375	1.40836	1.08187	0.46173	0	0.951731	0.475865	0.672975	0	0	0	0	0.607423	#DIV/0!	#DIV/0!	0.536351	#DIV/0!	1.08187	#DIV/0!
TRIAE_CS42_3AL_TGACv1_196962_AA0663980.4	Glucan endo-1,3-beta-glucosidase 14	1.33332	1.17435	1.25384	0.112409	6.17725e-08	1.90289	0.951445	1.34555	1.34339	1.30934	1.32637	0.024077	4.32016	2.89693	3.60854	1.00638	0.758646	0.733177	0.745912	0.0180093	8.7407	8.66032	8.70051	0.0568372	0.0192474	0.0202036	0.0197255	0.000676136	0	0	0	0	0.594904	9.14452	#DIV/0!	1.00928	2.41109	7.74906	#DIV/0!
TRIAE_CS42_3DL_TGACv1_252047_AA0887270.3	Acyl-CoA syhthetase	1.37191	1.99722	1.68457	0.442161	0	0.0279577	0.0139788	0.0197691	1.39256	1.2463	1.31943	0.103421	2.26536	0.305686	1.28552	1.3857	0.813784	1.15572	0.984752	0.241785	2.55515	3.6889	3.12202	0.801682	2.34039	2.26856	2.30448	0.0507915	1.18885e-05	0.000584773	0.000298331	0.000405091	0.584573	223.339	10465	0.692659	2.4286	3.10805	46.8569
TRIAE_CS42_2AL_TGACv1_094425_AA0297410.2	isoaspartyl peptidase/L-asparaginase 4	1.29965	1.1716	1.23562	0.090545	0	0	0	0	2.18886	2.16328	2.17607	0.0180878	1.19449	0	0.597245	0.844632	0.733034	0.699014	0.716024	0.0240558	1.96941	2.03509	2.00225	0.0464428	0	0	0	0	0	0	0	0	0.579483	#DIV/0!	#DIV/0!	0.967726	3.35248	2.00225	#DIV/0!
TRIAE_CS42_3DL_TGACv1_250547_AA0870040.1		3.15611	3.1856	3.17085	0.0208526	2.93161	2.97198	2.95179	0.0285459	4.83505	4.77031	4.80268	0.0457781	5.71902	5.94187	5.83045	0.157579	1.83123	1.83807	1.83465	0.00483661	16.1094	14.8364	15.4729	0.900147	0.229344	0.153462	0.191403	0.0536567	0.207772	0.209763	0.208767	0.00140785	0.578598	5.24186	74.1155	1.0858	2.65381	12.5211	14.1392
TRIAE_CS42_5BL_TGACv1_406789_AA1349800.1	UDP-3-O-(3-hydroxymyristoyl) glucosamine N-acyltransferase	0	0.307614	0.153807	0.217516	0	0.155421	0.0777105	0.109899	0.119435	0.244322	0.181878	0.0883084	0.346803	0.82341	0.585106	0.337012	0	0.174569	0.0872845	0.123439	0.860706	1.48637	1.17354	0.442411	0.355769	0.387894	0.371831	0.0227158	0	0	0	0	0.567494	15.1014	#DIV/0!	0.579066	2.00568	1.09583	#DIV/0!
TRIAE_CS42_5DS_TGACv1_457055_AA1481570.1	Zinc finger protein 1	2.51609	2.86637	2.69123	0.247685	0	0	0	0	1.26115	1.29213	1.27664	0.0219062	0	0	0	0	1.56322	1.45698	1.5101	0.075123	9.0743	9.48481	9.27955	0.290274	0.587336	0.589509	0.588422	0.00153654	0	0	0	0	0.561119	#DIV/0!	#DIV/0!	0.956719	#DIV/0!	9.27955	#DIV/0!
TRIAE_CS42_1BL_TGACv1_031095_AA0107470.1	60S ribosomal protein L35a-1	0.0401583	0.0402464	0.0402023	6.22961e-05	0.356445	0.421941	0.389193	0.0463127	0.0857144	0.0445418	0.0651281	0.0291134	0.303625	0.234682	0.269153	0.0487501	0	0.0450221	0.0225111	0.0318354	2.86342	2.94044	2.90193	0.0544614	0	0	0	0	0	0	0	0	0.559944	7.45627	#DIV/0!	0.973807	10.7817	2.51274	#DIV/0!
TRIAE_CS42_4DS_TGACv1_362249_AA1178220.1	Probable calcium-binding protein CML31	1.28918	1.30123	1.29521	0.00852064	0.287706	0.349852	0.318779	0.0439439	0.246042	0.252084	0.249063	0.00427234	0.714333	1.16626	0.940297	0.319561	0.599055	0.841809	0.720432	0.171653	4.69875	4.72325	4.711	0.0173241	0	0	0	0	0	0	0	0	0.55623	14.7783	#DIV/0!	0.994813	5.01012	4.39222	#DIV/0!
TRIAE_CS42_U_TGACv1_641289_AA2090920.5	Topless-related protein 1 drought	0.278972	0	0.139486	0.197263	0.000196215	0	9.81075e-05	0.000138745	0.0303155	0.578112	0.304214	0.387351	0	0	0	0	0.100244	0.0528031	0.0765235	0.0335458	1.42814	1.05168	1.23991	0.266197	0	0	0	0	0	0	0	0	0.548611	12638.3	#DIV/0!	1.35796	#DIV/0!	1.23981	#DIV/0!
TRIAE_CS42_2DL_TGACv1_158102_AA0509180.1	phenolic glucoside malonyltransferase 1-like	0.351818	0.399494	0.375656	0.033712	0.269895	0.328334	0.299115	0.0413226	0.0923239	0.0945912	0.0934576	0.00160322	0	0	0	0	0.17983	0.225627	0.202728	0.0323834	1.80954	1.91226	1.8609	0.072634	0	0	0	0	0	0	0	0	0.539665	6.22136	#DIV/0!	0.946283	#DIV/0!	1.56179	#DIV/0!
TRIAE_CS42_6BL_TGACv1_501251_AA1615220.1		1.54306	2.31216	1.92761	0.543836	1.04411	0.48972	0.766915	0.392013	3.51892	1.80685	2.66289	1.21062	2.11577	1.45802	1.78689	0.465099	0.935173	1.14346	1.03932	0.147281	4.66918	3.56202	4.1156	0.78288	1.33226	0.130041	0.731151	0.850097	0.139262	0.140598	0.13993	0.000944695	0.539174	5.36644	29.4118	1.31082	2.30321	3.34868	5.4807
TRIAE_CS42_7AS_TGACv1_570668_AA1839220.2	Sucrose synthase	0.492597	0.267557	0.380077	0.159127	0	1.18136	0.59068	0.835348	0	0	0	0	3.22309	2.89332	3.05821	0.233183	0.404561	0	0.202281	0.286068	10.2236	6.34084	8.28222	2.74553	0	0	0	0	0	0	0	0	0.532209	14.0215	#DIV/0!	1.61234	2.7082	7.69154	#DIV/0!
TRIAE_CS42_5AS_TGACv1_392700_AA1263200.1		0.519056	0.485169	0.502112	0.0239617	0.212368	0.215293	0.213831	0.00206829	0.862667	0.744297	0.803482	0.0837002	0.421824	0.436555	0.42919	0.0104164	0.265313	0.26807	0.266691	0.00194949	1.77981	2.09575	1.93778	0.223403	0.0387658	0.0389093	0.0388375	0.00010147	0	0	0	0	0.531139	9.06222	#DIV/0!	0.849247	4.51498	1.72395	#DIV/0!
TRIAE_CS42_7DL_TGACv1_603428_AA1983500.2	Protein FAR1-RELATED SEQUENCE 6	3.04948	2.92082	2.98515	0.0909764	0	9.98644e-05	4.99322e-05	7.06148e-05	2.76295	0.00823944	1.38559	1.94787	3.03836	0.591812	1.81509	1.72997	1.2895	1.88083	1.58516	0.418133	3.11891	2.67129	2.8951	0.316515	0	0	0	0	0	0	0	0	0.531017	57980.6	#DIV/0!	1.16757	1.59502	2.89505	#DIV/0!
TRIAE_CS42_1BL_TGACv1_031523_AA0115550.3	RING finger and CHY zinc finger domain-containing protein 1	0.74182	1.51635	1.12909	0.547675	0.297621	0	0.148811	0.21045	0	0.437076	0.218538	0.309059	0.848275	1.54005	1.19416	0.489159	0	1.19777	0.598885	0.846951	3.29284	4.20257	3.7477	0.643276	0.000151667	0.000175572	0.00016362	1.69034e-05	0	0.000532792	0.000266396	0.000376741	0.530416	25.1844	14068.2	0.78353	3.13835	3.59889	558.606
TRIAE_CS42_4DL_TGACv1_344567_AA1147990.2	alpha/beta-Hydrolases superfamily protein/ GPI inositol-deacylase PGAP1-like	0.687493	0.459961	0.573727	0.160889	0	0	0	0	0.485403	0.517623	0.501513	0.022783	2.19041e-07	1.33568e-08	1.16199e-07	1.45441e-07	7.886e-06	0.599811	0.299909	0.424125	1.61328	1.56376	1.58852	0.0350159	0.0102178	0.0217627	0.0159903	0.00816348	0	0	0	0	0.522739	#DIV/0!	#DIV/0!	1.03167	1.36707e+07	1.58852	#DIV/0!
TRIAE_CS42_2BS_TGACv1_147048_AA0477200.2	Formin-like protein	2.95557e-05	0.84325	0.42164	0.596247	4.56717e-08	3.84176e-05	1.92316e-05	2.71331e-05	0	0.0066797	0.00333985	0.00472326	1.35575	1.9539e-05	0.677885	0.958646	0	0.43347	0.216735	0.30651	1.29467	1.46548	1.38007	0.120781	0	1.57179e-09	7.85895e-10	1.11142e-09	0	0	0	0	0.514029	71760.7	#DIV/0!	0.883444	2.03585	1.38006	#DIV/0!
TRIAE_CS42_2DS_TGACv1_177279_AA0572150.1	NAD(P)-binding Rossmann-fold superfamily protein	0	0.191087	0.0955435	0.135119	0.116187	0.176681	0.146434	0.0427757	0	0	0	0	1.03852	1.0158	1.02716	0.0160655	0.0483845	0.0485652	0.0484748	0.000127774	4.9436	5.13258	5.03809	0.133629	0.212089	0.212874	0.212481	0.000555079	0	0	0	0	0.507359	34.4052	#DIV/0!	0.96318	4.90487	4.89166	#DIV/0!
TRIAE_CS42_3AS_TGACv1_211314_AA0688450.2	WPP domain-interacting tail-anchored protein 1	1.93471	1.91755	1.92613	0.012134	0	9.58943e-07	4.79471e-07	6.78075e-07	0	0	0	0	9.94366e-09	6.80119e-09	8.37243e-09	2.22206e-09	1.87161	0	0.935805	1.32343	1.75513	1.7946	1.77487	0.0279095	1.74729	0	0.873645	1.23552	0	0	0	0	0.485847	3.70171e+06	#DIV/0!	0.978006	2.11989e+08	1.77486	#DIV/0!
TRIAE_CS42_1AL_TGACv1_000217_AA0006430.1	Protein LIGHT-DEPENDENT SHORT HYPOCOTYLS 3	0.448344	0.905068	0.676706	0.322953	0.157232	0.478192	0.317712	0.226953	0.470618	0.630858	0.550738	0.113307	0	0	0	0	0.327384	0.328607	0.327995	0.000864792	1.21636	2.21555	1.71596	0.706534	0	0	0	0	0	0	0	0	0.484694	5.40098	#DIV/0!	0.54901	#DIV/0!	1.39824	#DIV/0!
TRIAE_CS42_1BL_TGACv1_030562_AA0094080.1	Reblast Cytochrome P450 85A1 (CYP85A1)	0.599557	0.819861	0.709709	0.155778	0.181274	0.229713	0.205493	0.0342515	1.57887	1.81436	1.69661	0.166517	0	0.352102	0.176051	0.248974	0.345394	0.330201	0.337797	0.0107431	2.05749	2.26794	2.16271	0.148811	0	0	0	0	0	0	0	0	0.475966	10.5245	#DIV/0!	0.907207	12.2846	1.95722	#DIV/0!
TRIAE_CS42_7DL_TGACv1_603844_AA1990020.1		1.5549	1.21598	1.38544	0.239653	3.59253	3.26422	3.42837	0.23215	2.0086	1.86896	1.93878	0.0987404	12.5849	10.7879	11.6864	1.27067	0.56102	0.75082	0.65592	0.134209	19.7104	21.0498	20.3801	0.947099	0	0	0	0	0	0	0	0	0.473438	5.94454	#DIV/0!	0.93637	1.74392	16.9517	#DIV/0!
TRIAE_CS42_1AS_TGACv1_018962_AA0056990.3		1.61699	1.64603	1.63151	0.0205344	8.30514e-07	1.25031e-08	4.21509e-07	5.78421e-07	0	1.23991	0.619955	0.876749	0	3.60098	1.80049	2.54628	0	1.53245	0.766225	1.08361	3.08608	2.76788	2.92698	0.225001	0	3.24512	1.62256	2.29465	0	0	0	0	0.469642	6.94406e+06	#DIV/0!	1.11496	1.62566	2.92698	#DIV/0!
TRIAE_CS42_5BS_TGACv1_424687_AA1391330.2	BZIP transcription factor family protein	4.31351	2.73857	3.52604	1.11365	0	0	0	0	0.582315	0.185751	0.384033	0.280413	0	0	0	0	1.81972	1.47853	1.64912	0.241258	1.83668	2.35385	2.09526	0.365694	0	0	0	0	0	0	0	0	0.467699	#DIV/0!	#DIV/0!	0.780288	#DIV/0!	2.09526	#DIV/0!
TRIAE_CS42_4AL_TGACv1_288704_AA0955930.1		0.272397	0.308655	0.290526	0.0256383	0.268104	0.369854	0.318979	0.0719481	0.550267	0.585171	0.567719	0.0246809	0.521486	0.415746	0.468616	0.0747695	0.133977	0.134477	0.134227	0.000353553	1.76376	1.81588	1.78982	0.0368544	0.195759	0	0.0978795	0.138423	0	0.0537137	0.0268569	0.0379813	0.462014	5.61109	66.643	0.971298	3.81937	1.47084	11.877
TRIAE_CS42_2BL_TGACv1_131999_AA0434320.1		0.429963	0.433981	0.431972	0.00284116	0.197906	0	0.098953	0.139941	0.213423	0.142164	0.177793	0.0503877	0	0	0	0	0.274717	0.122481	0.198599	0.107647	7.21709	5.92692	6.572	0.912288	0.41282	0.435115	0.423967	0.0157649	0	0	0	0	0.45975	66.4154	#DIV/0!	1.21768	#DIV/0!	6.47305	#DIV/0!
TRIAE_CS42_7BL_TGACv1_576924_AA1859980.1	Stress enhanced protein 1	5.8502	4.01381	4.93201	1.29852	0	1.22398	0.61199	0.865485	0	2.72527	1.36264	1.92706	4.70302	3.43485	4.06893	0.896732	1.36694	3.12911	2.24803	1.24604	6.65868	9.835	8.24684	2.246	1.31077	0.830227	1.0705	0.339795	0	0	0	0	0.455803	13.4754	#DIV/0!	0.677039	2.02678	7.63485	#DIV/0!
TRIAE_CS42_6DL_TGACv1_526541_AA1686590.1	Wall-associated receptor kinase 1 1 RNAi	0.180345	0.0520087	0.116177	0.0907475	0	0.320585	0.160293	0.226688	0.054087	0.0554153	0.0547511	0.00093925	0.0314062	0.0640946	0.0477504	0.0231142	0.0263379	0.0793087	0.0528233	0.037456	1.41561	1.64345	1.52953	0.161107	0	0	0	0	0	0	0	0	0.45468	9.54212	#DIV/0!	0.861365	32.0318	1.36924	#DIV/0!
TRIAE_CS42_7AL_TGACv1_557548_AA1782850.1		0.327878	0.330942	0.32941	0.00216658	6.59782e-10	4.0647e-06	2.03268e-06	2.87371e-06	0.084634	0.195899	0.140266	0.0786762	0.133229	0.0906326	0.111931	0.0301202	0	0.29527	0.147635	0.208787	1.14207	0.990636	1.06635	0.10708	0	0	0	0	0	0	0	0	0.44818	524604	#DIV/0!	1.15287	9.5269	1.06635	#DIV/0!
TRIAE_CS42_2AL_TGACv1_094865_AA0304190.2	Ubiquitin-like-conjugating enzyme ATG10	0.602843	0.652722	0.627783	0.0352698	0	0	0	0	0.333491	0.413718	0.373605	0.0567291	0	0	0	0	0	0.54985	0.274925	0.388803	1.48408	0.834221	1.15915	0.45952	0	1.56659	0.783295	1.10775	0	0	0	0	0.43793	#DIV/0!	#DIV/0!	1.779	#DIV/0!	1.15915	#DIV/0!
TRIAE_CS42_6DL_TGACv1_527100_AA1698570.2	lactoylglutathione lyase-like	0	3.30975	1.65488	2.34035	0	0	0	0	0	0	0	0	0	0	0	0	0	1.43687	0.718435	1.01602	3.4304	5.00716	4.21878	1.11494	0	0	0	0	0	0	0	0	0.434132	#DIV/0!	#DIV/0!	0.685099	#DIV/0!	4.21878	#DIV/0!
TRIAE_CS42_7AS_TGACv1_570961_AA1842970.2	Upstream activation factor subunit	0.923152	1.18143	1.05229	0.18263	0	0	0	0	0.479067	1.81201	1.14554	0.942533	0	0.803403	0.401701	0.568092	0.27674	0.62472	0.45073	0.246059	1.8069	3.39432	2.60061	1.12248	0	0	0	0	0	0	0	0	0.428332	#DIV/0!	#DIV/0!	0.53233	6.47399	2.60061	#DIV/0!
TRIAE_CS42_2DL_TGACv1_157876_AA0499870.4		0	0.396888	0.198444	0.280642	0	0.00633084	0.00316542	0.00447658	0.56347	0.298322	0.430896	0.187488	0	0.476982	0.238491	0.337277	0	0.163766	0.081883	0.1158	0.797742	1.54089	1.16932	0.525485	0	0	0	0	0	0	0	0	0.412625	369.403	#DIV/0!	0.517715	4.90298	1.16615	#DIV/0!
TRIAE_CS42_3AS_TGACv1_212219_AA0698910.1		0.844718	0.852612	0.848665	0.0055819	0.207367	0.210222	0.208794	0.00201879	0.709346	0.726767	0.718057	0.0123185	0.617833	0.630446	0.624139	0.00891874	0.690837	0	0.345419	0.488496	3.20842	3.04597	3.12719	0.114869	0	0	0	0	0	0	0	0	0.407014	14.9774	#DIV/0!	1.05333	5.01041	2.9184	#DIV/0!
TRIAE_CS42_3B_TGACv1_220870_AA0721760.1	Putative WRKY transcription factor 65 WRKY65	0	0.279219	0.139609	0.197438	0	0	0	0	0	0	0	0	1.34888	1.37642	1.36265	0.0194737	0.0565599	0.0567712	0.0566656	0.000149412	2.60343	2.98438	2.7939	0.269372	0.148755	0.149306	0.149031	0.000389616	0	0	0	0	0.405886	#DIV/0!	#DIV/0!	0.872352	2.05035	2.7939	#DIV/0!
TRIAE_CS42_4AS_TGACv1_308782_AA1029470.1	Endoglucanase 9	0.210217	0.212181	0.211199	0.00138876	0.0816181	0.144123	0.112871	0.0441976	0	0	0	0	0.109824	0.124187	0.117006	0.0101562	0.0677272	0.101934	0.0848306	0.0241879	1.32543	1.30398	1.31471	0.0151674	0	0	0	0	0	0	0	0	0.401662	11.6479	#DIV/0!	1.01645	11.2363	1.20183	#DIV/0!
TRIAE_CS42_5AL_TGACv1_375766_AA1226930.1	CBF IVd-A22	7.63413	7.60522	7.61967	0.0204425	0.83664	0.848161	0.842401	0.00814658	5.22301	5.35128	5.28715	0.0907006	0.249271	0.254359	0.251815	0.00359776	2.79998	3.233	3.01649	0.306191	4.02722	4.77112	4.39917	0.526017	0.124769	0.122629	0.123699	0.00151321	0	0	0	0	0.395882	5.22218	#DIV/0!	0.844083	17.4698	3.55677	#DIV/0!
TRIAE_CS42_3DS_TGACv1_273380_AA0930790.1	Myb family transcription factor EFM	1.42344	1.41286	1.41815	0.00748119	0.278312	0.230359	0.254335	0.0339079	0.863502	0.88649	0.874996	0.016255	1.21795	1.19575	1.20685	0.0156978	0.504146	0.60787	0.556008	0.0733439	2.00358	2.38194	2.19276	0.267541	0	0	0	0	0	0	0	0	0.392066	8.62153	#DIV/0!	0.841155	1.81693	1.93842	#DIV/0!
TRIAE_CS42_6AL_TGACv1_473302_AA1529970.2	Ubiquitin carboxyl-terminal hydrolase 13	0.16578	0.712993	0.439387	0.386938	0.203484	0.206286	0.204885	0.00198131	0.870081	1.06974	0.96991	0.14118	0	0.618642	0.309321	0.437446	0.169476	0.170109	0.169793	0.000447599	1.22436	1.29247	1.25841	0.048161	1.70799	1.83408	1.77103	0.0891591	0	0	0	0	0.386431	6.14206	#DIV/0!	0.947302	4.06831	1.05353	#DIV/0!
TRIAE_CS42_4DL_TGACv1_343163_AA1130830.1		0.330993	0.371206	0.3511	0.0284349	0.557406	0.673357	0.615382	0.0819897	0.19302	0.242557	0.217788	0.0350279	1.01917	0.968069	0.993619	0.0361339	0.037687	0.233582	0.135634	0.138519	3.22055	3.43826	3.3294	0.153944	0.0329604	0.0336108	0.0332856	0.000459902	0.0447901	0.0459832	0.0453867	0.000843649	0.386314	5.41031	73.3565	0.93668	3.35078	2.71402	13.5586
TRIAE_CS42_2AL_TGACv1_094374_AA0296700.4		0.0128841	0	0.00644205	0.00911043	0	0.00697555	0.00348777	0.00493246	1.66021	0.560052	1.11013	0.777929	0.536095	0	0.268047	0.379076	0	0.00497461	0.0024873	0.00351758	2.82666	2.97023	2.89844	0.101519	0	0	0	0	0	0	0	0	0.386105	831.03	#DIV/0!	0.951664	10.8132	2.89496	#DIV/0!
TRIAE_CS42_4DS_TGACv1_362426_AA1179710.6	Cyclin-like F-box domain containing protein	0.241797	0.305205	0.273501	0.0448362	6.11412e-08	1.28521e-06	6.73176e-07	8.65547e-07	0	0	0	0	0.0805664	0.100476	0.0905212	0.0140782	0.209632	0	0.104816	0.148232	2.2957	2.16946	2.23258	0.0892652	0.352299	0	0.176149	0.249113	0	0	0	0	0.383238	3.31649e+06	#DIV/0!	1.05819	24.6636	2.23258	#DIV/0!
TRIAE_CS42_5AS_TGACv1_393897_AA1277020.1	Expansin-B3, B1, B7	0.334923	0.488298	0.41161	0.108453	0.0540503	0.0926124	0.0733314	0.0272675	0	0	0	0	0	0	0	0	0.185995	0.124538	0.155267	0.0434567	1.38129	1.40563	1.39346	0.017211	0	0	0	0	0	0	0	0	0.377217	19.0022	#DIV/0!	0.982684	#DIV/0!	1.32013	#DIV/0!
TRIAE_CS42_5DL_TGACv1_433372_AA1411340.1	tryptophan synthase alpha chain-like	1.6841	1.69983	1.69196	0.0111228	0.387583	0.327434	0.357509	0.0425318	0.607668	0.622591	0.615129	0.0105522	0.705697	0.654639	0.680168	0.0361035	0.591812	0.648024	0.619918	0.0397479	18.8232	18.8655	18.8443	0.0299106	0	0	0	0	0	0	0	0	0.366389	52.7102	#DIV/0!	0.997758	27.7054	18.4868	#DIV/0!
TRIAE_CS42_1BL_TGACv1_033275_AA0138340.2	protein kinase Aegilops: ser-thr pK tricorner-like	11.8777	14.1662	13.022	1.61821	0.11432	4.16618	2.14025	2.8651	4.30788	1.56141	2.93464	1.94205	5.03454	3.55337e-06	2.51727	3.55995	8.67013	0.43262	4.55138	5.8248	13.5784	25.9323	19.7553	8.73553	0.126725	1.98062	1.05367	1.3109	0	0.000807596	0.000403798	0.000571057	0.349516	9.23039	48923.8	0.52361	7.84792	17.6151	5300.3
TRIAE_CS42_2AL_TGACv1_094691_AA0301620.2	proline transporter 2	1.39038	1.76882	1.5796	0.267597	0.171124	0.78506	0.478092	0.434118	0	0	0	0	0	0	0	0	0.749156	0.337612	0.543384	0.291006	3.53046	3.71846	3.62446	0.132936	0.714128	0.707974	0.711051	0.00435154	0	0	0	0	0.344001	7.58109	#DIV/0!	0.949441	#DIV/0!	3.14637	#DIV/0!
TRIAE_CS42_2BL_TGACv1_131037_AA0421560.3	dCTP pyrophosphatase 1	0.335467	0.338602	0.337035	0.00221678	0	0	0	0	0.352132	0	0.176066	0.248995	0.408938	0.661233	0.535085	0.1784	0.114315	0.114742	0.114529	0.000301935	1.76968	1.77891	1.77429	0.0065266	0	0	0	0	0	0	0	0	0.339812	#DIV/0!	#DIV/0!	0.994811	3.31591	1.77429	#DIV/0!
TRIAE_CS42_3DL_TGACv1_249368_AA0846860.1	Cysteine protease	2.46689	2.48994	2.47842	0.0162988	0.336438	0.477499	0.406969	0.0997452	1.78384	1.8866	1.83522	0.0726623	0.601435	0.613712	0.607573	0.00868115	0.840626	0.843765	0.842195	0.00221961	3.00758	3.0814	3.04449	0.0521986	0.196523	0.147938	0.172231	0.0343548	0	0	0	0	0.339812	7.4809	#DIV/0!	0.976043	5.0109	2.63752	#DIV/0!
TRIAE_CS42_1AS_TGACv1_019803_AA0071620.1	Cyclin-like F-box domain containing protein	0.115697	0.116778	0.116237	0.000764382	0.0473367	0.0479885	0.0476626	0.000460892	0.242889	0.248854	0.245871	0.00421789	0.094024	0.0959434	0.0949837	0.00135722	0.0394253	0.0395725	0.0394989	0.000104086	1.13929	1.10433	1.12181	0.0247205	0	0	0	0	0	0	0	0	0.339812	23.5365	#DIV/0!	1.03166	11.8106	1.07415	#DIV/0!
TRIAE_CS42_3B_TGACv1_228438_AA0826870.1	F-box domain, cyclin-like domain containing protein	0.195962	0.197793	0.196877	0.00129471	0.240529	0.229682	0.235105	0.00766999	0.0685657	0.0702495	0.0694076	0.00119063	0.704438	0.650017	0.677227	0.0384815	0.0667765	0.0670259	0.0669012	0.000176352	1.37834	1.45393	1.41613	0.0534502	0	0	0	0	0	0	0	0	0.339811	6.0234	#DIV/0!	0.94801	2.09108	1.18103	#DIV/0!
TRIAE_CS42_U_TGACv1_643260_AA2129870.2	DNA-directed RNA polymerase V subunit 1	1.1456	1.95854	1.55207	0.574835	0	0	0	0	0.101445	0	0.0507225	0.0717324	0.885327	0	0.442663	0.626021	1.00849	0	0.504245	0.71311	2.76005	2.59412	2.67708	0.11733	0	0	0	0	0	0	0	0	0.324885	#DIV/0!	#DIV/0!	1.06396	6.04768	2.67708	#DIV/0!
TRIAE_CS42_3B_TGACv1_221429_AA0740600.1		0.528298	0.527525	0.527912	0.000546594	0	0	0	0	0	0.937119	0.46856	0.662643	0.961403	0.31953	0.640467	0.453873	0.334181	0	0.167091	0.236302	2.10736	2.78455	2.44595	0.478846	0	0	0	0	0	0	0	0	0.316512	#DIV/0!	#DIV/0!	0.756805	3.81902	2.44595	#DIV/0!
TRIAE_CS42_7BS_TGACv1_592029_AA1928670.2	Transcription regulator of the cell cycle TaE2Fe	0.61089	0.607579	0.609235	0.00234123	0	0	0	0	0.147978	0	0.073989	0.104636	0	0	0	0	0.192156	0.192874	0.192515	0.000507703	1.146	1.03167	1.08883	0.0808435	0	0	0	0	0	0	0	0	0.315995	#DIV/0!	#DIV/0!	1.11082	#DIV/0!	1.08883	#DIV/0!
TRIAE_CS42_2BL_TGACv1_132362_AA0437080.1		0.590717	1.19247	0.891593	0.425504	0.26366	0.267291	0.265475	0.0025675	0.732802	0.635291	0.684047	0.0689507	0.327314	0.467595	0.397454	0.0991936	0.274493	0.275518	0.275006	0.000724784	1.58643	1.70861	1.64752	0.0863943	0	0	0	0	0	0	0	0	0.308443	6.20592	#DIV/0!	0.928492	4.14518	1.38204	#DIV/0!
TRIAE_CS42_7BL_TGACv1_577150_AA1867420.1		0.0838868	0.762037	0.422962	0.479525	0	0	0	0	0.0880543	0.0902167	0.0891355	0.00152905	1.94292	1.66955	1.80624	0.193302	0	0.258231	0.129115	0.182597	4.60229	5.42699	5.01464	0.583151	0	0.0754595	0.0377297	0.0533579	0	0	0	0	0.305265	#DIV/0!	#DIV/0!	0.848037	2.77629	5.01464	#DIV/0!
TRIAE_CS42_2DL_TGACv1_158391_AA0517380.1	monooxygenase 1	0.60626	0	0.30313	0.428691	0.670149	5.69676e-10	0.335075	0.473867	0	0	0	0	0	0	0	0	0.110018	0.0723495	0.0911838	0.0266357	2.62741	1.63082	2.12911	0.704696	0.130024	0.261659	0.195842	0.09308	0	0	0	0	0.300807	6.35415	#DIV/0!	1.6111	#DIV/0!	1.79404	#DIV/0!
TRIAE_CS42_7AS_TGACv1_569716_AA1822470.1		1.71279	1.89824	1.80551	0.131133	0.269355	0.163839	0.216597	0.0746111	0.151461	0.117418	0.134439	0.024072	0.374511	0.272969	0.32374	0.071801	0.489239	0.585456	0.537347	0.0680357	1.43548	1.44296	1.43922	0.00528916	0.314677	0	0.157338	0.22251	0	0	0	0	0.297615	6.64469	#DIV/0!	0.994816	4.4456	1.22262	#DIV/0!
TRIAE_CS42_7BS_TGACv1_592708_AA1943430.1	Spermidine synthase 1	2.50908	2.52624	2.51766	0.012134	1.2914	0.720192	1.0058	0.403905	1.10716	1.26192	1.18454	0.109432	1.26157	1.15917	1.21037	0.0724077	1.06441	0.390227	0.727318	0.476719	6.06698	6.93497	6.50098	0.613762	0.618343	0.890319	0.754331	0.192316	0.213212	0	0.106606	0.150764	0.288887	6.46351	60.9813	0.874839	5.37106	5.49518	9.4347
TRIAE_CS42_5DS_TGACv1_456478_AA1471590.1	BZIP transcription factor family protein	11.933	6.49446	9.21373	3.84563	0.824149	0.740273	0.782211	0.0593093	8.44225	11.0733	9.75777	1.86043	0.577807	5.47819e-06	0.288906	0.408567	1.32663	3.94522	2.63592	1.85162	15.5466	15.5276	15.5371	0.013435	0	0	0	0	0	0	0	0	0.286087	19.8631	#DIV/0!	1.00122	53.779	14.7549	#DIV/0!
TRIAE_CS42_2DL_TGACv1_160970_AA0555660.1		14.6271	14.803	14.7151	0.12438	0.808723	0.845941	0.827332	0.0263171	0.638407	0.599785	0.619096	0.0273099	0	0	0	0	3.73049	4.48006	4.10527	0.530026	6.23806	6.45024	6.34415	0.150034	0	0	0	0	0	0	0	0	0.278985	7.6682	#DIV/0!	0.967105	#DIV/0!	5.51682	#DIV/0!
TRIAE_CS42_2BS_TGACv1_147267_AA0480800.2	Transcription factor MYB86	3.60905	2.15593	2.88249	1.02751	0	0	0	0	0	0	0	0	0	0	0	0	0.90355	0.680193	0.791872	0.157937	1.32106	0.85926	1.09016	0.326542	1.2542	0.993821	1.12401	0.184116	0	0	0	0	0.274718	#DIV/0!	#DIV/0!	1.53744	#DIV/0!	1.09016	#DIV/0!
TRIAE_CS42_6BL_TGACv1_501386_AA1616850.3	glucan endo-1,3-beta-glucosidase 12-like	0.811552	0.757222	0.784387	0.0384171	1.73472e-07	2.16536e-07	1.95004e-07	3.04508e-08	2.39755e-08	9.46886e-08	5.93321e-08	5.00017e-08	0.489505	0.476341	0.482923	0.00930835	0.420133	3.15069e-07	0.210067	0.297079	1.80033	2.29542	2.04787	0.350081	0	0	0	0	0	0	0	0	0.26781	1.05017e+07	#DIV/0!	0.784314	4.24058	2.04787	#DIV/0!
TRIAE_CS42_5DL_TGACv1_434773_AA1441380.1	Serine/threonine/dual specificity protein kinase, catalytic domain-containing protein	0.0923505	0.0772313	0.0847909	0.0106909	0.0529032	0.0476059	0.0502545	0.00374576	0.0857928	0.0420205	0.0639067	0.0309517	0	0	0	0	0.0440614	0	0.0220307	0.0311561	1.79451	1.81629	1.8054	0.0154008	0	0	0	0	0	0	0	0	0.259824	35.9251	#DIV/0!	0.988009	#DIV/0!	1.75515	#DIV/0!
TRIAE_CS42_7DS_TGACv1_621401_AA2014220.2	DHBP synthase RibB-like alpha/beta domain	0.515455	0.485742	0.500598	0.0210103	0.766058	0	0.383029	0.541685	1.73947	2.38942	2.06445	0.459584	0	0.509807	0.254904	0.360488	0	0.259433	0.129717	0.183447	2.86468	2.10874	2.48671	0.53453	0	0	0	0	0	0	0	0	0.259123	6.49222	#DIV/0!	1.35848	9.7555	2.10368	#DIV/0!
TRIAE_CS42_3DL_TGACv1_249658_AA0853680.1	maternal effect embryo arrest 22	0.249143	1.39922	0.824181	0.813227	0.083253	0.134237	0.108745	0.0360511	0.79488	0.356431	0.575655	0.31003	1.2071	0.531952	0.869526	0.477402	0.310827	0.115425	0.213126	0.13817	1.38704	1.51236	1.4497	0.0886146	0.162282	0.225464	0.193873	0.0446764	1.35001e-05	0	6.75005e-06	9.54601e-06	0.258591	13.3312	214769	0.917136	1.66723	1.34095	16110.3
TRIAE_CS42_5AL_TGACv1_373980_AA1186370.1	Glucan endo-1,3-beta-glucosidase 5	0	1.67587	0.837935	1.18502	0	0	0	0	0	0	0	0	0	0	0	0	0	0.429962	0.214981	0.304029	2.09099	3.0418	2.56639	0.672324	0.352432	0.412693	0.382563	0.042611	0	0	0	0	0.25656	#DIV/0!	#DIV/0!	0.687419	#DIV/0!	2.56639	#DIV/0!
TRIAE_CS42_5BS_TGACv1_424053_AA1386490.2	glutathione S-transferase	1.0339	1.04356	1.03873	0.00683065	0	0.264271	0.132135	0.186868	0	0.111192	0.055596	0.0786246	0.378102	0.385821	0.381962	0.00545816	0.21139	0.318269	0.264829	0.0755749	1.63624	1.64477	1.64051	0.00603162	0	0	0	0	0	0	0	0	0.254955	12.4153	#DIV/0!	0.994814	4.29495	1.50837	#DIV/0!
TRIAE_CS42_5BL_TGACv1_406061_AA1340020.1	Dehydration-responsive element-binding protein 1B	0.361339	0.364715	0.363027	0.00238719	0	0	0	0	0	0	0	0	0	0	0	0	0.0923482	0.0926931	0.0925207	0.000243881	1.1437	1.24547	1.19459	0.0719623	0	0	0	0	0	0	0	0	0.254859	#DIV/0!	#DIV/0!	0.918288	#DIV/0!	1.19459	#DIV/0!
TRIAE_CS42_5AL_TGACv1_375843_AA1227860.3	CCR4-NOT transcription complex subunit 2	4.65244	0.582664	2.61755	2.87777	0.502664	0	0.251332	0.355437	1.92195	0.208082	1.06502	1.21189	2.80438	0	1.40219	1.983	1.2938	1.74813e-07	0.6469	0.914855	3.6927	2.2984	2.99555	0.985919	0.594047	1.73582	1.16493	0.807355	0	0	0	0	0.247139	11.9187	#DIV/0!	1.60664	2.13634	2.74422	#DIV/0!
TRIAE_CS42_2DL_TGACv1_160995_AA0555790.2		0.164024	0.138429	0.151226	0.0180984	0.039991	0.0450173	0.0425042	0.00355413	0.168393	0.256136	0.212264	0.0620437	0.358344	0.424454	0.391399	0.0467468	0.0351354	0.0389418	0.0370386	0.00269153	1.84851	1.74563	1.79707	0.0727471	0	0	0	0	0	0	0	0	0.244921	42.2799	#DIV/0!	1.05894	4.5914	1.75457	#DIV/0!
TRIAE_CS42_5DL_TGACv1_432929_AA1394800.5	Heavy metal transport/detoxification protein domain containing protein	3.63576	2.9013	3.26853	0.519342	0.692329	7.77226e-08	0.346165	0.48955	1.07059	0.637442	0.854016	0.306282	0.279205	0.306521	0.292863	0.0193153	0.839145	0.705743	0.772444	0.0943295	3.53403	3.67679	3.60541	0.100947	0	0	0	0	0	0	0	0	0.236328	10.4153	#DIV/0!	0.961173	12.3109	3.25925	#DIV/0!
TRIAE_CS42_3DS_TGACv1_272459_AA0921070.2	Peroxidase	2.45854	2.54665	2.5026	0.0623032	0	0	0	0	2.02374	2.19983	2.11179	0.124514	0	0	0	0	0.402032	0.773537	0.587785	0.262694	1.64491	1.58989	1.6174	0.038905	0	0.545426	0.272713	0.385674	0	0	0	0	0.23487	#DIV/0!	#DIV/0!	1.03461	#DIV/0!	1.6174	#DIV/0!
TRIAE_CS42_1DS_TGACv1_080597_AA0250750.1	Subtilisin-chymotrypsin inhibitor-2A	3.25535	3.28577	3.27056	0.0215102	0	0	0	0	0.162718	0.166714	0.164716	0.0028256	0.755869	0.771299	0.763584	0.0109107	0.633887	0.795318	0.714603	0.114149	1.47196	1.31523	1.39359	0.110825	0	0	0	0	0	0	0	0	0.218495	#DIV/0!	#DIV/0!	1.11917	1.82507	1.39359	#DIV/0!
TRIAE_CS42_3AL_TGACv1_194173_AA0627900.1	Abscisic stress-ripening protein 1	1.61427	1.48705	1.55066	0.0899581	0	0	0	0	7.29436	7.4426	7.36848	0.104822	1.28652	0.682802	0.984661	0.426893	0.277652	0.384994	0.331323	0.0759023	2.60556	1.92688	2.26622	0.479899	0	0	0	0	0	0	0	0	0.213666	#DIV/0!	#DIV/0!	1.35222	2.30152	2.26622	#DIV/0!
TRIAE_CS42_4AL_TGACv1_290232_AA0983130.1	Outer envelope protein 64	0	3.34123	1.67061	2.36261	0	0	0	0	0.000166075	0	8.30375e-05	0.000117433	0	0	0	0	0.697826	1.22876e-05	0.348919	0.493429	4.24767	4.20831	4.22799	0.0278317	0	0	0	0	0	0	0	0	0.208857	#DIV/0!	#DIV/0!	1.00935	#DIV/0!	4.22799	#DIV/0!
TRIAE_CS42_5DS_TGACv1_456874_AA1479550.3	PI-PLC X domain-containing protein	0.775536	0.930573	0.853055	0.109628	0.208807	0.138438	0.173623	0.0497584	0.308101	0.395292	0.351696	0.0616533	0	0	0	0	0.16613	0.161031	0.163581	0.00360554	1.96394	2.01088	1.98741	0.0331916	0.0930678	0.0934121	0.09324	0.000243457	0	0	0	0	0.191759	11.4467	#DIV/0!	0.976657	#DIV/0!	1.81379	#DIV/0!
TRIAE_CS42_4BS_TGACv1_330275_AA1106900.1		0.409008	0.483789	0.446399	0.0528782	0.200812	0.101788	0.1513	0.0700205	0.171731	0.0918194	0.131775	0.056506	1.29632	1.9333	1.61481	0.450413	0	0.167874	0.083937	0.118705	3.85456	5.46559	4.66007	1.13917	0.0733125	0.0735838	0.0734482	0.000191838	0	0	0	0	0.188032	30.8002	#DIV/0!	0.705241	2.88583	4.50877	#DIV/0!
TRIAE_CS42_U_TGACv1_641751_AA2103320.1	Glutaredoxin-like protein	2.96957	3.05679	3.01318	0.0616739	0.539864	0.659845	0.599854	0.0848394	1.25546	1.48276	1.36911	0.160725	2.71768	2.31085	2.51426	0.287672	0.572445	0.559032	0.565738	0.00948442	4.4461	4.1944	4.32025	0.177979	0	0	0	0	0	0.130402	0.065201	0.0922081	0.187755	7.20216	66.2605	1.06001	1.7183	3.7204	9.20008
TRIAE_CS42_5BL_TGACv1_406061_AA1340040.1	Dehydration-responsive element-binding protein 1A	1.37013	1.48062	1.42538	0.0781282	0.210218	0.219	0.214609	0.00620981	0.808987	0.828854	0.81892	0.0140481	0	0	0	0	0.350168	0.177724	0.263946	0.121936	4.07914	3.84306	3.9611	0.166934	0	0	0	0	0	0	0	0	0.185177	18.4573	#DIV/0!	1.06143	#DIV/0!	3.74649	#DIV/0!
TRIAE_CS42_2AL_TGACv1_097375_AA0324010.1		0.834626	0.680194	0.75741	0.1092	0.0691961	0.060638	0.0649171	0.00605149	1.27925	1.53702	1.40814	0.182271	1.05843	0.752151	0.90529	0.216572	0.0668894	0.200014	0.133452	0.0941333	1.66474	2.3116	1.98817	0.457399	0.215203	0.350686	0.282944	0.0958009	0	0	0	0	0.176195	30.6263	#DIV/0!	0.720168	2.19617	1.92325	#DIV/0!
TRIAE_CS42_4BL_TGACv1_321444_AA1060550.2	Elongator complex protein 6	0.408548	0	0.204274	0.288887	0.344705	0.207319	0.276012	0.0971466	1.42948	0.836932	1.13321	0.418995	0	0.101884	0.050942	0.0720429	0.0696091	0	0.0348045	0.0492211	3.08163	2.8636	2.97262	0.15417	0	0	0	0	0	0	0	0	0.170382	10.7699	#DIV/0!	1.07614	58.3529	2.6966	#DIV/0!
TRIAE_CS42_5AL_TGACv1_376760_AA1240700.4	Homeodomain-like containing protein	0.720811	0	0.360405	0.50969	0	0.187151	0.0935755	0.132336	0.199667	0.527267	0.363467	0.231648	0	0	0	0	0.11691	2.46653e-07	0.0584551	0.0826677	1.81998	1.59509	1.70754	0.159021	0.151837	0	0.0759185	0.107365	0	0	0	0	0.162193	18.2477	#DIV/0!	1.14099	#DIV/0!	1.61396	#DIV/0!
TRIAE_CS42_5AL_TGACv1_374996_AA1213660.1	tubulin-folding cofactor C	0.804158	0.832607	0.818383	0.0201165	0.189845	0.064153	0.126999	0.0888777	0.21647	0.277232	0.246851	0.0429652	0.879866	0.897828	0.888847	0.0127011	0.105411	0.158706	0.132059	0.0376853	1.46866	1.47631	1.47249	0.00540937	0	0	0	0	0	0	0	0	0.161365	11.5945	#DIV/0!	0.994818	1.65662	1.34549	#DIV/0!
TRIAE_CS42_3DL_TGACv1_250372_AA0867150.1		0.949648	0	0.474824	0.671503	1.09499	0	0.547495	0.774275	0	0	0	0	0.760331	0.446374	0.603352	0.222001	0.14777	0	0.073885	0.104489	10.8523	6.65353	8.75291	2.96898	0.256338	0.000804278	0.128571	0.18069	0	0	0	0	0.155605	15.9872	#DIV/0!	1.63106	14.5071	8.20542	#DIV/0!
TRIAE_CS42_6BS_TGACv1_513579_AA1645090.1	GATA transcription factor 27	1.84583	0	0.922915	1.3052	0	0	0	0	0.150947	0.467983	0.309465	0.224178	0.742849	2.04855	1.3957	0.92327	0.284726	0	0.142363	0.201332	2.24541	3.19306	2.71924	0.67009	0.153208	0	0.076604	0.108334	0	0	0	0	0.154254	#DIV/0!	#DIV/0!	0.703216	1.9483	2.71924	#DIV/0!
TRIAE_CS42_6AL_TGACv1_471993_AA1516730.2	RING finger protein 13 RING H2	0.469967	0.528419	0.499193	0.0413318	0.508418	0.194856	0.351637	0.221722	0.907305	0.461069	0.684187	0.315537	1.07468	0.774596	0.924638	0.212191	0.0754816	0.0767054	0.0760935	0.000865357	2.20979	1.61936	1.91457	0.417497	0	0	0	0	0	0	0	0	0.152433	5.44475	#DIV/0!	1.36461	2.07062	1.56294	#DIV/0!
TRIAE_CS42_7DS_TGACv1_622718_AA2044340.1	Ubiquitin carboxyl-terminal hydrolase	1.46997	1.48816	1.47906	0.0128623	0.363957	0.258469	0.311213	0.0745913	0.664993	0.682024	0.673508	0.0120427	0.428052	0.374391	0.401222	0.0379441	0.184733	0.243997	0.214365	0.041906	1.62056	1.59605	1.60831	0.0173312	0.324972	0.135373	0.230173	0.134067	0	0	0	0	0.144933	5.16786	#DIV/0!	1.01536	4.00852	1.29709	#DIV/0!
TRIAE_CS42_U_TGACv1_643827_AA2135360.3		8.76319	2.24425	5.50372	4.60959	0.451385	0	0.225692	0.319177	1.1926	1.12988	1.16124	0.0443497	0	0	0	0	0.780844	0.764381	0.772612	0.0116411	1.82171	1.54441	1.68306	0.196081	2.42544	1.70544	2.06544	0.509117	0	0	0	0	0.14038	7.45731	#DIV/0!	1.17955	#DIV/0!	1.45737	#DIV/0!
TRIAE_CS42_4BS_TGACv1_328507_AA1089110.2	LOB domain protein 39	8.11974	15.68	11.8999	5.34591	0.000690577	0	0.000345289	0.000488312	9.74681	19.4397	14.5933	6.85391	0.0179945	1.27946	0.648727	0.891991	3.07976	0.0176189	1.54869	2.16526	1.8494	1.89673	1.87306	0.0334674	16.0498	13.0793	14.5646	2.10046	0	0	0	0	0.130143	5424.64	#DIV/0!	0.975047	2.88729	1.87272	#DIV/0!
TRIAE_CS42_7DS_TGACv1_621448_AA2015890.2	SOX-1 protein	0.610761	1.8375	1.22413	0.867435	0	0	0	0	0.544965	0.763426	0.654196	0.154475	0.160445	0.330049	0.245247	0.119928	0	0.31104	0.15552	0.219938	1.25297	1.12107	1.18702	0.0932674	0	0	0	0	0	0	0	0	0.127045	#DIV/0!	#DIV/0!	1.11766	4.8401	1.18702	#DIV/0!
TRIAE_CS42_1AS_TGACv1_019466_AA0066950.4	Zinc finger protein-like 1-like protein	0	1.27934	0.63967	0.90463	0.177	0	0.0885	0.125158	0.390872	0.332667	0.361769	0.0411572	0.565872	0.670565	0.618219	0.0740291	0	0.162227	0.0811135	0.114712	1.07581	1.15341	1.11461	0.0548715	0	0.709262	0.354631	0.501524	0	0	0	0	0.126805	12.5945	#DIV/0!	0.932721	1.80294	1.02611	#DIV/0!
TRIAE_CS42_6DL_TGACv1_526350_AA1680190.1	F-box protein SKIP8	5.25065	5.39217	5.32141	0.10007	0	0	0	0	0	0.938567	0.469284	0.663667	1.75802	1.31784	1.53793	0.311254	0.918442	0.373615	0.646029	0.385251	11.8433	11.4176	11.6304	0.301015	0	0	0	0	0	0	0	0	0.121402	#DIV/0!	#DIV/0!	1.03728	7.56241	11.6304	#DIV/0!
TRIAE_CS42_3B_TGACv1_220823_AA0720200.3	Transcription factor TCP11	2.13285	7.35527	4.74406	3.69281	0	1.62284e-07	8.1142e-08	1.14752e-07	0	3.15534e-08	1.57767e-08	2.23116e-08	0	0	0	0	0	1.11546	0.55773	0.788749	3.71332	5.36939	4.54136	1.17102	0	0	0	0	0	0	0	0	0.117564	5.5968e+07	#DIV/0!	0.691572	#DIV/0!	4.54135	#DIV/0!
TRIAE_CS42_1DL_TGACv1_064799_AA0235760.1	Solute carrier family 35 member F1	0.512591	0.517381	0.514986	0.00338704	0	0	0	0	0.239136	0.183757	0.211446	0.0391589	0.277714	0.141691	0.209703	0.0961828	0.0582241	0.0584415	0.0583328	0.000153725	2.10316	2.17453	2.13884	0.0504662	0.155168	0.153976	0.154572	0.000842871	0	0	0	0	0.113271	#DIV/0!	#DIV/0!	0.967179	10.1994	2.13884	#DIV/0!
TRIAE_CS42_4DS_TGACv1_362163_AA1177320.1	DNA binding	0.877992	0.886197	0.882095	0.00580181	1.40441	1.48979	1.4471	0.0603728	0.974169	0.858403	0.916286	0.0818589	1.55678	1.54959	1.55319	0.0050841	0.0815966	0.116266	0.0989313	0.024515	7.25001	7.45432	7.35216	0.144469	0	0	0	0	0.194417	0.196281	0.195349	0.00131805	0.112155	5.08062	37.6361	0.972592	4.73361	5.90506	7.40777
TRIAE_CS42_3B_TGACv1_221690_AA0747530.1	MAR-binding filament-like protein 1-1 isoform 2	24.1869	39.9248	32.0558	11.1284	0.151284	3.55321e-05	0.0756598	0.106949	6.54496e-09	0	3.27248e-09	4.62799e-09	1.72014e-07	0	8.6007e-08	1.21632e-07	6.96928	0.000114936	3.4847	4.92794	37.6769	41.2914	39.4841	2.55584	0	0	0	0	0	0	0	0	0.108707	521.865	#DIV/0!	0.912464	4.59081e+08	39.4085	#DIV/0!
TRIAE_CS42_3B_TGACv1_221599_AA0745510.1	Protein arginine methyltransferase NDUFAF7	1.04691	0.45588	0.751395	0.417921	0.785043	0.387261	0.586152	0.281274	0.8244	0.905953	0.865177	0.0576667	1.79254	2.34317	2.06786	0.389354	0.158202	1.69921e-09	0.079101	0.111866	3.52689	3.43472	3.48081	0.065174	0	0	0	0	6.15655e-10	1.45057e-09	1.03311e-09	5.90374e-10	0.105272	5.9384	3.36924e+09	1.02683	1.68329	2.89465	5.67365e+08
TRIAE_CS42_6AS_TGACv1_488011_AA1573970.1	ubiquitin-NEDD8 RUB1-like protein	1.31101	1.36433	1.33767	0.0377029	0	0	0	0	0	0.350971	0.175485	0.248174	0	0	0	0	0	0.2489	0.12445	0.175999	1.58451	2.00483	1.79467	0.297211	0	0	0	0	0	0	0	0	0.0930349	#DIV/0!	#DIV/0!	0.790346	#DIV/0!	1.79467	#DIV/0!
TRIAE_CS42_1AL_TGACv1_004119_AA0052490.7		1.26275	0	0.631375	0.892899	0.702257	2.17305e-07	0.351129	0.496571	0	0.00139455	0.000697275	0.000986096	0.295145	0.301173	0.298159	0.00426244	0.108708	0	0.054354	0.0768682	2.03347	2.04408	2.03878	0.0075024	0.238254	0.0154467	0.12685	0.157549	0	0	0	0	0.0860883	5.80635	#DIV/0!	0.994809	6.83788	1.68765	#DIV/0!
TRIAE_CS42_5DL_TGACv1_435196_AA1447190.1	Stress-induced receptor-like kinase 2	0.637281	0.593757	0.615519	0.0307761	0	0	0	0	0.308742	0.316324	0.312533	0.00536128	0.59758	0.609779	0.603679	0.008626	0.100229	0	0.0501145	0.0708726	1.18958	1.19578	1.19268	0.00438406	0	0	0	0	0	0	0	0	0.0814183	#DIV/0!	#DIV/0!	0.994815	1.97568	1.19268	#DIV/0!
TRIAE_CS42_7DL_TGACv1_606785_AA2010590.1	Zinc finger, B-box domain containing protein	0.637132	0.804229	0.720681	0.118155	0.461715	0.463514	0.462614	0.00127209	0.227406	0.209227	0.218316	0.0128545	1.67744	1.62381	1.65063	0.0379221	0.113778	0	0.056889	0.0804532	2.41297	2.85819	2.63558	0.314818	0.0981798	0.0985431	0.0983614	0.000256892	0	0	0	0	0.0789379	5.69714	#DIV/0!	0.84423	1.59672	2.17297	#DIV/0!
TRIAE_CS42_6DL_TGACv1_528469_AA1714380.1	Remorin	1.16002	1.17103	1.16553	0.00778525	0.547633	0.333105	0.440369	0.151694	1.31132	1.34352	1.32742	0.0227688	0.272122	0.332988	0.302555	0.0430388	0.0912213	0.091562	0.0913917	0.000240911	3.01265	3.02836	3.0205	0.0111086	0	0	0	0	0	0	0	0	0.0784124	6.85903	#DIV/0!	0.994812	9.98333	2.58014	#DIV/0!
TRIAE_CS42_2AL_TGACv1_093319_AA0277320.1	Cyclic pyranopterin monophosphate synthase accessory protein, mitochondrial (CNX3)	0.774411	1.08691	0.930661	0.22097	0.676806	0.626384	0.651595	0.0356537	0.717724	0.941897	0.829811	0.158514	1.46272	1.25111	1.35691	0.149631	0.1148	0	0.0574	0.0811759	2.94928	3.9067	3.42799	0.676998	0	0	0	0	0	0	0	0	0.0616766	5.26092	#DIV/0!	0.754929	2.52631	2.77639	#DIV/0!
TRIAE_CS42_4AS_TGACv1_309072_AA1030290.1	Glucose-6-phosphate 1-dehydrogenase 4 chloroplastic	1.05653	1.0664	1.06147	0.00697914	0	0	0	0	0.680829	0.736635	0.708732	0.0394608	0.472239	0.428908	0.450574	0.0306396	0.0612702	0.0642444	0.0627573	0.00210308	2.33303	2.23129	2.28216	0.071941	0.104213	0.291993	0.198103	0.132781	0	0	0	0	0.0591233	#DIV/0!	#DIV/0!	1.0456	5.06501	2.28216	#DIV/0!
TRIAE_CS42_4BS_TGACv1_330164_AA1106340.1	50S ribosomal protein L7	0.578362	1.16753	0.872946	0.416605	0.507071	0.919983	0.713527	0.291973	1.12746	1.91214	1.5198	0.554853	0.604312	0.831578	0.717945	0.160701	0	0.0847802	0.0423901	0.0599487	4.09709	5.41815	4.75762	0.93413	0	0	0	0	0	0	0	0	0.0485598	6.66775	#DIV/0!	0.756179	6.62672	4.04409	#DIV/0!
TRIAE_CS42_1BL_TGACv1_033888_AA0142500.2	Lysine-specific demethylase 5B	1.4942	1.84542	1.66981	0.24835	0	0.083997	0.0419985	0.0593948	1.79234	1.93283	1.86259	0.0993414	1.78374	1.69969	1.74172	0.0594323	0.0408856	0.0364554	0.0386705	0.00313262	2.45669	3.22496	2.84082	0.543249	0	0	0	0	0	0	0	0	0.0231586	67.6411	#DIV/0!	0.761774	1.63105	2.79883	#DIV/0!
TRIAE_CS42_1DS_TGACv1_080719_AA0252680.4	Transcription factor Spt20	0.149282	0	0.074641	0.105558	0.00884099	0	0.00442049	0.00625152	6.30891e-05	0	3.15445e-05	4.46107e-05	1.16572	0	0.58286	0.824289	0.00235577	0	0.00117789	0.00166578	2.30006	3.47469	2.88738	0.830589	0	0	0	0	0	0	0	0	0.0157807	653.179	#DIV/0!	0.661947	4.95381	2.88295	#DIV/0!
TRIAE_CS42_1AL_TGACv1_000412_AA0011510.2	RING finger and CHY zinc finger domain-containing protein 1	12.9953	8.18146	10.5884	3.4039	0.000137765	9.15933	4.57973	6.47653	0	6.18289	3.09145	4.37196	0	0.000546595	0.000273297	0.000386501	6.00464e-08	0.206714	0.103357	0.146169	36.6776	20.1938	28.4357	11.6558	0.537296	0	0.268648	0.379926	0.957805	0.000308021	0.479057	0.677053	0.00976136	6.20903	59.3577	1.81628	104047	23.856	9.5599
TRIAE_CS42_2AS_TGACv1_114499_AA0367640.1	Endothelin-converting enzyme 2	1.19398	1.09036	1.14217	0.0732704	0.648837	0.50965	0.579244	0.0984201	0.757536	0.359991	0.558763	0.281107	1.12542	1.72501	1.42522	0.423974	1.28848e-08	0.00581274	0.00290638	0.00411022	4.0804	4.07043	4.07541	0.00704985	0.662426	0.682952	0.672689	0.0145141	0	0	0	0	0.00254461	7.03575	#DIV/0!	1.00245	2.85951	3.49617	#DIV/0!
TRIAE_CS42_2DL_TGACv1_158073_AA0507950.2	Protein XRI1	0.0528058	0	0.0264029	0.0373393	0	0	0	0	2.23283	1.59543	1.91413	0.45071	3.27078	0	1.63539	2.31279	0.000117527	0	5.87635e-05	8.31041e-05	4.77443	5.65313	5.21378	0.621335	0.99976	0	0.49988	0.706937	0	0	0	0	0.00222565	#DIV/0!	#DIV/0!	0.844564	3.1881	5.21378	#DIV/0!
TRIAE_CS42_3DL_TGACv1_249366_AA0846810.3	IQ calmodulin-binding region domain containing protein	0.00426494	4.36465	2.18446	3.08326	0	0	0	0	1.39807	2.62878	2.01342	0.870243	0	0	0	0	0.00319096	0	0.00159548	0.00225635	2.46527	1.37659	1.92093	0.769813	0.00719641	0	0.00359821	0.00508863	0	0	0	0	0.000730378	#DIV/0!	#DIV/0!	1.79085	#DIV/0!	1.92093	#DIV/0!
TRIAE_CS42_4DL_TGACv1_344765_AA1149660.2	Endoribonuclease Dicer homolog 1	1.09118	0	0.54559	0.771581	0.271294	3.94758e-06	0.135649	0.191831	1.68048	0.194617	0.937549	1.05066	7.83995e-06	0	3.91997e-06	5.54368e-06	0.000731067	8.0196e-10	0.000365534	0.000516942	1.82877	1.5254	1.67708	0.214515	0	0.172963	0.0864815	0.122303	7.03625e-05	0.0457488	0.0229096	0.0322995	0.000669979	12.3634	73.2045	1.19888	427831	1.54144	5.92106
TRIAE_CS42_U_TGACv1_641710_AA2102180.5	Ubiquitin carboxyl-terminal hydrolase 26	0.00241429	0	0.00120714	0.00170716	0.174049	0.0333863	0.103718	0.0994635	0	4.78153e-08	2.39076e-08	3.38105e-08	3.12976	0.449314	1.78954	1.89536	1.33292e-06	0	6.6646e-07	9.42517e-07	2.7138	3.85975	3.28678	0.810309	0	0.37789	0.188945	0.267209	0	0	0	0	0.000552096	31.6896	#DIV/0!	0.703103	1.83666	3.18306	#DIV/0!
TRIAE_CS42_6DL_TGACv1_528436_AA1714100.1	CCAAT/enhancer-binding protein zeta	0	0.000422329	0.000211164	0.000298632	0	0.348412	0.174206	0.246364	0	0.00835746	0.00417873	0.00590962	0	0	0	0	0	1.1613e-09	5.8065e-10	8.21163e-10	3.5964	3.69716	3.64678	0.0712481	6.12326e-06	2.50785	1.25393	1.77331	0	0	0	0	2.74975e-06	20.9337	#DIV/0!	0.972747	#DIV/0!	3.47257	#DIV/0!
TRIAE_CS42_2DS_TGACv1_177828_AA0585260.1		0.245591	0.320481	0.283036	0.0529552	0	0	0	0	0	0	0	0	0	0	0	0	0	5.06777e-07	2.53388e-07	3.58345e-07	1.14874	0.888895	1.01882	0.183738	0	0	0	0	0	0	0	0	8.95252e-07	#DIV/0!	#DIV/0!	1.29232	#DIV/0!	1.01882	#DIV/0!
TRIAE_CS42_1AL_TGACv1_001026_AA0023640.1	Lysine-specific demethylase 5B	1.08784	3.18993	2.13889	1.4864	0.111389	0	0.0556945	0.0787639	4.65631e-08	0.0823107	0.0411554	0.0582024	0	7.4187e-06	3.70935e-06	5.24581e-06	1.45552e-07	3.61758e-07	2.53655e-07	1.52881e-07	2.53313	4.11715	3.32514	1.12007	0	0.000375617	0.000187809	0.000265601	0	4.28958e-05	2.14479e-05	3.03319e-05	1.18592e-07	59.7032	155033	0.615263	896421	3.26945	2596.73
TRIAE_CS42_3DS_TGACv1_271790_AA0908040.1		0.240325	0.282892	0.261609	0.0300994	0.406949	0	0.203475	0.287756	0	0.499612	0.249806	0.353279	0	0.961159	0.480579	0.679642	0	7.7831e-09	3.89155e-09	5.50348e-09	2.55288	1.42923	1.99106	0.794541	0	0	0	0	0	0	0	0	1.48755e-08	9.78528	#DIV/0!	1.78619	4.14303	1.78758	#DIV/0!
TRIAE_CS42_5DL_TGACv1_434819_AA1442130.1	cyclase/dehydrase family protein	0	1.00464	0.50232	0.710388	0	0	0	0	0.0955948	0.582628	0.339111	0.344384	0	0	0	0	0	1.28454e-08	6.4227e-09	9.08307e-09	0.733712	1.31963	1.02667	0.414307	0	1.33506	0.66753	0.94403	0	0	0	0	1.27861e-08	#DIV/0!	#DIV/0!	0.555998	#DIV/0!	1.02667	#DIV/0!
TRIAE_CS42_3DL_TGACv1_251677_AA0883710.3	mitochondrial thiamine pyrophosphate carrier 1	0.655337	0.970009	0.812673	0.222507	0	0	0	0	0	0	0	0	0.86586	2.31783	1.59184	1.0267	0	6.01517e-09	3.00759e-09	4.25337e-09	2.48675	3.13405	2.8104	0.45771	2.4172	2.49397	2.45559	0.0542846	0	0	0	0	3.70086e-09	#DIV/0!	#DIV/0!	0.793462	1.7655	2.8104	#DIV/0!
TRIAE_CS42_6DL_TGACv1_527174_AA1700020.3	Mitogen-activated protein kinase kinase kinase ANP1	0.225909	0.448059	0.336984	0.157084	0	0.342204	0.171102	0.241975	0	0	0	0	0	0	0	0	1.16981e-09	0	5.84905e-10	8.27181e-10	1.11044	1.50039	1.30541	0.275736	0.0787016	0.102954	0.0908278	0.017149	0	0	0	0	1.73571e-09	7.62945	#DIV/0!	0.740101	#DIV/0!	1.13431	#DIV/0!
TRIAE_CS42_7DS_TGACv1_622871_AA2046580.2	Acyl-coenzyme A oxidase 2 peroxisomal	3.2724	1.99607	2.63424	0.902502	0	0	0	0	0	0	0	0	0	0	0	0	6.85229e-09	0	3.42614e-09	4.8453e-09	1.2799	1.39284	1.33637	0.0798606	0	0	0	0	0	0	0	0	1.30062e-09	#DIV/0!	#DIV/0!	0.918914	#DIV/0!	1.33637	#DIV/0!
TRIAE_CS42_5AL_TGACv1_377175_AA1244690.4	MAP65/ASE1 family protein	8.37219	6.24675	7.30947	1.50291	0.82347	1.49744	1.16046	0.476569	2.41919	2.85859	2.63889	0.310703	0.179127	4.65323	2.41618	3.16367	0	6.07013e-09	3.03507e-09	4.29223e-09	5.67701	8.52489	7.10095	2.01376	6.9984	2.0108	4.5046	3.52677	0	0.00804801	0.004024	0.0056908	4.15224e-10	6.11911	1764.65	0.665934	2.93892	5.94049	288.383
TRIAE_CS42_7BS_TGACv1_592226_AA1933690.4	Transcriptional corepressor LEUNIG	4.29202e-06	2.47073	1.23537	1.74707	4.42815e-06	9.12794e-08	2.25971e-06	3.06663e-06	0	0	0	0	0	1.95648	0.97824	1.38344	6.76788e-10	0	3.38394e-10	4.78561e-10	5.83862	9.48818	7.6634	2.58063	8.51996e-05	0	4.25998e-05	6.02452e-05	3.97556e-07	3.01157e-07	3.49357e-07	6.81644e-08	2.73922e-10	3.39131e+06	2.19358e+07	0.615357	7.83386	7.6634	6.46822
TRIAE_CS42_U_TGACv1_641946_AA2108010.1	60S ribosomal protein L28-1	4.42905	2.56783	3.49844	1.31608	0	0.261858	0.130929	0.185162	0	0.386296	0.193148	0.273153	0	0	0	0	0	0	0	0	1.56444	2.30211	1.93328	0.521611	0	0.703436	0.351718	0.497404	0	0	0	0	0	14.7658	#DIV/0!	0.679568	#DIV/0!	1.80235	#DIV/0!
TRIAE_CS42_7AS_TGACv1_570735_AA1840120.1	Arsenate reductase	0.362604	0.33272	0.347662	0.0211312	0.179654	0.246764	0.213209	0.0474539	0	0	0	0	0.202613	0.228438	0.215525	0.018261	0	0	0	0	1.14572	1.28362	1.21467	0.09751	0	0	0	0	0	0	0	0	0	5.69709	#DIV/0!	0.892569	5.63585	1.00146	#DIV/0!
TRIAE_CS42_3B_TGACv1_222532_AA0766530.4	ATP synthase subunit beta	2.03719	1.42783	1.73251	0.430883	0.00607828	1.72682	0.866449	1.21675	4.61859e-06	0.0772084	0.0386065	0.0545913	3.28721	2.27676	2.78198	0.714496	0	0	0	0	7.59009	3.93631	5.7632	2.58361	0	0	0	0	8.98097e-08	0	4.49049e-08	6.3505e-08	0	6.65152	1.28342e+08	1.92822	2.07161	4.89675	1.92952e+07
TRIAE_CS42_4DS_TGACv1_361353_AA1166200.1	BZIP transcription factor family protein	0.718546	0.725261	0.721904	0.00474822	0	0	0	0	0	0	0	0	0	0	0	0	0	0	0	0	1.01081	1.01608	1.01344	0.00372645	0	0	0	0	0	0	0	0	0	#DIV/0!	#DIV/0!	0.994813	#DIV/0!	1.01344	#DIV/0!
TRIAE_CS42_5BL_TGACv1_404898_AA1314430.3	Calmodulin binding protein	0	3.2046	1.6023	2.26599	0	0	0	0	0.534722	2.43816	1.48644	1.34593	0.14646	0	0.07323	0.103563	0	0	0	0	1.65222	1.67978	1.666	0.0194879	0	0	0	0	0	0	0	0	0	#DIV/0!	#DIV/0!	0.983593	22.7502	1.666	#DIV/0!
TRIAE_CS42_4DS_TGACv1_361293_AA1165150.6	Coleoptile phototropism protein 1	0.000132432	0.000368924	0.000250678	0.000167225	0.330018	0	0.165009	0.233358	3.83752e-08	0.784867	0.392434	0.554985	0	0	0	0	0	0	0	0	2.01874	2.13627	2.07751	0.0831063	0	0	0	0	0	0	0	0	0	12.5903	#DIV/0!	0.944984	#DIV/0!	1.9125	#DIV/0!
TRIAE_CS42_2BL_TGACv1_131087_AA0422280.2	COX assembly mitochondrial protein	5.72303	6.35416	6.03859	0.446276	1.26565	0	0.632825	0.89495	0.600734	0	0.300367	0.424783	1.39529	1.42377	1.40953	0.0201384	0	0	0	0	6.03813	6.40837	6.22325	0.261799	0	0	0	0	0	0	0	0	0	9.83408	#DIV/0!	0.942226	4.41512	5.59042	#DIV/0!
TRIAE_CS42_4AS_TGACv1_306677_AA1011920.7	CTC-interacting domain 7	2.63085	3.16612	2.89848	0.378493	1.56321	0.762089	1.16265	0.566478	0	0	0	0	0	0	0	0	0	0	0	0	7.47497	6.36353	6.91925	0.785907	0	0	0	0	0	0	0	0	0	5.95128	#DIV/0!	1.17466	#DIV/0!	5.7566	#DIV/0!
TRIAE_CS42_2DL_TGACv1_159358_AA0537030.2	Cyclin-like F-box domain containing protein	0.543338	0	0.271669	0.384198	0	0	0	0	0	0	0	0	0.071278	0.182554	0.126916	0.078684	0	0	0	0	1.31321	1.03408	1.17365	0.197375	0	0	0	0	0	0	0	0	0	#DIV/0!	#DIV/0!	1.26993	9.24742	1.17365	#DIV/0!
TRIAE_CS42_2DS_TGACv1_177420_AA0576620.1	Cysteine-rich receptor-like protein kinase 25	0.269363	0	0.134682	0.190468	0	0	0	0	0.681504	0	0.340752	0.481896	8.20063e-07	0	4.10032e-07	5.79872e-07	0	0	0	0	2.38753	1.25767	1.8226	0.798932	0	0	0	0	0	0	0	0	0	#DIV/0!	#DIV/0!	1.89838	4.44502e+06	1.8226	#DIV/0!
TRIAE_CS42_5DL_TGACv1_435671_AA1453290.1	DEA(D/H)-box RNA helicase family protein	0.80564	0.855034	0.830337	0.0349268	0	0	0	0	0	0	0	0	1.89027	1.76184	1.82605	0.0908137	0	0	0	0	4.01785	4.22979	4.12382	0.149864	0	0.580518	0.290259	0.410488	0	0	0	0	0	#DIV/0!	#DIV/0!	0.949893	2.25832	4.12382	#DIV/0!
TRIAE_CS42_2AS_TGACv1_114436_AA0367230.2	Disease resistance protein RPM1	1.25142	1.56618	1.4088	0.222569	0	0	0	0	0.848019	1.11451	0.981264	0.188438	0.453339	0	0.226669	0.320559	0	0	0	0	1.34792	1.29011	1.31902	0.0408778	1.83011	0.000145033	0.915128	1.29398	0	0	0	0	0	#DIV/0!	#DIV/0!	1.04481	5.81911	1.31902	#DIV/0!
TRIAE_CS42_7AS_TGACv1_571941_AA1850890.1	DNA-directed RNA polymerase III subunit RPC8	0	1.07356	0.53678	0.759122	1.24264	0	0.62132	0.878679	0	2.00479	1.00239	1.4176	1.69484	1.91839	1.80661	0.158074	0	0	0	0	3.48127	3.83	3.65564	0.246589	0.60018	0	0.30009	0.424391	0	0	0	0	0	5.88366	#DIV/0!	0.908948	2.02347	3.03432	#DIV/0!
TRIAE_CS42_3AL_TGACv1_195838_AA0654650.3	Double-stranded RNA-binding protein 1	0.146772	0	0.073386	0.103783	0.173994	0.0249885	0.0994913	0.105363	2.49301	0	1.2465	1.76282	0	0.258752	0.129376	0.182965	0	0	0	0	3.49359	2.25936	2.87648	0.872732	0.0463883	0.0619345	0.0541614	0.0109928	0	0	0	0	0	28.9118	#DIV/0!	1.54627	22.2335	2.77698	#DIV/0!
TRIAE_CS42_4AS_TGACv1_306691_AA1012090.1	epoxide hydrolase 1	0.476723	0.43306	0.454892	0.0308744	0	0	0	0	0	0	0	0	0	0	0	0	0	0	0	0	1.7101	1.76958	1.73984	0.0420587	0	0	0	0	0	0	0	0	0	#DIV/0!	#DIV/0!	0.966388	#DIV/0!	1.73984	#DIV/0!
TRIAE_CS42_3AS_TGACv1_210491_AA0673430.18	Exportin-7	3.88068e-05	0.000903183	0.000470995	0.000611206	0	0	0	0	0	0.253579	0.126789	0.179307	0	0	0	0	0	0	0	0	1.26977	2.04439	1.65708	0.547739	0	0	0	0	0	0	0	0	0	#DIV/0!	#DIV/0!	0.6211	#DIV/0!	1.65708	#DIV/0!
TRIAE_CS42_U_TGACv1_640759_AA2072780.1	Farnesyl pyrophosphate synthase	0	0.182975	0.0914875	0.129383	0	0	0	0	0.714321	1.75726	1.23579	0.737469	1.65194	1.05262	1.35228	0.423783	0	0	0	0	5.85502	5.16107	5.50804	0.490697	0	0	0	0	0	0	0	0	0	#DIV/0!	#DIV/0!	1.13446	4.07315	5.50804	#DIV/0!
TRIAE_CS42_3DL_TGACv1_249263_AA0843550.2	F-box domain, cyclin-like domain containing protein	0.367231	0.370663	0.368947	0.00242679	0	0	0	0	0	0	0	0	0	0	0	0	0	0	0	0	1.43402	1.72117	1.5776	0.203046	0	0	0	0	0	0	0	0	0	#DIV/0!	#DIV/0!	0.833166	#DIV/0!	1.5776	#DIV/0!
TRIAE_CS42_6BS_TGACv1_513372_AA1639240.1	F-box/kelch-repeat protein SKIP4	0.211951	0.493493	0.352722	0.19908	0	0.309049	0.154525	0.218531	0	0.950126	0.475063	0.671841	0	0	0	0	0	0	0	0	1.38358	1.85674	1.62016	0.334575	0.679259	0.540481	0.60987	0.0981309	0	0	0	0	0	10.4848	#DIV/0!	0.745166	#DIV/0!	1.46564	#DIV/0!
TRIAE_CS42_5BL_TGACv1_404509_AA1302540.2	FT-interacting protein 1-like	0.688808	0.772079	0.730444	0.0588815	0	0	0	0	0.141975	0.0969747	0.119475	0.03182	0	0	0	0	0	0	0	0	1.66211	1.55635	1.60923	0.0747836	0	0	0	0	0	0	0	0	0	#DIV/0!	#DIV/0!	1.06795	#DIV/0!	1.60923	#DIV/0!
TRIAE_CS42_2AL_TGACv1_096914_AA0322020.3	Gamma-tubulin complex component	0.260663	0.606986	0.433825	0.244887	0	0	0	0	0	0	0	0	0	0	0	0	0	0	0	0	0.812963	1.2804	1.04668	0.330528	0	0	0	0	0	0	0	0	0	#DIV/0!	#DIV/0!	0.634929	#DIV/0!	1.04668	#DIV/0!
TRIAE_CS42_4AS_TGACv1_307728_AA1023060.1	Glutamine synthetase	0	0.800864	0.400432	0.566296	0	2.23174	1.11587	1.57808	1.58814	2.04456	1.81635	0.322738	0	0	0	0	0	0	0	0	8.08813	6.15214	7.12013	1.36895	5.02572	2.06411	3.54491	2.09417	0	0	0	0	0	6.38079	#DIV/0!	1.31469	#DIV/0!	6.00426	#DIV/0!
TRIAE_CS42_1BS_TGACv1_050119_AA0167640.2	Glycine-rich protein selenoprotein K homolog	0	1.26261	0.631305	0.8928	1.82753e-06	1.28065e-05	7.31701e-06	7.7633e-06	0	9.54841e-06	4.77421e-06	6.75175e-06	8.02042e-07	8.35851e-07	8.18947e-07	2.39066e-08	0	0	0	0	3.53419	5.59112	4.56266	1.45447	1.66032e-06	1.65517e-06	1.65774e-06	3.6416e-09	0	0	0	0	0	623568	#DIV/0!	0.632108	5.57137e+06	4.56265	#DIV/0!
TRIAE_CS42_2BL_TGACv1_129803_AA0396700.4	Importin subunit beta-1	0	1.37771	0.688855	0.974188	0	0.0951756	0.0475878	0.0672993	1.21078	1.60276	1.40677	0.277172	1.95045	6.19739e-09	0.975225	1.37918	0	0	0	0	5.29778	6.1354	5.71659	0.592287	1.62708	0.166352	0.896716	1.03289	0	0	0	0	0	120.127	#DIV/0!	0.863478	5.86182	5.669	#DIV/0!
TRIAE_CS42_1AS_TGACv1_019383_AA0065910.3	Isovaleryl-CoA dehydrogenase, mitochondrial	0.48786	0.000312077	0.244086	0.344748	0.148919	0	0.0744595	0.105302	0.799808	1.33111	1.06546	0.375687	0.0712753	0	0.0356376	0.0503992	0	0	0	0	2.29438	3.60321	2.94879	0.925483	0	0	0	0	0	0	0	0	0	39.6027	#DIV/0!	0.63676	82.7438	2.87434	#DIV/0!
TRIAE_CS42_3AS_TGACv1_212452_AA0700960.2	LRR receptor-like serine/threonine-protein kinase FLS2	0.517527	0.875924	0.696725	0.253425	0	0	0	0	0.849588	0.836788	0.843188	0.00905097	0	0.239549	0.119775	0.169387	0	0	0	0	1.23956	1.04684	1.1432	0.136274	0.295498	0.578166	0.436832	0.199876	0	0	0	0	0	#DIV/0!	#DIV/0!	1.1841	9.5446	1.1432	#DIV/0!
TRIAE_CS42_6DS_TGACv1_544136_AA1746740.1	Mitochondrial substrate carrier family protein P-like	3.11755	2.36347	2.74051	0.533215	0	7.37722e-09	3.68861e-09	5.21648e-09	0	0	0	0	0	0.00369381	0.00184691	0.00261192	0	0	0	0	2.54923	1.91788	2.23355	0.446432	1.17898	0.859536	1.01926	0.225881	0	0	0	0	0	6.05528e+08	#DIV/0!	1.32919	1209.35	2.23355	#DIV/0!
TRIAE_CS42_7BS_TGACv1_592160_AA1932120.2	NB-ARC domain containing protein	0	0.660948	0.330474	0.467361	0	0.481835	0.240918	0.340709	0.0748884	0.812667	0.443778	0.521688	0	1.83568	0.91784	1.29802	0	0	0	0	1.37447	1.53758	1.45602	0.115336	0.36191	0.376113	0.369011	0.010043	0	0	0	0	0	6.04367	#DIV/0!	0.893918	1.58636	1.21511	#DIV/0!
TRIAE_CS42_1DL_TGACv1_061102_AA0185280.1	non-specific lipid-transfer protein AKCS9	0	0.157579	0.0787895	0.111425	26.2059	22.3089	24.2574	2.7556	0	0	0	0	8.52367	8.86086	8.69226	0.238429	0	0	0	0	139.049	143.402	141.226	3.07804	0	0	0	0	4.91422	3.08605	4.00014	1.29271	0	5.82196	35.3052	0.969645	16.2473	116.968	6.06415
TRIAE_CS42_5BL_TGACv1_404120_AA1284880.1	Nrap protein Interpro: nucleolar RNA-associated proteins	0.220028	0.222084	0.221056	0.00145381	0	0	0	0	1.20328	0	0.60164	0.850847	0	0	0	0	0	0	0	0	4.41828	4.00127	4.20978	0.294871	0	0	0	0	0	0	0	0	0	#DIV/0!	#DIV/0!	1.10422	#DIV/0!	4.20978	#DIV/0!
TRIAE_CS42_1DS_TGACv1_081387_AA0260440.1	O-fucosyltransferase family protein	1.58824	1.75562	1.67193	0.118356	0.472836	0.255116	0.363976	0.153951	0.98034	0	0.49017	0.693205	0	0	0	0	0	0	0	0	2.95882	3.11542	3.03712	0.110733	0.579318	0.684491	0.631904	0.0743685	0	0	0	0	0	8.34429	#DIV/0!	0.949734	#DIV/0!	2.67314	#DIV/0!
TRIAE_CS42_1BS_TGACv1_049997_AA0165580.1	oxoglutarate/iron-dependent dioxygenase	0.334491	0.337617	0.336054	0.00221042	0	0	0	0	0.117036	0.11991	0.118473	0.00203222	0	0	0	0	0	0	0	0	0.999904	1.00512	1.00251	0.00368827	0	0	0	0	0	0	0	0	0	#DIV/0!	#DIV/0!	0.994811	#DIV/0!	1.00251	#DIV/0!
TRIAE_CS42_5DL_TGACv1_435334_AA1449140.1	Pentatricopeptide repeat (PPR) superfamily protein	0.256581	0.287754	0.272168	0.0220426	0	0	0	0	0.30904	0.28484	0.29694	0.017112	0.530665	0.615596	0.57313	0.0600553	0	0	0	0	0.924911	1.22164	1.07328	0.209819	0.306605	0.307739	0.307172	0.000801859	0	0	0	0	0	#DIV/0!	#DIV/0!	0.757106	1.87265	1.07328	#DIV/0!
TRIAE_CS42_3AS_TGACv1_211129_AA0685730.1	Peptide transporter PTR5 Close relative PTR/NRT1 family	0	0.304724	0.152362	0.215472	0	0	0	0	0.633808	0	0.316904	0.44817	0	0	0	0	0	0	0	0	3.50388	5.44319	4.47354	1.3713	0	0	0	0	0	0	0	0	0	#DIV/0!	#DIV/0!	0.643718	#DIV/0!	4.47354	#DIV/0!
TRIAE_CS42_1DL_TGACv1_061281_AA0191130.2	Plant UBX domain-containing protein 10	1.14812	0	0.57406	0.811843	0.55576	0	0.27788	0.392982	0.258964	0.944111	0.601538	0.484472	0	0	0	0	0	0	0	0	1.33203	1.77497	1.5535	0.313206	0	0	0	0	0	0	0	0	0	5.59054	#DIV/0!	0.750452	#DIV/0!	1.27562	#DIV/0!
TRIAE_CS42_7AL_TGACv1_556203_AA1758030.3	Poly(RC)-binding protein 3	0.0863497	0.116209	0.101279	0.0211137	0	0	0	0	0.04066	0.134055	0.0873575	0.0660402	0.24561	0.193642	0.219626	0.0367469	0	0	0	0	0.971776	1.05758	1.01468	0.0606726	0	0	0	0	0	0	0	0	0	#DIV/0!	#DIV/0!	0.918868	4.62003	1.01468	#DIV/0!
TRIAE_CS42_7BL_TGACv1_579146_AA1904620.3	Polynucleotidyl transferase, ribonuclease H-like superfamily protein	0	1.40746	0.70373	0.995225	0	0.925143	0.462572	0.654175	0	0	0	0	0	0.71128	0.35564	0.502951	0	0	0	0	3.9769	3.32747	3.65219	0.459216	0	0	0	0	0	0	0	0	0	7.8954	#DIV/0!	1.19517	10.2693	3.18961	#DIV/0!
TRIAE_CS42_5AS_TGACv1_393379_AA1271980.1	Polynucleotidyl transferase, ribonuclease H-like superfamily protein	0.320291	0	0.160145	0.22648	0.787019	0	0.39351	0.556506	0	1.21376e-09	6.0688e-10	8.58258e-10	0.683584	0.889103	0.786343	0.145324	0	0	0	0	2.30363	2.94201	2.62282	0.451403	0	0	0	0	0	0.0544827	0.0272414	0.0385251	0	6.6652	96.2808	0.783012	3.33546	2.22931	14.4453
TRIAE_CS42_1DL_TGACv1_061055_AA0183310.1	Profilin family protein	0.252269	0.254626	0.253448	0.00166665	0.154821	0.156953	0.155887	0.00150755	0.737351	0.618613	0.677982	0.0839604	0.230639	0.235348	0.232994	0.00332977	0	0	0	0	1.79657	1.80594	1.80126	0.00662559	0	0	0	0	0	0	0	0	0	11.5549	#DIV/0!	0.994812	7.73092	1.64537	#DIV/0!
TRIAE_CS42_2BS_TGACv1_148106_AA0490620.1	proline synthase co-transcribed bacterial homolog protein-like	0.368098	0.488852	0.428475	0.085386	0	0	0	0	0.647305	1.16878	0.908042	0.368739	1.00436	1.11119	1.05777	0.0755402	0	0	0	0	3.34548	2.73784	3.04166	0.429666	0	0	0	0	0	0	0	0	0	#DIV/0!	#DIV/0!	1.22194	2.87553	3.04166	#DIV/0!
TRIAE_CS42_3B_TGACv1_223871_AA0788720.4	Protein argonaute 4A miRNA 24 bp	0	3.30396e-10	1.65198e-10	2.33625e-10	0	1.37999	0.689995	0.9758	0	0	0	0	0	0	0	0	0	0	0	0	2.44169	4.58992	3.51581	1.51903	0	0	0	0	0	0	0	0	0	5.09541	#DIV/0!	0.531968	#DIV/0!	2.82581	#DIV/0!
TRIAE_CS42_5DL_TGACv1_434334_AA1434100.2	Protein DETOXIFICATION	0.298578	0.301368	0.299973	0.00197283	0.408719	0	0.204359	0.289008	0.313411	0	0.156705	0.221615	0	0	0	0	0	0	0	0	1.7851	1.7944	1.78975	0.00657609	0	0	0	0	0	0	0	0	0	8.75785	#DIV/0!	0.994817	#DIV/0!	1.58539	#DIV/0!
TRIAE_CS42_7AS_TGACv1_571627_AA1848950.1	Protein SRG1	0.238362	0	0.119181	0.168547	0.351087	0.355922	0.353504	0.00341886	0.33699	0.345264	0.341127	0.0058506	0.639245	0.711594	0.675419	0.0511585	0	0	0	0	2.41426	2.32573	2.37	0.0626002	0	0	0	0	0	0	0	0	0	6.70429	#DIV/0!	1.03807	3.50892	2.01649	#DIV/0!
TRIAE_CS42_7AS_TGACv1_570476_AA1836330.3	Putative disease resistance RPP13-like protein 2	0.376112	0.408765	0.392439	0.0230892	0	0	0	0	0.411217	0.670771	0.540994	0.183532	0	0	0	0	0	0	0	0	1.35334	1.4733	1.41332	0.0848245	0	0	0	0	0	0	0	0	0	#DIV/0!	#DIV/0!	0.918577	#DIV/0!	1.41332	#DIV/0!
TRIAE_CS42_2AS_TGACv1_112481_AA0338900.2	Putative F-box/LRR-repeat protein 23 large family	0.930535	1.00716	0.968848	0.0541821	0	0	0	0	0	0	0	0	0	0	0	0	0	0	0	0	0.974026	1.0427	1.00836	0.0485599	0	0	0	0	0	0	0	0	0	#DIV/0!	#DIV/0!	0.934138	#DIV/0!	1.00836	#DIV/0!
TRIAE_CS42_2BL_TGACv1_130224_AA0406650.1	Putative rRNA maturation factor	0	1.07135	0.535675	0.757559	0	6.3859e-10	3.19295e-10	4.51551e-10	0	0	0	0	0	0	0	0	0	0	0	0	1.82458	1.97563	1.9001	0.106808	0.562968	0.512106	0.537537	0.0359649	0	0	0	0	0	5.95094e+09	#DIV/0!	0.923543	#DIV/0!	1.9001	#DIV/0!
TRIAE_CS42_1BL_TGACv1_031794_AA0120680.1	Putative transporter arsB	1.89671	1.79582	1.84626	0.07134	0.0602608	0.801573	0.430917	0.524187	0	0	0	0	0.0149511	0.302909	0.15893	0.203617	0	0	0	0	3.63016	2.37589	3.00303	0.886903	0	0	0	0	0	0	0	0	0	6.96892	#DIV/0!	1.52792	18.8953	2.57211	#DIV/0!
TRIAE_CS42_3B_TGACv1_223209_AA0778000.3	retrotransposon protein, putative, unclassified, expressed	0	0.315252	0.157626	0.222917	0	7.2651e-05	3.63255e-05	5.1372e-05	0	0.330978	0.165489	0.234037	0.159938	0	0.079969	0.113093	0	0	0	0	0.912382	1.78621	1.3493	0.61789	0	0	0	0	0	0	0	0	0	37144.6	#DIV/0!	0.510792	16.8727	1.34926	#DIV/0!
TRIAE_CS42_7BL_TGACv1_576746_AA1853280.1	Ribosomal protein L1p/L10e family	0.0861516	0	0.0430758	0.0609184	0.110956	0	0.055478	0.0784577	0.368964	0.348799	0.358882	0.0142588	0.749544	0.457976	0.60376	0.20617	0	0	0	0	2.4724	1.30917	1.89078	0.822528	0.101833	0.0255459	0.0636895	0.0539431	0	0	0	0	0	34.0817	#DIV/0!	1.88852	3.13168	1.83531	#DIV/0!
TRIAE_CS42_2DL_TGACv1_158945_AA0529300.1	RING finger protein 185 RING H2	0	0.729072	0.364536	0.515532	0	0	0	0	0	0	0	0	0	0	0	0	0	0	0	0	2.32912	1.16501	1.74707	0.82315	0	0	0	0	0	0	0	0	0	#DIV/0!	#DIV/0!	1.99923	#DIV/0!	1.74707	#DIV/0!
TRIAE_CS42_6DL_TGACv1_528348_AA1713440.1	Similar to serine-rich protein	0	0.0875729	0.0437864	0.0619234	0.106494	0	0.053247	0.0753026	0	0	0	0	0.423057	0.539616	0.481337	0.0824197	0	0	0	0	4.66849	4.32477	4.49663	0.243047	0	0	0	0	0	0	0	0	0	84.4485	#DIV/0!	1.07948	9.34197	4.44338	#DIV/0!
TRIAE_CS42_1BS_TGACv1_049785_AA0161380.1	Sodium/hydrogen exchanger NHX1	0	0.842373	0.421187	0.595648	0	0	0	0	0	0	0	0	0	0	0	0	0	0	0	0	1.48106	1.27973	1.3804	0.142362	0	0	0	0	0	0	0	0	0	#DIV/0!	#DIV/0!	1.15732	#DIV/0!	1.3804	#DIV/0!
TRIAE_CS42_7AL_TGACv1_557220_AA1778310.3	Stress response protein	2.33224	2.41909	2.37567	0.0614122	0	0.387119	0.193559	0.273734	1.05355	0.99057	1.02206	0.0445336	0	0.968603	0.484301	0.684906	0	0	0	0	1.83483	1.73916	1.787	0.0676489	0	0	0	0	0	0	0	0	0	9.23228	#DIV/0!	1.05501	3.68984	1.59344	#DIV/0!
TRIAE_CS42_4DL_TGACv1_342983_AA1126940.3	Sugar transporter ERD6-like 4	0.414564	0.616336	0.51545	0.142674	0	0	0	0	0.274274	0	0.137137	0.193941	0	0	0	0	0	0	0	0	1.97429	1.54451	1.7594	0.3039	0.594468	0.369034	0.481751	0.159406	0	0	0	0	0	#DIV/0!	#DIV/0!	1.27826	#DIV/0!	1.7594	#DIV/0!
TRIAE_CS42_1BL_TGACv1_031952_AA0123300.2	Thioredoxin superfamily protein	0	7.29565e-07	3.64782e-07	5.1588e-07	2.59021	0	1.2951	1.83156	2.34268	1.38778	1.86523	0.675216	0	0	0	0	0	0	0	0	5.14814	7.81443	6.48128	1.88535	4.18854e-08	0.689406	0.344703	0.487484	0	3.3317e-07	1.66585e-07	2.35587e-07	0	5.00445	3.89068e+07	0.658799	#DIV/0!	5.18618	7.77444e+06
TRIAE_CS42_7BL_TGACv1_577166_AA1867850.2	Transcriptional corepressor SEUSS	0.56932	0.604163	0.586742	0.0246377	0	0	0	0	0	0	0	0	0	0	0	0	0	0	0	0	3.22601	2.24579	2.7359	0.69312	0	0	0	0	0	0	0	0	0	#DIV/0!	#DIV/0!	1.43647	#DIV/0!	2.7359	#DIV/0!
TRIAE_CS42_5DS_TGACv1_457365_AA1485590.9	Translation initiation factor 5B	0	4.02143	2.01071	2.84358	0	1.82289e-07	9.11445e-08	1.28898e-07	0	2.01048	1.00524	1.42162	0	4.61108	2.30554	3.26053	0	0	0	0	3.56329	4.17515	3.86922	0.43265	0	0.255912	0.127956	0.180957	0	0	0	0	0	4.24515e+07	#DIV/0!	0.853452	1.67823	3.86922	#DIV/0!
TRIAE_CS42_4AL_TGACv1_291622_AA0995640.1	Tubulin beta chain	0	0.719152	0.359576	0.508517	0	0	0	0	0	0	0	0	0	0	0	0	0	0	0	0	0.855526	1.2281	1.04181	0.26345	0	0	0	0	0	0	0	0	0	#DIV/0!	#DIV/0!	0.696626	#DIV/0!	1.04181	#DIV/0!
TRIAE_CS42_3AL_TGACv1_195151_AA0645480.4	Zinc finger CCCH domain-containing protein 7	0	0.522497	0.261248	0.369461	0	0	0	0	0	0	0	0	0	0	0	0	0	0	0	0	2.06783	1.42093	1.74438	0.457427	0	0	0	0	0	0	0	0	0	#DIV/0!	#DIV/0!	1.45527	#DIV/0!	1.74438	#DIV/0!
TRIAE_CS42_1DL_TGACv1_064261_AA0233590.1		0	2.69915	1.34957	1.90859	0	0	0	0	0	0	0	0	0	0	0	0	0	0	0	0	3.7281	2.06924	2.89867	1.17299	0	0	0	0	0	0	0	0	0	#DIV/0!	#DIV/0!	1.80168	#DIV/0!	2.89867	#DIV/0!
TRIAE_CS42_7DS_TGACv1_621828_AA2027080.1		0	0.187884	0.093942	0.132854	0.22848	0.926504	0.577492	0.493578	0	0.600572	0.300286	0.424669	0	0.694635	0.347318	0.491181	0	0	0	0	5.10623	5.82657	5.4664	0.509357	0	0	0	0	0	0	0	0	0	9.46576	#DIV/0!	0.87637	15.7389	4.88891	#DIV/0!
TRIAE_CS42_1BS_TGACv1_051812_AA0181010.1		0.7628	1.09831	0.930555	0.237241	0.786046	0.743352	0.764699	0.0301892	1.91148	1.73548	1.82348	0.124451	2.32997	1.68344	2.00671	0.457166	0	0	0	0	5.28258	4.03464	4.65861	0.882427	1.04213	1.4177	1.22992	0.265568	0	0	0	0	0	6.09208	#DIV/0!	1.30931	2.32152	3.89391	#DIV/0!
TRIAE_CS42_3DL_TGACv1_249332_AA0845590.1		0.259224	0.261646	0.260435	0.00171261	0.692205	0.578013	0.635109	0.0807459	0.698309	0.696961	0.697635	0.00095318	0.0789994	0.0879467	0.083473	0.0063267	0	0	0	0	4.17082	4.14639	4.1586	0.0172746	0	0	0	0	0	0	0	0	0	6.54786	#DIV/0!	1.00589	49.8197	3.5235	#DIV/0!
TRIAE_CS42_3B_TGACv1_221289_AA0736400.1		0.187832	0.189587	0.18871	0.00124097	0.0576378	0.0584315	0.0580347	0.000561231	0.739363	0.757521	0.748442	0.0128396	0.518418	0.467288	0.492853	0.0361544	0	0	0	0	3.17078	3.18731	3.17905	0.0116885	0.16834	0.168962	0.168651	0.00043982	0	0	0	0	0	54.7784	#DIV/0!	0.994814	6.45029	3.12101	#DIV/0!
TRIAE_CS42_5AL_TGACv1_374174_AA1192380.2		0.0973332	0.280474	0.188904	0.1295	0	0	0	0	2.3019e-07	0.000902046	0.000451138	0.00063768	2.27969	0.803528	1.54161	1.0438	0	0	0	0	3.00957	2.03942	2.52449	0.686	2.83149e-05	2.67319	1.33661	1.89021	0	0	0	0	0	#DIV/0!	#DIV/0!	1.4757	1.63757	2.52449	#DIV/0!
TRIAE_CS42_2DL_TGACv1_160280_AA0548980.1		0	0.317054	0.158527	0.224191	0	0	0	0	0.54954	0.563035	0.556288	0.00954241	0	0	0	0	0	0	0	0	2.09895	2.03266	2.06581	0.0468741	0	0	0	0	0	0	0	0	0	#DIV/0!	#DIV/0!	1.03261	#DIV/0!	2.06581	#DIV/0!
TRIAE_CS42_7BL_TGACv1_580450_AA1914040.1		1.00552	0	0.50276	0.71101	0	0	0	0	0	0	0	0	0	0	0	0	0	0	0	0	1.56448	1.20457	1.38453	0.254495	0	0	0	0	0	0	0	0	0	#DIV/0!	#DIV/0!	1.29879	#DIV/0!	1.38453	#DIV/0!
TRIAE_CS42_2BL_TGACv1_130842_AA0418620.3		0	0.597614	0.298807	0.422577	0	0	0	0	0	0	0	0	1.79104e-06	0.428127	0.214064	0.30273	0	0	0	0	1.64371	0.951848	1.29778	0.48922	0	0	0	0	0	0	0	0	0	#DIV/0!	#DIV/0!	1.72686	6.06256	1.29778	#DIV/0!
TRIAE_CS42_5DL_TGACv1_436902_AA1463980.2		0	0.34161	0.170805	0.241555	0.0952493	0.117652	0.106451	0.0158411	0.312969	0.737566	0.525267	0.300235	0.100668	0	0.050334	0.071183	0	0	0	0	1.21147	1.46318	1.33732	0.177986	0	0	0	0	0	0	0	0	0	12.5629	#DIV/0!	0.827971	26.569	1.23087	#DIV/0!
TRIAE_CS42_4AL_TGACv1_291109_AA0992290.1		0	0.0734383	0.0367191	0.0519287	0	0	0	0	0	0	0	0	0	0	0	0	0	0	0	0	1.0747	1.00314	1.03892	0.0506006	0	0	0	0	0	0	0	0	0	#DIV/0!	#DIV/0!	1.07134	#DIV/0!	1.03892	#DIV/0!
TRIAE_CS42_5AS_TGACv1_393183_AA1269480.1		0.137606	0.138892	0.138249	0.000909339	0.0844512	0.0856141	0.0850327	0.000822294	0	0	0	0	0.670976	0.513505	0.59224	0.111349	0	0	0	0	2.03256	1.02158	1.52707	0.714871	0.246652	0	0.123326	0.174409	0	0	0	0	0	17.9586	#DIV/0!	1.98962	2.57846	1.44204	#DIV/0!
TRIAE_CS42_3DL_TGACv1_253851_AA0895660.2		3.26153	1.28728	2.2744	1.39601	0	0	0	0	0	0	0	0	0	0	0	0	0	0	0	0	2.09224	3.09482	2.59353	0.708931	2.01579	1.10327	1.55953	0.645249	0	0	0	0	0	#DIV/0!	#DIV/0!	0.676046	#DIV/0!	2.59353	#DIV/0!
