# Supplementary material for: The barley stripe mosaic virus expression system reveals the wheat C2H2 zinc finger protein TaZFP1B as a key regulator of drought tolerance
Source: BMC Plant Biol. 2020 Apr 7;20:144. doi: 10.1186/s12870-020-02355-x (PMC7140352; doi:10.1186/s12870-020-02355-x)
Supplement: Supplementary file 5 — Additional file 5: Table S2. List of genes down-regulated by TaZFP1B overexpression. [file 12870_2020_2355_MOESM5_ESM.xlsx]

## Sheet: Down-regulated genes
		Wild-type plants								Empty-vector plants								1B-OEX plants								1B-siRNA plants								Criteria of selection
#		Control	Control	Mean	SD	Drought	Drought	Mean	SD	Control	Control	Mean	SD	Drought	Drought	Mean	SD	Control	Control	Mean	SD	Drought	Drought	Mean	SD	Control	Control	Mean	SD	Drought	Drought	Mean	SD	REP1/REP2WTDR<2>0,5	REP1/REP2SiDR<2>0,5	WTDR-OEXDR>1	WTDR/OEXDR	SiDR/WTDR>2	SiDR/OEXDR	BSMVDR-OEXDR>1	WT/BSMV	WT/OEX
TRIAE_CS42_6AL_TGACv1_472100_AA1517740.2	(+)-neomenthol dehydrogenase	7.86301	2.52401	5.19351	3.77524	4.78633	4.95194	4.86913	0.117104	6.15456	3.66168	4.90812	1.76273	4.51066	2.14508	3.32787	1.67272	13.3528	15.6532	14.503	1.62663	1.30472	1.63346	1.46909	0.232454	12.8514	19.0289	15.9401	4.36815	17.8453	21.8309	19.8381	2.81824	0.966557	0.817433	3.40004	3.31439	4.07426	13.5037	1.85878	1.05815	0.358099
TRIAE_CS42_7BL_TGACv1_578255_AA1892020.2	(S)-coclaurine N-methyltransferase-like	3.05264	3.41595	3.23429	0.256899	3.4625	3.51338	3.48794	0.0359776	4.14019	4.0621	4.10114	0.055218	5.91266	5.95491	5.93379	0.0298753	4.18586	4.34424	4.26505	0.111992	2.17122e-09	2.5372	1.2686	1.79407	5.52218	2.0617	3.79194	2.44693	9.7358	9.11455	9.42517	0.43929	0.985518	1.06816	2.21934	2.74944	2.70222	7.42959	4.66518	0.788632	0.758325
TRIAE_CS42_7AL_TGACv1_557283_AA1779210.1	ABC transporter B family member 28	4.98139	5.24506	5.11322	0.186443	4.38566	4.36877	4.37721	0.011943	5.2892	5.67504	5.48212	0.27283	3.62057	3.51063	3.5656	0.0777393	6.37168	5.85075	6.11121	0.368353	2.03946	1.93921	1.98934	0.0708875	9.14092	8.81229	8.9766	0.232377	8.87904	10.63	9.75452	1.23812	1.00387	0.835281	2.38788	2.20034	2.22848	4.90341	1.57626	0.932709	0.836695
TRIAE_CS42_2BL_TGACv1_132610_AA0438610.1	Aminomethyltransferase	25.9426	26.7185	26.3305	0.548644	13.9658	13.3972	13.6815	0.402061	41.8333	33.3927	37.613	5.96841	16.1447	13.7575	14.9511	1.68801	93.9758	78.7528	86.3643	10.7643	6.07424	5.84043	5.95733	0.165329	44.8565	36.6485	40.7525	5.80393	30.3179	24.6514	27.4847	4.00682	1.04244	1.22987	7.72417	2.29658	2.00889	4.61358	8.99376	0.700039	0.304878
TRIAE_CS42_3AS_TGACv1_212545_AA0701630.2	Bifunctional methylthioribulose-1-phosphate dehydratase/enolase-phosphatase E1	4.51162	2.59493	3.55328	1.3553	1.01128	1.45418	1.23273	0.313178	4.65237	3.88252	4.26745	0.544366	1.1246	2.35256	1.73858	0.868299	3.08384	4.18128	3.63256	0.776007	0	0	0	0	5.92181	6.99535	6.45858	0.759107	9.12361	11.6892	10.4064	1.81415	0.69543	0.780516	1.23273	#DIV/0!	8.44176	#DIV/0!	1.73858	0.832647	0.978174
TRIAE_CS42_6DL_TGACv1_526671_AA1689500.1	Calcium sensing receptor, chloroplastic	46.3375	48.1356	47.2365	1.27145	15.3805	14.0891	14.7348	0.913158	47.4688	47.1294	47.2991	0.239992	17.7959	17.24	17.5179	0.393081	45.3308	43.8388	44.5848	1.055	5.43699	5.84582	5.6414	0.289086	45.7288	43.0111	44.37	1.9217	35.5103	35.3921	35.4512	0.08358	1.09166	1.00334	9.0934	2.6119	2.40595	6.28411	11.8765	0.998678	1.05948
TRIAE_CS42_3DL_TGACv1_250162_AA0863350.3	Carbonic anhydrase	151.889	143.89	147.889	5.65615	16.3691	15.5755	15.9723	0.56116	121.725	112.328	117.026	6.64468	5.85222	10.2103	8.03126	3.08163	232.074	220.476	226.275	8.20102	4.04957	7.55094	5.80025	2.47584	474.517	434.67	454.594	28.1761	330.294	299.964	315.129	21.4465	1.05095	1.10111	10.172	2.75372	19.7297	54.3302	2.231	1.26373	0.653583
TRIAE_CS42_3B_TGACv1_222152_AA0758310.2	Carbonic anhydrase	1904.98	1528.46	1716.72	266.24	280.561	284.917	282.739	3.08016	1515.41	937.962	1226.69	408.317	142.099	171.039	156.569	20.4637	3296.21	1530.25	2413.23	1248.72	97.4346	120.639	109.037	16.408	4831.87	3596.91	4214.39	873.249	3079.53	3117.9	3098.72	27.1317	0.984711	0.987694	173.702	2.59306	10.9596	28.419	47.5322	1.39948	0.711379
TRIAE_CS42_3B_TGACv1_220931_AA0724270.1	Carboxyl-terminal-processing peptidase 1, chloroplastic	6.44189	2.9187	4.6803	2.49127	1.36423	1.72792	1.54608	0.257168	3.81369	3.93707	3.87538	0.0872428	3.33572	0.702558	2.01914	1.86193	4.03862	2.62827	3.33345	0.997268	0	0.966262	0.483131	0.68325	2.82319	6.55356	4.68837	2.63777	3.1517	5.38196	4.26683	1.57703	0.789522	0.585605	1.06294	3.20012	2.75978	8.83162	1.53601	1.2077	1.40404
TRIAE_CS42_4DS_TGACv1_361864_AA1173710.2	CCR4-NOT transcription complex subunit 3	0	3.97542	1.98771	2.81105	5.63275	4.05876	4.84576	1.11298	0	2.67913	1.33956	1.89443	4.23258	5.1474	4.68999	0.646875	1.26228	3.88773	2.575	1.85647	0	3.20578	1.60289	2.26683	3.22387e-07	0.83356	0.41678	0.589416	15.8041	8.83015	12.3171	4.93133	1.3878	1.78979	3.24287	3.02314	2.54184	7.68432	3.0871	1.48385	0.771925
TRIAE_CS42_5AL_TGACv1_375138_AA1216740.1	Chlorophyll a-b binding protein	1270.41	1520.43	1395.42	176.791	178.169	238.816	208.493	42.8839	859.756	1109.16	984.458	176.355	111.63	159.977	135.803	34.1865	1671.71	1815.29	1743.5	101.526	84.7628	109.41	97.0864	17.4282	1070.15	1376.65	1223.4	216.728	715.151	944.602	829.876	162.246	0.746051	0.757092	111.406	2.14749	3.98037	8.54781	38.7171	1.41745	0.800356
TRIAE_CS42_5BL_TGACv1_405399_AA1326490.1	Chlorophyll a-b binding protein, chloroplastic	262.172	323.143	292.658	43.113	33.831	40.5046	37.1678	4.71895	211.411	278.501	244.956	47.4398	23.1189	24.6059	23.8624	1.05147	255.578	386.878	321.228	92.8431	15.8293	21.1416	18.4855	3.75636	260.391	383.932	322.162	87.3567	146.335	189.897	168.116	30.803	0.835238	0.770602	18.6823	2.01065	4.52316	9.0945	5.37695	1.19473	0.911059
TRIAE_CS42_3DL_TGACv1_253211_AA0893780.1	Chlorophyllide a oxygenase, chloroplastic	184.811	186.974	185.892	1.52947	63.4384	62.6125	63.0254	0.583999	135.872	138.14	137.006	1.60372	52.2564	52.4507	52.3535	0.137391	239.325	238.243	238.784	0.76509	21.6493	21.6204	21.6349	0.0204354	165.212	159.241	162.226	4.22213	146.483	151.915	149.199	3.841	1.01319	0.964243	41.3906	2.91314	2.36728	6.89623	30.7187	1.35682	0.778496
TRIAE_CS42_5AS_TGACv1_393102_AA1268440.1	Chloroplast stem-loop binding protein of 41 kDa b	411.029	430.417	420.723	13.7094	129.984	135.453	132.719	3.86717	275.488	290.248	282.868	10.4369	93.4815	98.7875	96.1345	3.75191	259.444	310.604	285.024	36.1756	46.3441	48.8712	47.6076	1.78693	488.64	506.414	497.527	12.5681	300.994	305.814	303.404	3.40825	0.959624	0.984239	85.1108	2.78776	2.28607	6.37301	48.5269	1.48735	1.4761
TRIAE_CS42_5DS_TGACv1_456750_AA1477470.2	Chloroplast stem-loop binding protein of 41 kDa b	256.745	262.067	259.406	3.76322	85.8361	87.7528	86.7944	1.35531	225.263	232.114	228.689	4.84439	71.5897	74.1127	72.8512	1.78403	345.943	347.476	346.709	1.08399	29.6528	29.4307	29.5418	0.157048	421.616	420.957	421.286	0.465983	211.87	216.625	214.248	3.36229	0.978158	0.97805	57.2527	2.93803	2.46845	7.25236	43.3095	1.13432	0.748194
TRIAE_CS42_7DL_TGACv1_602786_AA1968620.2	Chloroplastic group IIA intron splicing facilitator CRS1	1.65324	2.88812	2.27068	0.873192	3.34771	2.50161	2.92466	0.598283	3.59119	2.21918	2.90519	0.970158	2.47786	2.75695	2.6174	0.197346	1.33627	1.86617	1.60122	0.374696	0	0	0	0	1.81341	1.80688	1.81014	0.00461741	11.096	8.23607	9.66604	2.02228	1.33822	1.34724	2.92466	#DIV/0!	3.30501	#DIV/0!	2.6174	0.781596	1.41809
TRIAE_CS42_U_TGACv1_642488_AA2118360.7	Copper transporter CT1	1.73806	4.5653	3.15168	1.99916	7.09801	9.90145	8.49973	1.98233	0.410196	4.42705	2.41862	2.84034	16.2694	17.6826	16.976	0.999283	0.054549	2.32622	1.19038	1.60631	0.00610837	1.62153	0.813819	1.14228	3.35328	20.5937	11.9735	12.1908	53.9166	52.8243	53.3705	0.772373	0.716866	1.02068	7.68591	10.4442	6.27908	65.5802	16.1622	1.30309	2.64762
TRIAE_CS42_5BS_TGACv1_423469_AA1377600.2	CSC1-like protein RXW8	7.18075	7.42328	7.30201	0.171495	6.96297	5.65621	6.30959	0.924019	8.66149	7.70719	8.18434	0.674792	12.1489	10.0174	11.0831	1.5072	5.00087	3.9345	4.46768	0.754037	2.89357	2.39874	2.64616	0.349898	17.0889	17.8509	17.4699	0.538815	21.2427	22.2841	21.7634	0.736381	1.23103	0.953267	3.66343	2.38444	3.44926	8.22454	8.43699	0.892194	1.63441
TRIAE_CS42_2DL_TGACv1_160031_AA0545750.1	Cyclin-P1-1	20.2524	23.004	21.6282	1.94568	2.44038	2.86983	2.6551	0.303667	13.4502	18.7427	16.0965	3.74236	3.00532	4.05592	3.53062	0.742886	15.8454	18.7002	17.2728	2.01865	0.167814	0.168689	0.168251	0.000618718	11.7535	14.4485	13.101	1.90565	8.04027	10.5386	9.28944	1.76659	0.850357	0.762935	2.48685	15.7806	3.49871	55.2116	3.36237	1.34366	1.25215
TRIAE_CS42_5DL_TGACv1_434794_AA1441820.1	Disease resistance protein RPM1	11.6098	9.72873	10.6693	1.33012	5.40049	4.95933	5.17991	0.311947	13.9379	12.8664	13.4022	0.757665	5.70738	5.41564	5.56151	0.206291	13.4994	11.918	12.7087	1.11822	1.68808	1.28269	1.48538	0.286654	19.2268	17.1274	18.1771	1.4845	21.8117	20.8058	21.3087	0.711279	1.08896	1.04835	3.69452	3.48725	4.11373	14.3456	4.07613	0.796086	0.839524
TRIAE_CS42_5BS_TGACv1_423377_AA1375480.3	Dual specificity protein kinase shkD-like	3.11759	3.00249	3.06004	0.081388	2.81599	3.40407	3.11003	0.415835	2.57187	3.19952	2.8857	0.443816	3.17308	3.23791	3.20549	0.0458417	5.5052	6.51467	6.00994	0.713803	0.392309	0.335937	0.364123	0.039861	2.84542	4.34825	3.59684	1.06266	4.60246	8.49418	6.54832	2.75186	0.827242	0.541837	2.74591	8.54115	2.10555	17.9838	2.84137	1.06042	0.509164
TRIAE_CS42_1BS_TGACv1_049885_AA0163610.1	EMBRYO SAC DEVELOPMENT ARREST 3	45.5517	48.5479	47.0498	2.11863	12.8642	18.1965	15.5304	3.77051	44.0835	48.4969	46.2902	3.12075	14.3261	14.9274	14.6268	0.425183	42.5492	49.9702	46.2597	5.24744	0.516033	0.67089	0.593461	0.1095	22.1695	26.2573	24.2134	2.89051	39.0403	43.7856	41.413	3.35543	0.70696	0.891624	14.9369	26.1691	2.66658	69.782	14.0333	1.01641	1.01708
TRIAE_CS42_2BL_TGACv1_129404_AA0382260.1	Farnesyl pyrophosphate synthetase	83.088	80.9672	82.0276	1.49963	47.197	45.6849	46.441	1.06922	111.276	111	111.138	0.195161	58.3188	56.9306	57.6247	0.981606	70.3554	68.6597	69.5076	1.19904	21.9334	23.193	22.5632	0.890672	165.361	166.83	166.096	1.03874	213.736	205.182	209.459	6.04859	1.0331	1.04169	23.8777	2.05826	4.51022	9.28321	35.0615	0.73807	1.18013
TRIAE_CS42_1AL_TGACv1_001758_AA0034810.2	GBF1	3.07931	2.02943	2.55437	0.742377	3.35199	3.59165	3.47182	0.169465	3.51841	3.50489	3.51165	0.00956008	14.658	14.0785	14.3682	0.409768	0.749806	1.05184	0.900823	0.21357	1.30236	0.0790015	0.690681	0.865045	2.58901	3.60499	3.097	0.718406	14.927	11.1445	13.0358	2.67463	0.933273	1.33941	2.78114	5.02666	3.75473	18.8738	13.6776	0.727399	2.8356
TRIAE_CS42_U_TGACv1_640900_AA2078630.2	Glutamine synthetase	354.587	222.092	288.339	93.6881	92.7726	59.5993	76.1859	23.4571	249.228	159.767	204.498	63.2585	49.6571	33.794	41.7255	11.2169	387.27	232.508	309.889	109.433	30.2668	19.8948	25.0808	7.33411	390.915	239.533	315.224	107.043	268.095	172.356	220.226	67.6977	1.55661	1.55547	51.1051	3.03762	2.89063	8.78064	16.6447	1.40999	0.930461
TRIAE_CS42_2DL_TGACv1_161369_AA0558280.2	Glutamine synthetase	816.326	938.19	877.258	86.1709	198.693	235.669	217.181	26.146	604.507	718.379	661.443	80.5197	79.9211	95.5833	87.7522	11.0748	891.218	1039.24	965.229	104.667	37.4638	44.9228	41.1933	5.27431	957.537	1096.88	1027.21	98.5304	546.711	644.897	595.804	69.428	0.843102	0.847749	175.988	5.27224	2.74335	14.4636	46.5589	1.32628	0.90886
TRIAE_CS42_2AL_TGACv1_093283_AA0276660.3	Glyceraldehyde-3-phosphate dehydrogenase	1036	1182.31	1109.15	103.457	270.535	302.231	286.383	22.4125	1008.56	1138.03	1073.3	91.5491	166.876	194.923	180.899	19.8322	1566.24	1765.22	1665.73	140.7	106.955	124.505	115.73	12.4097	1880.64	2140.09	2010.37	183.459	1135.43	1310.22	1222.83	123.595	0.895127	0.866595	170.653	2.47458	4.26989	10.5662	65.1695	1.03341	0.665867
TRIAE_CS42_2DL_TGACv1_158386_AA0517110.1	Glyceraldehyde-3-phosphate dehydrogenase	826.853	768.826	797.84	41.0313	227.299	219.356	223.327	5.61655	836.276	824.978	830.627	7.98889	157.339	157.008	157.173	0.234052	1230.29	1182.03	1206.16	34.125	109.525	106.152	107.839	2.38507	1555.54	1521.56	1538.55	24.0275	1068.98	1024.68	1046.83	31.3248	1.03621	1.04323	115.489	2.07094	4.68742	9.70739	49.335	0.960527	0.661471
TRIAE_CS42_6DS_TGACv1_542696_AA1728130.1	Glycosyltransferase	14.5079	14.7285	14.6182	0.155988	7.15248	7.15683	7.15465	0.00307591	18.7025	18.9537	18.8281	0.177625	3.47052	3.54136	3.50594	0.0500914	21.0782	21.2613	21.1698	0.129471	0.740648	0.785871	0.763259	0.0319775	40.1687	40.1786	40.1737	0.00700036	22.5137	22.4608	22.4872	0.0374059	0.999392	1.00236	6.3914	9.37382	3.14302	29.4621	2.74268	0.776403	0.690523
TRIAE_CS42_7DL_TGACv1_603289_AA1980210.3	haloacid dehalogenase-like hydrolase	144.988	149.648	147.318	3.29512	46.7025	44.8029	45.7527	1.34322	103.024	100.461	101.743	1.81231	34.6228	33.735	34.1789	0.627769	184.246	168.817	176.531	10.91	17.0798	14.2671	15.6734	1.98888	171.44	167.876	169.658	2.52013	93.3665	96.3659	94.8662	2.1209	1.0424	0.968875	30.0793	2.91912	2.07346	6.05267	18.5054	1.44795	0.834514
TRIAE_CS42_2BL_TGACv1_130918_AA0419860.1	heparan-alpha-glucosaminide N-acetyltransferase	1.47009	1.38015	1.42512	0.0635972	1.59893	1.51211	1.55552	0.061391	2.15482	2.05731	2.10607	0.06895	2.7658	2.76281	2.76431	0.00211425	0.694212	0.75773	0.725971	0.044914	0.259036	0.288582	0.273809	0.0208922	2.47434	2.3197	2.39702	0.109347	4.83103	4.52217	4.6766	0.218397	1.05742	1.0683	1.28171	5.68104	3.00645	17.0798	2.4905	0.676674	1.96305
TRIAE_CS42_6DL_TGACv1_527961_AA1710260.1	homeotic protein female sterile-like	9.82168	8.87478	9.34823	0.669559	10.2027	8.44489	9.3238	1.24296	9.11477	7.14897	8.13187	1.39003	14.6128	12.7405	13.6767	1.32392	18.1501	14.5686	16.3593	2.5325	3.64464	2.80879	3.22671	0.591035	22.9868	21.2256	22.1062	1.24536	58.4168	51.5663	54.9916	4.84404	1.20815	1.13285	6.09708	2.88956	5.89798	17.0426	10.4499	1.14958	0.57143
TRIAE_CS42_1DS_TGACv1_081598_AA0261790.1	malonyl-coenzyme A:anthocyanin 3-O-glucoside-6''-O-malonyltransferase-like	1.69547	1.49196	1.59371	0.143903	3.63909	3.78289	3.71099	0.101682	1.85403	2.36366	2.10885	0.360363	5.46571	6.45772	5.96171	0.701457	0	0.0665235	0.0332617	0.0470392	1.48244	1.50781	1.49513	0.0179393	0.699075	0.678953	0.689014	0.0142284	7.55175	7.29762	7.42469	0.179697	0.961987	1.03482	2.21586	2.48206	2.00073	4.96593	4.46659	0.755729	47.9143
TRIAE_CS42_5DL_TGACv1_435599_AA1452500.1	mitochondrial substrate carrier family protein C	7.89107	7.77844	7.83475	0.0796414	5.27854	5.40061	5.33957	0.0863165	9.66037	8.99774	9.32906	0.46855	5.84976	5.40665	5.6282	0.313326	6.34844	6.14856	6.2485	0.141337	1.92571	2.10978	2.01775	0.130157	15.705	15.47	15.5875	0.16617	11.8214	13.4022	12.6118	1.11779	0.977397	0.882049	3.32183	2.64631	2.36195	6.25044	3.61046	0.839823	1.25386
TRIAE_CS42_7DL_TGACv1_603859_AA1990270.1	NAD(P)H dehydrogenase (quinone) FQR1-like 1	2.41575	2.75294	2.58434	0.238429	4.81328	6.17602	5.49465	0.963603	3.5932	3.93895	3.76607	0.244482	4.74972	7.98996	6.36984	2.2912	1.27463	2.7187	1.99667	1.02111	0.328871	0.421406	0.375139	0.0654321	4.39994	6.58928	5.49461	1.5481	10.7244	12.5077	11.616	1.26098	0.77935	0.857424	5.11951	14.647	2.11407	30.9647	5.9947	0.686217	1.29433
TRIAE_CS42_2AL_TGACv1_093339_AA0277990.3	Pentatricopeptide repeat (PPR-like) superfamily protein	24.2755	23.1805	23.728	0.774282	7.428	6.55494	6.99147	0.617347	28.6576	29.0104	28.834	0.249467	20.3489	28.0951	24.222	5.47739	21.9805	18.5757	20.2781	2.40756	1.00657	1.23095	1.11876	0.158661	31.9923	28.3232	30.1578	2.59445	36.5718	38.1031	37.3375	1.08279	1.13319	0.959812	5.87271	6.2493	5.34043	33.374	23.1032	0.822917	1.17013
TRIAE_CS42_3B_TGACv1_224332_AA0795340.1	Peptidase family M48 family protein	30.193	30.7626	30.4778	0.402768	18.9618	19.9844	19.4731	0.723087	37.5561	37.6886	37.6223	0.0936916	29.7614	31.506	30.6337	1.23362	23.9894	24.4995	24.2445	0.360695	7.01129	7.21281	7.11205	0.142496	55.9404	57.194	56.5672	0.886429	46.6082	47.6739	47.141	0.753564	0.94883	0.977646	12.3611	2.73804	2.42083	6.62834	23.5216	0.810098	1.2571
TRIAE_CS42_1AS_TGACv1_019302_AA0064620.1	PGR5-like protein 1A	14.1918	14.5258	14.3588	0.236174	10.0019	10.0595	10.0307	0.0407294	13.7211	13.2597	13.4904	0.326259	3.72721	3.97703	3.85212	0.176649	15.7294	16.5713	16.1503	0.595313	1.82107	2.15686	1.98896	0.237439	19.8804	19.6924	19.7864	0.132936	19.6999	21.7187	20.7093	1.42751	0.994274	0.907048	8.04173	5.04318	2.06459	10.4121	1.86316	1.06437	0.889071
TRIAE_CS42_3B_TGACv1_224639_AA0799250.6	Phosphatidate cytidylyltransferase	9.19358	8.45894	8.82626	0.519469	9.88476	9.59269	9.73872	0.206525	14.5753	11.4805	13.0279	2.18835	13.1171	9.73046	11.4238	2.39472	8.43556	6.24549	7.34053	1.54861	5.34165	0.569645	2.95565	3.37432	16.8255	14.3786	15.6021	1.73022	36.286	37.2867	36.7863	0.707602	1.03045	0.973162	6.78308	3.29495	3.77733	12.4461	8.46813	0.677489	1.2024
TRIAE_CS42_3B_TGACv1_221867_AA0752050.2	Phosphorylase superfamily protein	22.5968	22.4583	22.5276	0.0979343	33.0301	29.5539	31.292	2.45804	23.3039	23.0524	23.1781	0.177837	23.5294	20.8712	22.2003	1.87963	8.09857	7.34906	7.72382	0.529984	6.75702	5.94304	6.35003	0.575571	41.9116	38.3239	40.1178	2.53689	81.1301	86.7423	83.9362	3.96842	1.11762	0.9353	24.942	4.92785	2.68235	13.2182	15.8503	0.97193	2.91664
TRIAE_CS42_2BL_TGACv1_129762_AA0395100.1	Photosystem I reaction center subunit psaK	1564.16	1619.57	1591.87	39.1808	369.211	377.94	373.576	6.17234	1247.61	1282.83	1265.22	24.9043	174.87	178.212	176.541	2.36315	1483.08	1508.49	1495.78	17.9676	165.032	174.769	169.901	6.8851	1142.86	1167.97	1155.41	17.7555	796.818	833.887	815.352	26.2117	0.976904	0.955547	203.675	2.19879	2.18256	4.799	6.6405	1.25817	1.06423
TRIAE_CS42_5BL_TGACv1_404244_AA1291940.1	Photosystem I reaction center subunit V	1004.59	816.245	910.418	133.18	196.418	164.226	180.322	22.7632	815.976	730.986	773.481	60.097	139.472	112.567	126.019	19.0247	1208.92	1030.45	1119.68	126.197	86.169	78.0622	82.1156	5.73237	1113.38	930.079	1021.73	129.613	727.656	628.179	677.918	70.3409	1.19602	1.15836	98.2064	2.19595	3.75948	8.25565	43.9039	1.17704	0.813101
TRIAE_CS42_2AL_TGACv1_094760_AA0302740.1	Photosystem I subunit O	740.977	769.889	755.433	20.4439	166.753	172.826	169.789	4.29426	556.721	576.373	566.547	13.8961	65.2584	67.3953	66.3269	1.51102	942.077	960.983	951.53	13.3686	44.8507	44.5323	44.6915	0.225143	618.666	631.53	625.098	9.09622	340.686	345.607	343.147	3.47967	0.964861	0.985761	125.098	3.79915	2.02101	7.67812	21.6354	1.3334	0.793914
TRIAE_CS42_4DL_TGACv1_342533_AA1116020.1	photosystem II subunit X	17.6945	18.1224	17.9085	0.302571	5.02165	5.10463	5.06314	0.0586757	19.1147	18.8245	18.9696	0.205202	10.0583	11.1747	10.6165	0.789414	31.312	30.2658	30.7889	0.739775	1.90058	2.01581	1.95819	0.0814799	32.6985	34.3298	33.5142	1.1535	20.6879	20.9422	20.815	0.179817	0.983744	0.987857	3.10495	2.58562	4.1111	10.6297	8.6583	0.94406	0.581653
TRIAE_CS42_4BL_TGACv1_320912_AA1051490.5	Polyphosphoinositide phosphatase	10.966	11.9383	11.4521	0.68752	8.28411	8.73803	8.51107	0.32097	13.3226	15.5273	14.4249	1.55896	5.30688	7.21419	6.26053	1.34867	10.3836	13.7966	12.0901	2.41336	1.42489	2.36767	1.89628	0.666646	22.6891	25.3923	24.0407	1.91145	28.7519	29.1613	28.9566	0.28949	0.948052	0.985961	6.61479	4.4883	3.40223	15.2702	4.36425	0.793913	0.947234
TRIAE_CS42_2DL_TGACv1_162716_AA0563420.2	Probable plastid-lipid-associated protein 7	5.73475	7.47643	6.60559	1.23155	3.92991	3.83906	3.88448	0.0642407	10.8795	8.7753	9.8274	1.48789	7.34843	8.64107	7.99475	0.914035	13.0451	9.32657	11.1858	2.6294	0	3.79024	1.89512	2.6801	10.1047	24.6277	17.3662	10.2693	51.9465	55.9461	53.9463	2.82814	1.02366	0.92851	1.98936	2.04973	13.8876	28.4659	6.09963	0.67216	0.590532
TRIAE_CS42_U_TGACv1_645365_AA2144110.3	Protein argonaute 1B (PTGS)	0.212078	1.18816	0.700119	0.690194	1.18229	1.2814	1.23185	0.0700814	0.564013	1.5207	1.04236	0.67648	1.35863	6.92428	4.14146	3.93551	0	2.00804	1.00402	1.4199	0	0.159897	0.0799485	0.113064	0	0.000760113	0.000380056	0.000537481	2.31694	4.15008	3.23351	1.29623	0.922655	0.558288	1.1519	15.408	2.62493	40.4449	4.06151	0.671669	0.697316
TRIAE_CS42_3B_TGACv1_223624_AA0784820.1	Protein DETOXIFICATION	24.9804	22.7756	23.878	1.55903	18.6895	17.633	18.1612	0.747058	20.5144	18.6242	19.5693	1.33657	24.0477	22.2824	23.1651	1.24826	2.47861	1.97515	2.22688	0.356	5.42619	5.05836	5.24228	0.260095	54.6851	48.2502	51.4676	4.55016	78.6075	71.9892	75.2983	4.67984	1.05992	1.09193	12.919	3.46438	4.1461	14.3637	17.9228	1.22018	10.7226
TRIAE_CS42_7DS_TGACv1_622168_AA2034370.3	Protein REVEILLE 6	0.0622303	16.4729	8.26757	11.6041	7.65818	7.50754	7.58286	0.106519	11.5433	5.41134	8.47732	4.33595	2.80675	8.07728	5.44201	3.72683	4.26943	2.47889	3.37416	1.2661	2.94338	2.3807e-05	1.4717	2.08127	9.6376	20.5195	15.0785	7.69467	24.1627	24.666	24.4143	0.355887	1.02007	0.979595	6.11116	5.15244	3.21968	16.5892	3.97031	0.975257	2.45026
TRIAE_CS42_2BL_TGACv1_130248_AA0407140.1	Protein STAY-GREEN LIKE	25.561	25.5876	25.5743	0.018809	2.32586	2.33435	2.33011	0.00600334	17.2004	17.6015	17.401	0.283621	3.54093	3.58989	3.56541	0.0346199	17.3433	13.6295	15.4864	2.62605	0.841727	0.85673	0.849228	0.0106087	40.7659	38.3136	39.5397	1.73404	35.9353	36.0433	35.9893	0.0763675	0.996363	0.997004	1.48088	2.74379	15.4454	42.3788	2.71618	1.46971	1.6514
TRIAE_CS42_1DL_TGACv1_061382_AA0193640.2	Protein YIPF	3.96399	5.01732	4.49066	0.744817	5.65432	5.75038	5.70235	0.0679247	3.93537	3.07883	3.5071	0.605665	10.3397	8.4522	9.39595	1.33466	9.1862	6.45939	7.82279	1.92815	1.98505	0	0.992525	1.40364	17.4305	5.68105	11.5558	8.30812	15.082	13.3701	14.2261	1.2105	0.983295	1.12804	4.70983	5.7453	2.49477	14.3332	8.40342	1.28045	0.574047
TRIAE_CS42_2DS_TGACv1_177171_AA0567560.1	Ribulose bisphosphate carboxylase small chain	1445.43	1436.12	1440.78	6.58316	198.749	195.284	197.017	2.45012	1403.83	1400.33	1402.08	2.47487	87.809	87.6156	87.7123	0.136754	2872.69	2814.27	2843.48	41.3092	72.1617	69.7525	70.9571	1.70356	4358.85	4333.53	4346.19	17.9039	1871.12	1886.12	1878.62	10.6066	1.01774	0.992047	126.059	2.77656	9.53534	26.4754	16.7552	1.0276	0.506694
TRIAE_CS42_2AL_TGACv1_093154_AA0273500.1	ribulose bisphosphate carboxylase/oxygenase activase	40.598	40.4501	40.5241	0.104581	15.6949	16.2839	15.9894	0.416486	44.664	45.5654	45.1147	0.637386	11.2398	13.3755	12.3077	1.51017	48.3598	49.8967	49.1283	1.08675	6.62132	7.78871	7.20501	0.825469	65.7826	70.4634	68.123	3.30983	62.0541	66.1401	64.0971	2.88924	0.963829	0.938222	8.78439	2.2192	4.00872	8.89618	5.10264	0.898245	0.824862
TRIAE_CS42_4BS_TGACv1_327886_AA1077790.6	Ribulose bisphosphate carboxylase/oxygenase activase A	486.69	276.062	381.376	148.936	71.6137	74.2936	72.9536	1.89498	541.438	280.422	410.93	184.566	128.381	111.889	120.135	11.6616	279.782	268.907	274.344	7.68979	0.502862	7.50546	4.00416	4.95158	442.18	322.492	382.336	84.6322	582.038	480.355	531.197	71.9007	0.963928	1.21168	68.9495	18.2195	7.28129	132.661	116.131	0.92808	1.39014
TRIAE_CS42_4AL_TGACv1_290053_AA0980930.6	Ribulose bisphosphate carboxylase/oxygenase activase A	4040.1	2734.05	3387.07	923.517	1372.75	1101.99	1237.37	191.456	5261.65	4704.72	4983.18	393.809	1858.52	1487.76	1673.14	262.167	4418.27	3653.05	4035.66	541.092	595.756	395.353	495.554	141.706	5556.65	4389.24	4972.94	825.484	3773.34	2946.84	3360.09	584.424	1.2457	1.28047	741.815	2.49694	2.71551	6.78047	1177.59	0.679701	0.839287
TRIAE_CS42_4DS_TGACv1_361664_AA1171210.2	Ribulose bisphosphate carboxylase/oxygenase activase A,	2450.11	3683.05	3066.58	871.82	702.886	568.055	635.47	95.3399	2713.44	1439.59	2076.51	900.748	880.394	770.821	825.608	77.4798	2378.63	1331.36	1854.99	740.532	188.423	322.914	255.668	95.0995	3850.31	2822.62	3336.47	726.687	4012.51	4584	4298.26	404.104	1.23736	0.875329	379.802	2.48553	6.76389	16.8118	569.939	1.47679	1.65315
TRIAE_CS42_4BS_TGACv1_330248_AA1106770.1	Root phototropism protein 2	53.2232	53.764	53.4936	0.382403	12.5469	12.2261	12.3865	0.22684	58.2342	57.5992	57.9167	0.449013	3.95459	3.93233	3.94346	0.0157402	59.6404	58.4487	59.0446	0.842659	0.536432	0.453974	0.495203	0.0583066	27.0024	26.3501	26.6763	0.461246	24.8426	25.1686	25.0056	0.230517	1.02624	0.987047	11.8913	25.013	2.01878	50.4957	3.44826	0.92363	0.905987
TRIAE_CS42_4AS_TGACv1_307339_AA1019660.8	SCARECROW-like 13	2.31607	4.01521	3.16564	1.20147	5.34859	4.88894	5.11876	0.325022	0	5.49842	2.74921	3.88797	17.52	18.3072	17.9136	0.556634	2.07021	5.36209	3.71615	2.32771	0.607945	3.6383	2.12312	2.14278	5.8638	5.92666	5.89523	0.0444487	10.5403	15.7281	13.1342	3.66833	1.09402	0.670157	2.99564	2.41096	2.56589	6.18627	15.7905	1.15147	0.85186
TRIAE_CS42_3AS_TGACv1_210772_AA0678660.5	SCAR-like protein 2	7.16608	4.6639	5.91499	1.76931	6.01719	3.76649	4.89184	1.59149	6.62478	5.56386	6.09432	0.750184	7.09402	6.89507	6.99455	0.140679	5.56096	3.17687	4.36891	1.68581	3.79171	0.994481	2.3931	1.97794	3.75759	3.66526	3.71143	0.0652872	10.3558	10.0901	10.223	0.187878	1.59756	1.02633	2.49874	2.04415	2.0898	4.27185	4.60145	0.970574	1.35388
TRIAE_CS42_3DL_TGACv1_249217_AA0841740.2	sedoheptulose-1,7-bisphosphatase	64.809	35.0878	49.9484	21.0161	31.7119	21.6258	26.6688	7.13195	57.1213	16.7267	36.924	28.5633	26.7946	25.6537	26.2242	0.806738	115.424	52.5527	83.9883	44.4567	11.4982	6.75199	9.12509	3.35608	116.216	87.174	101.695	20.5358	87.277	52.8446	70.0608	24.3474	1.46639	1.65158	17.5438	2.92258	2.62706	7.67782	17.0991	1.35274	0.594706
TRIAE_CS42_4BS_TGACv1_329104_AA1097840.1	serine transhydroxymethyltransferase 1	1063.14	1056.66	1059.9	4.58205	769.168	763.567	766.368	3.96051	1272.78	1272.47	1272.62	0.219203	755.036	753.271	754.153	1.24804	886.32	854.98	870.65	22.1607	383.968	377.582	380.775	4.51558	1402.69	1402.97	1402.83	0.19799	2249.42	2288.18	2268.8	27.4075	1.00734	0.983061	385.593	2.01265	2.96046	5.95837	373.378	0.832845	1.21737
TRIAE_CS42_U_TGACv1_642994_AA2125780.1	Similar to photosystem II 5 kD protein	296.502	362.842	329.672	46.9095	70.8362	84.418	77.6271	9.60378	295.722	334.587	315.154	27.4817	30.4548	35.6623	33.0585	3.68226	406.562	465.238	435.9	41.4902	26.3554	31.0498	28.7026	3.31944	260.267	309.753	285.01	34.9919	174.4	213.742	194.071	27.819	0.839113	0.815937	48.9245	2.70453	2.50004	6.76144	4.35595	1.04606	0.756302
TRIAE_CS42_6AS_TGACv1_486261_AA1559010.1	Similar to photosystem II 5 kD protein	709.114	729.169	719.141	14.181	152.637	156.391	154.514	2.65448	484.897	498.652	491.774	9.72625	82.608	85.4922	84.0501	2.03944	700.418	709.576	704.997	6.47568	66.6702	68.8023	67.7362	1.50762	422.576	433.881	428.228	7.99384	363.691	386.115	374.903	15.8562	0.975996	0.941924	86.7778	2.28111	2.42634	5.53475	16.3139	1.46234	1.02006
TRIAE_CS42_2AL_TGACv1_094031_AA0291380.1	S-norcoclaurine synthase	7.59591	7.75402	7.67497	0.111801	3.74403	3.79559	3.76981	0.0364584	10.7914	11.2011	10.9962	0.289702	4.44791	4.35637	4.40214	0.0647286	7.04502	7.18725	7.11613	0.100572	0	0	0	0	13.77	13.7096	13.7398	0.0427092	27.793	27.9205	27.8567	0.0901561	0.986416	0.995433	3.76981	#DIV/0!	7.38943	#DIV/0!	4.40214	0.697962	1.07853
TRIAE_CS42_7BL_TGACv1_579887_AA1910750.10	Spermidine synthase 3	6.0148	5.03307	5.52393	0.694188	13.6712	14.3972	14.0342	0.51336	5.47389	5.34523	5.40956	0.0909764	54.8065	54.8569	54.8317	0.0356382	4.31098	4.17246	4.24172	0.0979484	4.78631	4.9243	4.8553	0.0975737	6.74829	6.32797	6.53813	0.297211	29.6026	29.848	29.7253	0.173524	0.949574	0.991778	9.1789	2.89049	2.11806	6.12223	49.9764	1.02114	1.30229
TRIAE_CS42_2AS_TGACv1_112253_AA0334170.1	tetratricopeptide repeat containing protein	106.696	48.7243	77.7101	40.9922	40.6439	22.3947	31.5193	12.9041	110.143	70.7273	90.4351	27.8711	62.9963	48.6273	55.8118	10.1604	80.4424	35.4503	57.9464	31.8142	15.2913	8.1611	11.7262	5.04181	157.584	109.51	133.547	33.9935	139.4	144.814	142.107	3.82828	1.81489	0.962614	19.7931	2.68794	4.50857	12.1188	44.0856	0.859291	1.34107
TRIAE_CS42_3B_TGACv1_223517_AA0783330.3	Transcription initiation factor TFIID subunit 15b	5.50423	2.34653	3.92538	2.23283	2.31686	2.02961	2.17324	0.203116	2.52698	4.2434	3.38519	1.21369	4.02023	4.69806	4.35914	0.479298	2.49772	2.67631	2.58702	0.126282	0	2.0873e-08	1.04365e-08	1.47594e-08	2.13324	2.94253	2.53789	0.572254	5.06392	4.0618	4.56286	0.708606	1.14153	1.24672	2.17323	2.08234e+08	2.09957	4.37202e+08	4.35914	1.15957	1.51734
TRIAE_CS42_4DS_TGACv1_361621_AA1170770.1	Type IV inositol polyphosphate 5-phosphatase 1	10.1198	10.432	10.2759	0.220759	7.96277	8.14896	8.05587	0.131656	12.6487	13.0289	12.8388	0.268842	8.34833	8.21996	8.28415	0.0907713	11.2325	10.5208	10.8766	0.503248	1.6632	1.73073	1.69697	0.0477509	11.4619	11.5386	11.5003	0.0542351	24.0216	24.8586	24.4401	0.591848	0.977152	0.96633	6.3589	4.74722	3.03383	14.4022	6.58718	0.800379	0.944767
TRIAE_CS42_2DL_TGACv1_158673_AA0524320.3	Zeaxanthin epoxidase	5.0472	5.36891	5.20805	0.227483	4.00295	3.2379	3.62043	0.540972	6.69829	5.95485	6.32657	0.525691	5.33596	4.25786	4.79691	0.762332	7.43455	6.09937	6.76696	0.944115	1.93513	1.6389	1.78702	0.209466	19.6563	17.0054	18.3309	1.87447	17.39	16.5964	16.9932	0.56116	1.23628	1.04782	1.83341	2.02596	4.6937	9.50927	3.0099	0.823204	0.76963
TRIAE_CS42_5BL_TGACv1_404850_AA1312820.1	ZINC INDUCED FACILITATOR	9.22817	8.92707	9.07762	0.21291	4.63143	5.02813	4.82978	0.280509	11.7215	11.3446	11.533	0.266509	7.94146	7.42607	7.68377	0.364436	3.87372	2.70791	3.29082	0.824352	2.15924	2.25331	2.20627	0.0665175	18.07	19.1301	18.6	0.749604	14.1911	13.5212	13.8561	0.473691	0.921104	1.04954	2.6235	2.18911	2.8689	6.28034	5.47749	0.787096	2.75847
TRIAE_CS42_6BL_TGACv1_499775_AA1591420.1		16.4782	15.4173	15.9477	0.75017	7.95618	7.41854	7.68736	0.380169	23.9362	22.9189	23.4276	0.71934	13.5646	14.3967	13.9807	0.588384	20.8216	20.3044	20.563	0.365716	3.59603	3.54936	3.57269	0.0330007	41.4327	39.6263	40.5295	1.27732	45.4258	45.8867	45.6562	0.325906	1.07247	0.989956	4.11467	2.1517	5.93913	12.7792	10.408	0.680726	0.775556
TRIAE_CS42_2DL_TGACv1_158386_AA0517100.1		81.7906	45.032	63.4113	25.9923	21.3481	13.7258	17.5369	5.38978	63.483	44.1819	53.8324	13.6479	13.6873	7.12366	10.4055	4.64119	114.561	74.4985	94.5298	28.3285	10.7954	6.20464	8.50002	3.24616	159.12	90.2555	124.688	48.6946	102.45	65.1965	83.8233	26.3422	1.55533	1.5714	9.03693	2.06317	4.77981	9.86154	1.90546	1.17794	0.670808
TRIAE_CS42_7BL_TGACv1_580679_AA1915040.1		31.7721	21.73	26.751	7.10084	9.05434	5.02745	7.04089	2.84744	41.6197	10.2124	25.9161	22.2083	14.0245	8.50147	11.263	3.90537	14.2288	22.1913	18.21	5.63034	0	1.32199	0.660995	0.934788	23.8336	0.000407714	11.917	16.8526	41.5311	24.0234	32.7773	12.3798	1.80098	1.72878	6.3799	10.652	4.65527	49.5877	10.602	1.03222	1.46903
TRIAE_CS42_7DL_TGACv1_604164_AA1994640.2		6.23403	6.36381	6.29892	0.0917683	4.05548	3.0623	3.55889	0.702284	8.12178	6.13462	7.1282	1.40513	5.40781	4.12421	4.76601	0.907642	9.84654	9.94266	9.8946	0.0679671	2.59605	0	1.29802	1.83568	12.4327	12.1722	12.3025	0.184201	18.7522	14.3446	16.5484	3.11664	1.32432	1.30727	2.26086	2.74177	4.64988	12.7489	3.46798	0.883662	0.636602
TRIAE_CS42_1AL_TGACv1_000467_AA0012810.1		18.7387	18.9138	18.8263	0.123814	10.1773	10.3834	10.2804	0.145735	23.204	24.8384	24.0212	1.1557	28.1965	28.8556	28.526	0.466054	9.96473	9.61396	9.78935	0.248032	4.01587	4.03681	4.02634	0.0148068	30.0456	29.4984	29.772	0.386929	39.3855	39.6006	39.493	0.152099	0.980151	0.994568	6.25401	2.55327	3.84161	9.80867	24.4997	0.783735	1.92314
TRIAE_CS42_3AL_TGACv1_194142_AA0627380.1		3.24681	3.65821	3.45251	0.290904	7.13248	4.77884	5.95566	1.66427	3.61141	2.15262	2.88201	1.03152	5.64338	3.71138	4.67738	1.36613	3.66231	2.63031	3.14631	0.729734	2.91024	0.851517	1.88088	1.45574	13.189	10.401	11.795	1.97141	20.3771	18.6702	19.5236	1.20696	1.49251	1.09142	4.07478	3.16642	3.27817	10.3801	2.7965	1.19795	1.09732
TRIAE_CS42_7DS_TGACv1_625467_AA2065230.1		6.48477	7.2974	6.89109	0.574616	2.85242	3.0725	2.96246	0.15562	7.33685	8.91364	8.12524	1.11496	2.41844	2.15933	2.28889	0.183218	5.36769	5.57557	5.47163	0.146993	0.588702	0.854781	0.721742	0.188146	8.65429	8.01414	8.33422	0.452654	8.65668	10.1523	9.40449	1.05756	0.928371	0.852682	2.24072	4.1046	3.17455	13.0303	1.56714	0.848108	1.25942
TRIAE_CS42_3B_TGACv1_226496_AA0817320.2		5.64138	4.85729	5.24934	0.554435	4.09461	3.03127	3.56294	0.751895	7.05772	7.41072	7.23422	0.249609	2.84688	4.8458	3.84634	1.41345	2.34588	0	1.17294	1.65879	0	0	0	0	7.41716	10.3616	8.88938	2.08203	10.4826	11.8427	11.1626	0.961736	1.35079	0.885153	3.56294	#DIV/0!	3.13299	#DIV/0!	3.84634	0.725626	4.47537
TRIAE_CS42_4DL_TGACv1_342977_AA1126610.1		59.9752	67.6117	63.7934	5.39982	16.9869	23.2738	20.1303	4.44551	39.7321	54.5047	47.1184	10.4458	13.3402	16.7708	15.0555	2.4258	66.7075	86.3712	76.5393	13.9043	9.34948	9.08875	9.21911	0.184364	32.9215	44.8474	38.8845	8.43288	50.0025	67.1587	58.5806	12.1313	0.729872	0.744542	10.9112	2.18354	2.91006	6.35425	5.83639	1.3539	0.833473
TRIAE_CS42_6AS_TGACv1_485239_AA1541330.2		5.47052	6.62208	6.0463	0.814276	4.35757	3.56801	3.96279	0.558303	8.12394	7.80253	7.96323	0.227271	5.0972	5.50741	5.30231	0.290062	4.72323	4.13148	4.42736	0.41843	0.916851	0.853334	0.885093	0.0449133	6.13257	5.87559	6.00408	0.181712	10.9062	11.8389	11.3726	0.659518	1.22129	0.921217	3.0777	4.47726	2.86983	12.849	4.41721	0.759277	1.36567
TRIAE_CS42_7DL_TGACv1_605944_AA2008620.1		5.30158	5.36103	5.33131	0.0420375	1.04259	1.24954	1.14607	0.146336	5.26764	5.91846	5.59305	0.460199	2.71054	2.94432	2.82743	0.165307	3.12032	3.81756	3.46894	0.493023	0.0756767	0.0789362	0.0773064	0.00230481	5.24027	6.05465	5.64746	0.575854	2.79539	3.62747	3.21143	0.588369	0.834379	0.770617	1.06876	14.825	2.80214	41.5416	2.75012	0.953202	1.53687
TRIAE_CS42_1AS_TGACv1_019551_AA0068040.1		55.542	65.1012	60.3216	6.75938	16.5594	17.4404	16.9999	0.622961	49.1372	53.5328	51.335	3.10816	15.2049	16.8801	16.0425	1.18455	57.3413	63.8508	60.596	4.60291	8.40956	7.31532	7.86244	0.773745	41.1187	49.5809	45.3498	5.98368	39.5895	53.1549	46.3722	9.59219	0.949485	0.744795	9.13746	2.16217	2.72779	5.89794	8.18006	1.17506	0.995471
TRIAE_CS42_4DL_TGACv1_343042_AA1128220.3		1.69205	1.71812	1.70508	0.0184343	2.70077	1.57222	2.1365	0.798005	2.58426	0.951188	1.76772	1.15476	6.30547	6.80885	6.55716	0.355943	2.23439	2.18786	2.21113	0.0329017	0.566814	0.139644	0.353229	0.302055	0.641341	0.948873	0.795107	0.217458	5.64098	5.45623	5.54861	0.130638	1.71781	1.03386	1.78327	6.04847	2.59706	15.7082	6.20393	0.964565	0.771139
TRIAE_CS42_1AL_TGACv1_003073_AA0047460.1		9.55159	7.83311	8.69235	1.21515	2.84831	2.27731	2.56281	0.403758	7.29488	5.23021	6.26254	1.45994	2.27372	1.7401	2.00691	0.377326	8.58055	7.38933	7.98494	0.84232	0.368983	0.370907	0.369945	0.00136047	6.73382	6.10936	6.42159	0.44156	7.24077	5.13374	6.18726	1.4899	1.25073	1.41043	2.19286	6.92754	2.41425	16.7248	1.63697	1.38799	1.08859
TRIAE_CS42_5BL_TGACv1_405011_AA1317790.1		2.67305	3.3503	3.01167	0.478888	2.65715	2.19308	2.42511	0.328147	3.28512	3.05381	3.16946	0.163561	3.8314	2.19231	3.01185	1.15901	2.19211	1.86875	2.03043	0.22865	1.42561	0.623061	1.02434	0.567488	7.29226	6.26231	6.77729	0.728285	5.71815	5.83869	5.77842	0.0852347	1.21161	0.979355	1.40078	2.3675	2.38274	5.64114	1.98752	0.950216	1.48327
TRIAE_CS42_7BS_TGACv1_593046_AA1947680.1		3.8075	3.84308	3.82529	0.0251589	2.65249	2.68902	2.67075	0.0258306	4.3207	4.53748	4.42909	0.153287	2.88519	2.88138	2.88328	0.00269408	0.946792	0.844736	0.895764	0.0721645	1.08571	1.20051	1.14311	0.0811759	3.04346	3.05473	3.0491	0.00796909	5.89036	6.45294	6.17165	0.397804	0.986415	0.912818	1.52764	2.33639	2.31083	5.399	1.74017	0.863674	4.27042
TRIAE_CS42_1DS_TGACv1_080446_AA0248140.1		140.02	143.739	141.88	2.62973	52.0384	56.3626	54.2005	3.05767	112.274	114.22	113.247	1.37603	50.7583	51.849	51.3036	0.771241	93.7506	96.6202	95.1854	2.02911	23.5274	23.8892	23.7083	0.255831	90.0894	95.1951	92.6422	3.61028	122.291	125.283	123.787	2.11566	0.923279	0.976118	30.4922	2.28614	2.28387	5.22125	27.5953	1.25283	1.49056
TRIAE_CS42_5DS_TGACv1_457673_AA1488760.1		13.477	14.1518	13.8144	0.477156	5.29158	5.7994	5.54549	0.359083	18.468	18.7545	18.6112	0.202586	4.87653	4.78283	4.82968	0.0662559	19.5743	19.8467	19.7105	0.192616	1.0654	1.07096	1.06818	0.00393151	13.1227	13.87	13.4963	0.528421	11.9672	12.2252	12.0962	0.182434	0.912436	0.978896	4.47731	5.19153	2.18127	11.3241	3.7615	0.742261	0.700865
TRIAE_CS42_6BS_TGACv1_514327_AA1658410.1		6.26581	7.06831	6.66706	0.567453	8.78032	10.0736	9.42696	0.914487	7.87598	9.97813	8.92705	1.48644	10.568	10.1186	10.3433	0.317774	4.93861	4.9082	4.9234	0.0215031	3.82263	5.31264	4.56764	1.0536	18.9175	19.4501	19.1838	0.376605	19.039	21.7481	20.3936	1.91562	0.871617	0.875433	4.85933	2.06386	2.16332	4.46479	5.77566	0.746838	1.35416
TRIAE_CS42_U_TGACv1_641221_AA2088730.1		13.6768	17.1208	15.3988	2.43528	1.88611	2.18106	2.03358	0.208561	19.162	22.6313	20.8967	2.45317	3.78036	5.428	4.60418	1.16506	21.747	26.9212	24.3341	3.65871	0.389129	1.23887	0.813999	0.600858	28.5737	32.6498	30.6118	2.88224	4.37552	4.40662	4.39107	0.021991	0.864768	0.992942	1.21959	2.49826	2.15928	5.39444	3.79018	0.736903	0.632807
TRIAE_CS42_2AL_TGACv1_096238_AA0318110.1		25.2052	25.8999	25.5526	0.491227	14.3403	14.9144	14.6273	0.40595	26.786	28.7643	27.7752	1.39887	12.8944	13.6648	13.2796	0.544755	42.4988	41.3309	41.9149	0.82583	4.64912	4.58595	4.61754	0.0446679	20.6796	20.0599	20.3697	0.438194	29.76	33.24	31.5	2.46073	0.961507	0.895307	10.0098	3.16778	2.1535	6.82182	8.66206	0.919979	0.60963
TRIAE_CS42_3B_TGACv1_223220_AA0778090.1		11.6619	15.4195	13.5407	2.65702	7.64662	10.5601	9.10336	2.06014	8.66425	11.3188	9.99152	1.87705	17.1841	26.4402	21.8122	6.54505	11.2668	17.472	14.3694	4.38774	2.56896	2.31635	2.44266	0.178622	13.606	17.6646	15.6353	2.86986	16.0782	22.9813	19.5297	4.88123	0.724105	0.699621	6.66071	3.72683	2.14533	7.9953	19.3695	1.35522	0.942329
TRIAE_CS42_5DL_TGACv1_434212_AA1431710.1		18.6021	21.6738	20.138	2.17202	14.9079	16.7938	15.8509	1.33353	26.6281	28.9646	27.7964	1.65215	25.0799	26.6515	25.8657	1.11129	23.9563	25.4157	24.686	1.03195	4.84621	4.76218	4.80419	0.0594182	18.5203	18.8554	18.6878	0.236951	33.7072	34.2341	33.9706	0.372575	0.887703	0.984609	11.0467	3.29938	2.14314	7.07104	21.0615	0.724482	0.815764
TRIAE_CS42_6BL_TGACv1_499688_AA1589190.1		5.84915	3.14167	4.49541	1.91448	3.05126	2.9449	2.99808	0.0752079	6.029	5.66147	5.84523	0.259883	4.43091	3.79031	4.11061	0.452973	3.28874	2.87232	3.08053	0.294453	1.58688	1.24068	1.41378	0.2448	4.41573	4.03185	4.22379	0.271444	6.15184	6.48169	6.31677	0.233239	1.03612	0.94911	1.5843	2.12061	2.10694	4.468	2.69683	0.769073	1.4593
TRIAE_CS42_3B_TGACv1_221388_AA0739090.1		5.7837	4.58613	5.18492	0.84681	8.3308	9.10198	8.71639	0.545307	6.95853	7.29961	7.12907	0.24118	14.148	14.7182	14.4331	0.403192	2.44642	2.65099	2.5487	0.144653	3.46011	3.00267	3.23139	0.323459	13.7111	14.3362	14.0236	0.442012	17.7319	18.1121	17.922	0.268842	0.915273	0.979009	5.485	2.69741	2.05613	5.54622	11.2017	0.727292	2.03433
TRIAE_CS42_5DL_TGACv1_433432_AA1413030.1		6.44404	5.58136	6.0127	0.610007	4.38235	4.49688	4.43961	0.0809849	9.27789	7.67951	8.4787	1.13023	6.58152	5.95764	6.26958	0.44115	2.3591	1.74242	2.05076	0.436059	2.15909	2.2627	2.21089	0.0732633	8.06868	7.28402	7.67635	0.554838	9.43892	8.40515	8.92204	0.730986	0.974531	1.12299	2.22872	2.00806	2.00964	4.03549	4.05868	0.709154	2.93194
TRIAE_CS42_6BL_TGACv1_501185_AA1614740.1		6.02614	6.31112	6.16863	0.201511	1.27912	1.35312	1.31612	0.0523259	6.32552	6.33467	6.3301	0.00647003	1.38082	1.409	1.39491	0.0199263	2.6402	2.69655	2.66838	0.0398455	0.143412	0.14416	0.143786	0.000528916	4.10134	4.11651	4.10893	0.0107268	2.70389	2.72982	2.71685	0.0183353	0.945312	0.990501	1.17233	9.15333	2.06429	18.8951	1.25112	0.974492	2.31176
